# Supplementary material for: Dissecting Detergent-Insoluble Proteome in Alzheimer's Disease by TMTc-Corrected Quantitative Mass Spectrometry
Source: Mol Cell Proteomics. 2023 Jun 24;22(8):100608. doi: 10.1016/j.mcpro.2023.100608 (PMC10392608; doi:10.1016/j.mcpro.2023.100608)
Supplement: Supplemental Table S12 [file mmc2.xlsx]

## Sheet: Sheet1
Table S2. Spectral validation of single-peptide identifications in the pilot experiment.
A total of 320 single-peptide identifications identified in the pilot experiment were validated. For the validation, we utilized our in-house script to generate validation spectra for each of the single-peptide identifications. In addition to the MS spectra, we provided the Run number, scan number, charge, and peptide sequence for each validation spectrum.
	Spectrum number: 1
	Run: LBD__agg_F7
	Scan: 32836
	Charge: 3
	Peptide sequence:LQAVEVVITHLAPGTK
	Modification #1:
		Residual amino acid: K
		Residual position: 16
		Mass: 304.2071453
	Modification #2:
		Residual amino acid: N term
		Residual position: 1
		Mass: 304.2071453
	Peptide identification score: 77.1 (JUMP Jscore)
	Figure A. MS/MS Spectrum of the identified peptide (matched ions highlighted in red)
	Figure B. b and y ion series with different charge states
	b+2	b+1	b-series	Seq	y-series	y+1	y+2
	209.653	418.298	1	L+304	16	---	---
	273.682	546.357	2	Q	15	1867.1	934.052
	309.201	617.394	3	A	14	1739.04	870.023
	358.735	716.463	4	V	13	1668	834.504
	423.256	845.505	5	E	12	1568.93	784.97
	472.79	944.574	6	V	11	1439.89	720.449
	522.325	1043.64	7	V	10	1340.82	670.915
	578.867	1156.73	8	I	9	1241.75	621.38
	629.391	1257.77	9	T	8	1128.67	564.838
	697.92	1394.83	10	H	7	1027.62	514.315
	754.462	1507.92	11	L	6	890.563	445.785
	789.981	1578.95	12	A	5	777.479	389.243
	838.507	1676.01	13	P	4	706.442	353.725
	867.018	1733.03	14	G	3	609.389	305.198
	917.542	1834.08	15	T	2	552.368	276.687
	---	---	16	K+304	1	451.32	226.164
	Spectrum number: 2
	Run: LBD__agg_F8
	Scan: 32177
	Charge: 3
	Peptide sequence:SLALAGIHAPFLPAVK
	Modification #1:
		Residual amino acid: K
		Residual position: 16
		Mass: 304.2071453
	Modification #2:
		Residual amino acid: N term
		Residual position: 1
		Mass: 304.2071453
	Peptide identification score: 73.31 (JUMP Jscore)
	Figure A. MS/MS Spectrum of the identified peptide (matched ions highlighted in red)
	Figure B. b and y ion series with different charge states
	b+2	b+1	b-series	Seq	y-series	y+1	y+2
	196.627	392.246	1	S+304	16	---	---
	253.169	505.331	2	L	15	1822.13	911.567
	288.687	576.368	3	A	14	1709.04	855.025
	345.229	689.452	4	L	13	1638.01	819.507
	380.748	760.489	5	A	12	1524.92	762.965
	409.259	817.51	6	G	11	1453.89	727.446
	465.801	930.594	7	I	10	1396.86	698.935
	534.33	1067.65	8	H	9	1283.78	642.393
	569.849	1138.69	9	A	8	1146.72	573.864
	618.375	1235.74	10	P	7	1075.68	538.345
	691.909	1382.81	11	F	6	978.631	489.819
	748.451	1495.9	12	L	5	831.562	416.285
	796.978	1592.95	13	P	4	718.478	359.743
	832.496	1663.99	14	A	3	621.425	311.216
	882.031	1763.05	15	V	2	550.388	275.698
	---	---	16	K+304	1	451.32	226.164
	Spectrum number: 3
	Run: LBD__agg_F13
	Scan: 32522
	Charge: 3
	Peptide sequence:TLQALEFHTVPFQLLAR
	Modification #1:
		Residual amino acid: N term
		Residual position: 1
		Mass: 304.2071453
	Peptide identification score: 71.98 (JUMP Jscore)
	Figure A. MS/MS Spectrum of the identified peptide (matched ions highlighted in red)
	Figure B. b and y ion series with different charge states
	b+2	b+1	b-series	Seq	y-series	y+1	y+2
	203.635	406.262	1	T+304	17	---	---
	260.177	519.346	2	L	16	1883.05	942.031
	324.206	647.405	3	Q	15	1769.97	885.488
	359.725	718.442	4	A	14	1641.91	821.459
	416.267	831.526	5	L	13	1570.87	785.941
	480.788	960.569	6	E	12	1457.79	729.399
	554.322	1107.64	7	F	11	1328.75	664.877
	622.852	1244.7	8	H	10	1181.68	591.343
	673.375	1345.74	9	T	9	1044.62	522.814
	722.91	1444.81	10	V	8	943.572	472.29
	771.436	1541.86	11	P	7	844.504	422.756
	844.97	1688.93	12	F	6	747.451	374.229
	908.999	1816.99	13	Q	5	600.383	300.695
	965.542	1930.08	14	L	4	472.324	236.666
	1022.08	2043.16	15	L	3	359.24	180.124
	1057.6	2114.2	16	A	2	246.156	123.582
	---	---	17	R	1	175.119	88.0631
	Spectrum number: 4
	Run: LBD__agg_F12
	Scan: 25264
	Charge: 3
	Peptide sequence:LEGHNEPVVLQVFVGNDSGR
	Modification #1:
		Residual amino acid: N term
		Residual position: 1
		Mass: 304.2071453
	Peptide identification score: 69.37 (JUMP Jscore)
	Figure A. MS/MS Spectrum of the identified peptide (matched ions highlighted in red)
	Figure B. b and y ion series with different charge states
	b+2	b+1	b-series	Seq	y-series	y+1	y+2
	209.653	418.298	1	L+304	20	---	---
	274.174	547.341	2	E	19	2053.01	1027.01
	302.685	604.363	3	G	18	1923.97	962.487
	371.214	741.421	4	H	17	1866.95	933.976
	428.236	855.464	5	N	16	1729.89	865.447
	492.757	984.507	6	E	15	1615.84	808.426
	541.284	1081.56	7	P	14	1486.8	743.904
	590.818	1180.63	8	V	13	1389.75	695.378
	640.352	1279.7	9	V	12	1290.68	645.844
	696.894	1392.78	10	L	11	1191.61	596.309
	760.923	1520.84	11	Q	10	1078.53	539.767
	810.457	1619.91	12	V	9	950.469	475.738
	883.992	1766.98	13	F	8	851.401	426.204
	933.526	1866.04	14	V	7	704.332	352.67
	962.037	1923.07	15	G	6	605.264	303.136
	1019.06	2037.11	16	N	5	548.242	274.625
	1076.57	2152.14	17	D	4	434.199	217.603
	1120.09	2239.17	18	S	3	319.172	160.09
	1148.6	2296.19	19	G	2	232.14	116.574
	---	---	20	R	1	175.119	88.0631
	Spectrum number: 5
	Run: LBD__agg_F14
	Scan: 5104
	Charge: 4
	Peptide sequence:VGEAAHALGNTGHEIGR
	Modification #1:
		Residual amino acid: N term
		Residual position: 1
		Mass: 304.2071453
	Peptide identification score: 68.79 (JUMP Jscore)
	Figure A. MS/MS Spectrum of the identified peptide (matched ions highlighted in red)
	Figure B. b and y ion series with different charge states
	b+3	b+2	b+1	b-series	Seq	y-series	y+1	y+2	y+3
	135.432	202.645	404.283	1	V+304	17	---	---	---
	154.44	231.156	461.304	2	G	16	1589.78	795.393	530.597
	197.454	295.677	590.347	3	E	15	1532.76	766.882	511.59
	221.133	331.196	661.384	4	A	14	1403.71	702.361	468.576
	244.812	366.714	732.421	5	A	13	1332.68	666.842	444.897
	290.498	435.244	869.48	6	H	12	1261.64	631.323	421.218
	314.177	470.762	940.517	7	A	11	1124.58	562.794	375.532
	351.872	527.304	1053.6	8	L	10	1053.54	527.275	351.853
	370.879	555.815	1110.62	9	G	9	940.46	470.733	314.158
	408.893	612.836	1224.67	10	N	8	883.438	442.223	295.151
	442.576	663.36	1325.71	11	T	7	769.395	385.201	257.137
	461.583	691.871	1382.73	12	G	6	668.347	334.677	223.454
	507.269	760.4	1519.79	13	H	5	611.326	306.167	204.447
	550.284	824.922	1648.84	14	E	4	474.267	237.637	158.761
	587.978	881.464	1761.92	15	I	3	345.224	173.116	115.746
	606.985	909.975	1818.94	16	G	2	232.14	116.574	78.0517
	---	---	---	17	R	1	175.119	88.0631	59.0445
	Spectrum number: 6
	Run: LBD__agg_F11
	Scan: 32534
	Charge: 2
	Peptide sequence:TVLELQYVLDK
	Modification #1:
		Residual amino acid: K
		Residual position: 11
		Mass: 304.2071453
	Modification #2:
		Residual amino acid: N term
		Residual position: 1
		Mass: 304.2071453
	Peptide identification score: 68.19 (JUMP Jscore)
	Figure A. MS/MS Spectrum of the identified peptide (matched ions highlighted in red)
	Figure B. b and y ion series with different charge states
	b+1	b-series	Seq	y-series	y+1
	406.262	1	T+304	11	---
	505.331	2	V	10	1523.9
	618.415	3	L	9	1424.83
	747.457	4	E	8	1311.75
	860.541	5	L	7	1182.71
	988.6	6	Q	6	1069.62
	1151.66	7	Y	5	941.563
	1250.73	8	V	4	778.499
	1363.82	9	L	3	679.431
	1478.84	10	D	2	566.347
	---	11	K+304	1	451.32
	Spectrum number: 7
	Run: LBD__agg_F6
	Scan: 25328
	Charge: 3
	Peptide sequence:GVTSVSQIFHSPDLAIR
	Modification #1:
		Residual amino acid: N term
		Residual position: 1
		Mass: 304.2071453
	Peptide identification score: 66.94 (JUMP Jscore)
	Figure A. MS/MS Spectrum of the identified peptide (matched ions highlighted in red)
	Figure B. b and y ion series with different charge states
	b+2	b+1	b-series	Seq	y-series	y+1	y+2
	181.622	362.236	1	G+304	17	---	---
	231.156	461.304	2	V	16	1769.95	885.481
	281.68	562.352	3	T	15	1670.89	835.947
	325.196	649.384	4	S	14	1569.84	785.423
	374.73	748.452	5	V	13	1482.81	741.907
	418.246	835.484	6	S	12	1383.74	692.373
	482.275	963.543	7	Q	11	1296.71	648.857
	538.817	1076.63	8	I	10	1168.65	584.827
	612.351	1223.7	9	F	9	1055.56	528.285
	680.881	1360.75	10	H	8	908.495	454.751
	724.397	1447.79	11	S	7	771.436	386.222
	772.923	1544.84	12	P	6	684.404	342.706
	830.437	1659.87	13	D	5	587.351	294.179
	886.979	1772.95	14	L	4	472.324	236.666
	922.497	1843.99	15	A	3	359.24	180.124
	979.039	1957.07	16	I	2	288.203	144.605
	---	---	17	R	1	175.119	88.0631
	Spectrum number: 8
	Run: LBD__agg_F17
	Scan: 12369
	Charge: 2
	Peptide sequence:ASVTVGGEQISAIGR
	Modification #1:
		Residual amino acid: N term
		Residual position: 1
		Mass: 304.2071453
	Peptide identification score: 66.58 (JUMP Jscore)
	Figure A. MS/MS Spectrum of the identified peptide (matched ions highlighted in red)
	Figure B. b and y ion series with different charge states
	b+1	b-series	Seq	y-series	y+1
	376.252	1	A+304	15	---
	463.284	2	S	14	1373.74
	562.352	3	V	13	1286.71
	663.4	4	T	12	1187.64
	762.468	5	V	11	1086.59
	819.49	6	G	10	987.522
	876.511	7	G	9	930.5
	1005.55	8	E	8	873.479
	1133.61	9	Q	7	744.436
	1246.7	10	I	6	616.378
	1333.73	11	S	5	503.294
	1404.77	12	A	4	416.262
	1517.85	13	I	3	345.224
	1574.87	14	G	2	232.14
	---	15	R	1	175.119
	Spectrum number: 9
	Run: LBD__agg_F17
	Scan: 32829
	Charge: 2
	Peptide sequence:LPLVVEDFVK
	Modification #1:
		Residual amino acid: K
		Residual position: 10
		Mass: 304.2071453
	Modification #2:
		Residual amino acid: N term
		Residual position: 1
		Mass: 304.2071453
	Peptide identification score: 65.03 (JUMP Jscore)
	Figure A. MS/MS Spectrum of the identified peptide (matched ions highlighted in red)
	Figure B. b and y ion series with different charge states
	b+1	b-series	Seq	y-series	y+1
	418.298	1	L+304	10	---
	515.351	2	P	9	1349.8
	628.435	3	L	8	1252.75
	727.504	4	V	7	1139.66
	826.572	5	V	6	1040.59
	955.615	6	E	5	941.526
	1070.64	7	D	4	812.484
	1217.71	8	F	3	697.457
	1316.78	9	V	2	550.388
	---	10	K+304	1	451.32
	Spectrum number: 10
	Run: LBD__agg_F10
	Scan: 16776
	Charge: 2
	Peptide sequence:LTLTSDESTLIEDGGAR
	Modification #1:
		Residual amino acid: N term
		Residual position: 1
		Mass: 304.2071453
	Peptide identification score: 64.69 (JUMP Jscore)
	Figure A. MS/MS Spectrum of the identified peptide (matched ions highlighted in red)
	Figure B. b and y ion series with different charge states
	b+1	b-series	Seq	y-series	y+1
	418.298	1	L+304	17	---
	519.346	2	T	16	1664.8
	632.43	3	L	15	1563.75
	733.478	4	T	14	1450.67
	820.51	5	S	13	1349.62
	935.537	6	D	12	1262.59
	1064.58	7	E	11	1147.56
	1151.61	8	S	10	1018.52
	1252.66	9	T	9	931.484
	1365.74	10	L	8	830.437
	1478.83	11	I	7	717.353
	1607.87	12	E	6	604.269
	1722.9	13	D	5	475.226
	1779.92	14	G	4	360.199
	1836.94	15	G	3	303.178
	1907.98	16	A	2	246.156
	---	17	R	1	175.119
	Spectrum number: 11
	Run: LBD__agg_F18
	Scan: 4058
	Charge: 3
	Peptide sequence:RPESPGDAEAAAAAAPGAPGGR
	Modification #1:
		Residual amino acid: N term
		Residual position: 1
		Mass: 304.2071453
	Peptide identification score: 64.18 (JUMP Jscore)
	Figure A. MS/MS Spectrum of the identified peptide (matched ions highlighted in red)
	Figure B. b and y ion series with different charge states
	b+2	b+1	b-series	Seq	y-series	y+1	y+2
	231.161	461.316	1	R+304	22	---	---
	279.688	558.368	2	P	21	1819.86	910.432
	344.209	687.411	3	E	20	1722.8	861.906
	387.725	774.443	4	S	19	1593.76	797.384
	436.251	871.496	5	P	18	1506.73	753.868
	464.762	928.517	6	G	17	1409.68	705.342
	522.276	1043.54	7	D	16	1352.66	676.831
	557.794	1114.58	8	A	15	1237.63	619.318
	622.316	1243.62	9	E	14	1166.59	583.799
	657.834	1314.66	10	A	13	1037.55	519.278
	693.353	1385.7	11	A	12	966.512	483.759
	728.871	1456.74	12	A	11	895.474	448.241
	764.39	1527.77	13	A	10	824.437	412.722
	799.908	1598.81	14	A	9	753.4	377.204
	835.427	1669.85	15	A	8	682.363	341.685
	883.953	1766.9	16	P	7	611.326	306.167
	912.464	1823.92	17	G	6	514.273	257.64
	947.983	1894.96	18	A	5	457.252	229.13
	996.509	1992.01	19	P	4	386.215	193.611
	1025.02	2049.03	20	G	3	289.162	145.085
	1053.53	2106.05	21	G	2	232.14	116.574
	---	---	22	R	1	175.119	88.0631
	Spectrum number: 12
	Run: LBD__agg_F13
	Scan: 17511
	Charge: 4
	Peptide sequence:VPRPDALDNESWGFVHPR
	Modification #1:
		Residual amino acid: N term
		Residual position: 1
		Mass: 304.2071453
	Peptide identification score: 63.69 (JUMP Jscore)
	Figure A. MS/MS Spectrum of the identified peptide (matched ions highlighted in red)
	Figure B. b and y ion series with different charge states
	b+3	b+2	b+1	b-series	Seq	y-series	y+1	y+2	y+3
	135.432	202.645	404.283	1	V+304	18	---	---	---
	167.783	251.171	501.336	2	P	17	1992.97	996.987	664.994
	219.817	329.222	657.437	3	R	16	1895.91	948.461	632.643
	252.168	377.748	754.489	4	P	15	1739.81	870.41	580.609
	290.51	435.262	869.516	5	D	14	1642.76	821.884	548.258
	314.189	470.78	940.554	6	A	13	1527.73	764.371	509.916
	351.884	527.322	1053.64	7	L	12	1456.7	728.852	486.237
	390.226	584.836	1168.66	8	D	11	1343.61	672.31	448.542
	428.241	641.857	1282.71	9	N	10	1228.59	614.797	410.2
	471.255	706.379	1411.75	10	E	9	1114.54	557.775	372.186
	500.266	749.895	1498.78	11	S	8	985.5	493.254	329.172
	562.292	842.934	1684.86	12	W	7	898.468	449.738	300.161
	581.299	871.445	1741.88	13	G	6	712.389	356.698	238.134
	630.322	944.979	1888.95	14	F	5	655.367	328.187	219.127
	663.345	994.513	1988.02	15	V	4	508.299	254.653	170.105
	709.031	1063.04	2125.08	16	H	3	409.231	205.119	137.082
	741.382	1111.57	2222.13	17	P	2	272.172	136.589	91.3954
	---	---	---	18	R	1	175.119	88.0631	59.0445
	Spectrum number: 13
	Run: LBD__agg_F7
	Scan: 24019
	Charge: 3
	Peptide sequence:GFAFVEFSHLQDATR
	Modification #1:
		Residual amino acid: N term
		Residual position: 1
		Mass: 304.2071453
	Peptide identification score: 63.43 (JUMP Jscore)
	Figure A. MS/MS Spectrum of the identified peptide (matched ions highlighted in red)
	Figure B. b and y ion series with different charge states
	b+2	b+1	b-series	Seq	y-series	y+1	y+2
	181.622	362.236	1	G+304	15	---	---
	255.156	509.304	2	F	14	1667.82	834.412
	290.674	580.341	3	A	13	1520.75	760.878
	364.209	727.41	4	F	12	1449.71	725.36
	413.743	826.478	5	V	11	1302.64	651.825
	478.264	955.521	6	E	10	1203.58	602.291
	551.798	1102.59	7	F	9	1074.53	537.77
	595.314	1189.62	8	S	8	927.464	464.236
	663.844	1326.68	9	H	7	840.432	420.72
	720.386	1439.76	10	L	6	703.373	352.19
	784.415	1567.82	11	Q	5	590.289	295.648
	841.929	1682.85	12	D	4	462.231	231.619
	877.447	1753.89	13	A	3	347.204	174.106
	927.971	1854.93	14	T	2	276.167	138.587
	---	---	15	R	1	175.119	88.0631
	Spectrum number: 14
	Run: LBD__agg_F8
	Scan: 29348
	Charge: 3
	Peptide sequence:LIHPVQFVFLR
	Modification #1:
		Residual amino acid: N term
		Residual position: 1
		Mass: 304.2071453
	Peptide identification score: 62.81 (JUMP Jscore)
	Figure A. MS/MS Spectrum of the identified peptide (matched ions highlighted in red)
	Figure B. b and y ion series with different charge states
	b+2	b+1	b-series	Seq	y-series	y+1	y+2
	209.653	418.298	1	L+304	11	---	---
	266.195	531.383	2	I	10	1255.73	628.369
	334.724	668.441	3	H	9	1142.65	571.827
	383.251	765.494	4	P	8	1005.59	503.298
	432.785	864.563	5	V	7	908.535	454.771
	496.814	992.621	6	Q	6	809.467	405.237
	570.348	1139.69	7	F	5	681.408	341.208
	619.883	1238.76	8	V	4	534.34	267.674
	693.417	1385.83	9	F	3	435.271	218.139
	749.959	1498.91	10	L	2	288.203	144.605
	---	---	11	R	1	175.119	88.0631
	Spectrum number: 15
	Run: LBD__agg_F18
	Scan: 16772
	Charge: 3
	Peptide sequence:RPDDTAFQIVELR
	Modification #1:
		Residual amino acid: N term
		Residual position: 1
		Mass: 304.2071453
	Peptide identification score: 62.59 (JUMP Jscore)
	Figure A. MS/MS Spectrum of the identified peptide (matched ions highlighted in red)
	Figure B. b and y ion series with different charge states
	b+2	b+1	b-series	Seq	y-series	y+1	y+2
	231.161	461.316	1	R+304	13	---	---
	279.688	558.368	2	P	12	1403.72	702.362
	337.201	673.395	3	D	11	1306.66	653.836
	394.715	788.422	4	D	10	1191.64	596.322
	445.239	889.47	5	T	9	1076.61	538.809
	480.757	960.507	6	A	8	975.562	488.285
	554.291	1107.58	7	F	7	904.525	452.766
	618.321	1235.63	8	Q	6	757.457	379.232
	674.863	1348.72	9	I	5	629.398	315.203
	724.397	1447.79	10	V	4	516.314	258.661
	788.918	1576.83	11	E	3	417.246	209.126
	845.46	1689.91	12	L	2	288.203	144.605
	---	---	13	R	1	175.119	88.0631
	Spectrum number: 16
	Run: LBD__agg_F16
	Scan: 12743
	Charge: 3
	Peptide sequence:LVAGEHGLIIR
	Modification #1:
		Residual amino acid: N term
		Residual position: 1
		Mass: 304.2071453
	Peptide identification score: 61.96 (JUMP Jscore)
	Figure A. MS/MS Spectrum of the identified peptide (matched ions highlighted in red)
	Figure B. b and y ion series with different charge states
	b+2	b+1	b-series	Seq	y-series	y+1	y+2
	209.653	418.298	1	L+304	11	---	---
	259.187	517.367	2	V	10	1064.62	532.814
	294.706	588.404	3	A	9	965.553	483.28
	323.216	645.425	4	G	8	894.516	447.761
	387.738	774.468	5	E	7	837.494	419.251
	456.267	911.527	6	H	6	708.452	354.729
	484.778	968.548	7	G	5	571.393	286.2
	541.32	1081.63	8	L	4	514.371	257.689
	597.862	1194.72	9	I	3	401.287	201.147
	654.404	1307.8	10	I	2	288.203	144.605
	---	---	11	R	1	175.119	88.0631
	Spectrum number: 17
	Run: LBD__agg_F10
	Scan: 14279
	Charge: 2
	Peptide sequence:AQEEWTTGAWK
	Modification #1:
		Residual amino acid: K
		Residual position: 11
		Mass: 304.2071453
	Modification #2:
		Residual amino acid: N term
		Residual position: 1
		Mass: 304.2071453
	Peptide identification score: 61.77 (JUMP Jscore)
	Figure A. MS/MS Spectrum of the identified peptide (matched ions highlighted in red)
	Figure B. b and y ion series with different charge states
	b+1	b-series	Seq	y-series	y+1
	376.252	1	A+304	11	---
	504.31	2	Q	10	1539.78
	633.353	3	E	9	1411.72
	762.395	4	E	8	1282.68
	948.475	5	W	7	1153.63
	1049.52	6	T	6	967.553
	1150.57	7	T	5	866.506
	1207.59	8	G	4	765.458
	1278.63	9	A	3	708.436
	1464.71	10	W	2	637.399
	---	11	K+304	1	451.32
	Spectrum number: 18
	Run: LBD__agg_F11
	Scan: 19019
	Charge: 3
	Peptide sequence:YYVLLHDVSAGDEQR
	Modification #1:
		Residual amino acid: N term
		Residual position: 1
		Mass: 304.2071453
	Peptide identification score: 61.61 (JUMP Jscore)
	Figure A. MS/MS Spectrum of the identified peptide (matched ions highlighted in red)
	Figure B. b and y ion series with different charge states
	b+2	b+1	b-series	Seq	y-series	y+1	y+2
	234.643	468.278	1	Y+304	15	---	---
	316.174	631.341	2	Y	14	1601.79	801.4
	365.708	730.409	3	V	13	1438.73	719.868
	422.25	843.494	4	L	12	1339.66	670.334
	478.792	956.578	5	L	11	1226.58	613.792
	547.322	1093.64	6	H	10	1113.49	557.25
	604.835	1208.66	7	D	9	976.433	488.72
	654.37	1307.73	8	V	8	861.406	431.207
	697.886	1394.76	9	S	7	762.338	381.672
	733.404	1465.8	10	A	6	675.306	338.156
	761.915	1522.82	11	G	5	604.269	302.638
	819.428	1637.85	12	D	4	547.247	274.127
	883.95	1766.89	13	E	3	432.22	216.614
	947.979	1894.95	14	Q	2	303.178	152.092
	---	---	15	R	1	175.119	88.0631
	Spectrum number: 19
	Run: LBD__agg_F3
	Scan: 24656
	Charge: 2
	Peptide sequence:GIVSITLIEGR
	Modification #1:
		Residual amino acid: N term
		Residual position: 1
		Mass: 304.2071453
	Peptide identification score: 61.55 (JUMP Jscore)
	Figure A. MS/MS Spectrum of the identified peptide (matched ions highlighted in red)
	Figure B. b and y ion series with different charge states
	b+1	b-series	Seq	y-series	y+1
	362.236	1	G+304	11	---
	475.32	2	I	10	1100.67
	574.388	3	V	9	987.583
	661.42	4	S	8	888.515
	774.504	5	I	7	801.483
	875.552	6	T	6	688.399
	988.636	7	L	5	587.351
	1101.72	8	I	4	474.267
	1230.76	9	E	3	361.183
	1287.78	10	G	2	232.14
	---	11	R	1	175.119
	Spectrum number: 20
	Run: LBD__agg_F12
	Scan: 32821
	Charge: 2
	Peptide sequence:QPFVQGLALYTPVVLPR
	Modification #1:
		Residual amino acid: N term
		Residual position: 1
		Mass: 304.2071453
	Peptide identification score: 61.32 (JUMP Jscore)
	Figure A. MS/MS Spectrum of the identified peptide (matched ions highlighted in red)
	Figure B. b and y ion series with different charge states
	b+1	b-series	Seq	y-series	y+1
	433.273	1	Q+304	17	---
	530.326	2	P	16	1770.03
	677.394	3	F	15	1672.98
	776.463	4	V	14	1525.91
	904.521	5	Q	13	1426.84
	961.543	6	G	12	1298.78
	1074.63	7	L	11	1241.76
	1145.66	8	A	10	1128.68
	1258.75	9	L	9	1057.64
	1421.81	10	Y	8	944.556
	1522.86	11	T	7	781.493
	1619.91	12	P	6	680.445
	1718.98	13	V	5	583.393
	1818.05	14	V	4	484.324
	1931.13	15	L	3	385.256
	2028.19	16	P	2	272.172
	---	17	R	1	175.119
	Spectrum number: 21
	Run: LBD__agg_F10
	Scan: 13478
	Charge: 2
	Peptide sequence:IQQDADSVITVGR
	Modification #1:
		Residual amino acid: N term
		Residual position: 1
		Mass: 304.2071453
	Peptide identification score: 61.0 (JUMP Jscore)
	Figure A. MS/MS Spectrum of the identified peptide (matched ions highlighted in red)
	Figure B. b and y ion series with different charge states
	b+1	b-series	Seq	y-series	y+1
	418.298	1	I+304	13	---
	546.357	2	Q	12	1288.65
	674.416	3	Q	11	1160.59
	789.443	4	D	10	1032.53
	860.48	5	A	9	917.505
	975.507	6	D	8	846.468
	1062.54	7	S	7	731.441
	1161.61	8	V	6	644.409
	1274.69	9	I	5	545.341
	1375.74	10	T	4	432.257
	1474.81	11	V	3	331.209
	1531.83	12	G	2	232.14
	---	13	R	1	175.119
	Spectrum number: 22
	Run: LBD__agg_F17
	Scan: 13750
	Charge: 2
	Peptide sequence:VAGQDGSVVQFK
	Modification #1:
		Residual amino acid: K
		Residual position: 12
		Mass: 304.2071453
	Modification #2:
		Residual amino acid: N term
		Residual position: 1
		Mass: 304.2071453
	Peptide identification score: 60.85 (JUMP Jscore)
	Figure A. MS/MS Spectrum of the identified peptide (matched ions highlighted in red)
	Figure B. b and y ion series with different charge states
	b+1	b-series	Seq	y-series	y+1
	404.283	1	V+304	12	---
	475.32	2	A	11	1439.78
	532.341	3	G	10	1368.74
	660.4	4	Q	9	1311.72
	775.427	5	D	8	1183.66
	832.448	6	G	7	1068.64
	919.48	7	S	6	1011.62
	1018.55	8	V	5	924.584
	1117.62	9	V	4	825.515
	1245.68	10	Q	3	726.447
	1392.74	11	F	2	598.388
	---	12	K+304	1	451.32
	Spectrum number: 23
	Run: LBD__agg_F7
	Scan: 33277
	Charge: 2
	Peptide sequence:IPGVTPAAIINLLR
	Modification #1:
		Residual amino acid: N term
		Residual position: 1
		Mass: 304.2071453
	Peptide identification score: 60.62 (JUMP Jscore)
	Figure A. MS/MS Spectrum of the identified peptide (matched ions highlighted in red)
	Figure B. b and y ion series with different charge states
	b+1	b-series	Seq	y-series	y+1
	418.298	1	I+304	14	---
	515.351	2	P	13	1334.82
	572.373	3	G	12	1237.76
	671.441	4	V	11	1180.74
	772.489	5	T	10	1081.67
	869.542	6	P	9	980.625
	940.579	7	A	8	883.572
	1011.62	8	A	7	812.535
	1124.7	9	I	6	741.498
	1237.78	10	I	5	628.414
	1351.83	11	N	4	515.33
	1464.91	12	L	3	401.287
	1577.99	13	L	2	288.203
	---	14	R	1	175.119
	Spectrum number: 24
	Run: LBD__agg_F8
	Scan: 14334
	Charge: 3
	Peptide sequence:IGPAYALHFR
	Modification #1:
		Residual amino acid: N term
		Residual position: 1
		Mass: 304.2071453
	Peptide identification score: 60.57 (JUMP Jscore)
	Figure A. MS/MS Spectrum of the identified peptide (matched ions highlighted in red)
	Figure B. b and y ion series with different charge states
	b+2	b+1	b-series	Seq	y-series	y+1	y+2
	209.653	418.298	1	I+304	10	---	---
	238.164	475.32	2	G	9	1031.54	516.275
	286.69	572.373	3	P	8	974.521	487.764
	322.209	643.41	4	A	7	877.468	439.238
	403.74	806.473	5	Y	6	806.431	403.719
	439.259	877.51	6	A	5	643.367	322.187
	495.801	990.594	7	L	4	572.33	286.669
	564.33	1127.65	8	H	3	459.246	230.127
	637.864	1274.72	9	F	2	322.187	161.597
	---	---	10	R	1	175.119	88.0631
	Spectrum number: 25
	Run: LBD__agg_F9
	Scan: 22841
	Charge: 3
	Peptide sequence:SPIAPEELALVHNLR
	Modification #1:
		Residual amino acid: N term
		Residual position: 1
		Mass: 304.2071453
	Peptide identification score: 60.51 (JUMP Jscore)
	Figure A. MS/MS Spectrum of the identified peptide (matched ions highlighted in red)
	Figure B. b and y ion series with different charge states
	b+2	b+1	b-series	Seq	y-series	y+1	y+2
	196.627	392.246	1	S+304	15	---	---
	245.153	489.299	2	P	14	1571.89	786.449
	301.695	602.383	3	I	13	1474.84	737.922
	337.214	673.42	4	A	12	1361.75	681.38
	385.74	770.473	5	P	11	1290.72	645.862
	450.262	899.516	6	E	10	1193.66	597.335
	514.783	1028.56	7	E	9	1064.62	532.814
	571.325	1141.64	8	L	8	935.579	468.293
	606.843	1212.68	9	A	7	822.494	411.751
	663.385	1325.76	10	L	6	751.457	376.232
	712.92	1424.83	11	V	5	638.373	319.69
	781.449	1561.89	12	H	4	539.305	270.156
	838.471	1675.93	13	N	3	402.246	201.627
	895.013	1789.02	14	L	2	288.203	144.605
	---	---	15	R	1	175.119	88.0631
	Spectrum number: 26
	Run: LBD__agg_F10
	Scan: 19289
	Charge: 3
	Peptide sequence:VQTLEAWVIHGGR
	Modification #1:
		Residual amino acid: N term
		Residual position: 1
		Mass: 304.2071453
	Peptide identification score: 60.34 (JUMP Jscore)
	Figure A. MS/MS Spectrum of the identified peptide (matched ions highlighted in red)
	Figure B. b and y ion series with different charge states
	b+2	b+1	b-series	Seq	y-series	y+1	y+2
	202.645	404.283	1	V+304	13	---	---
	266.674	532.341	2	Q	12	1366.72	683.865
	317.198	633.389	3	T	11	1238.66	619.836
	373.74	746.473	4	L	10	1137.62	569.312
	438.262	875.516	5	E	9	1024.53	512.77
	473.78	946.553	6	A	8	895.49	448.248
	566.82	1132.63	7	W	7	824.453	412.73
	616.354	1231.7	8	V	6	638.373	319.69
	672.896	1344.78	9	I	5	539.305	270.156
	741.425	1481.84	10	H	4	426.221	213.614
	769.936	1538.87	11	G	3	289.162	145.085
	798.447	1595.89	12	G	2	232.14	116.574
	---	---	13	R	1	175.119	88.0631
	Spectrum number: 27
	Run: LBD__agg_F10
	Scan: 8302
	Charge: 2
	Peptide sequence:GPVGPSGPPGK
	Modification #1:
		Residual amino acid: K
		Residual position: 11
		Mass: 304.2071453
	Modification #2:
		Residual amino acid: N term
		Residual position: 1
		Mass: 304.2071453
	Peptide identification score: 60.12 (JUMP Jscore)
	Figure A. MS/MS Spectrum of the identified peptide (matched ions highlighted in red)
	Figure B. b and y ion series with different charge states
	b+1	b-series	Seq	y-series	y+1
	362.236	1	G+304	11	---
	459.289	2	P	10	1196.7
	558.357	3	V	9	1099.64
	615.379	4	G	8	1000.57
	712.431	5	P	7	943.553
	799.463	6	S	6	846.5
	856.485	7	G	5	759.468
	953.538	8	P	4	702.447
	1050.59	9	P	3	605.394
	1107.61	10	G	2	508.341
	---	11	K+304	1	451.32
	Spectrum number: 28
	Run: LBD__agg_F7
	Scan: 17750
	Charge: 2
	Peptide sequence:AQQEFAAGVFSNPAVR
	Modification #1:
		Residual amino acid: N term
		Residual position: 1
		Mass: 304.2071453
	Peptide identification score: 60.03 (JUMP Jscore)
	Figure A. MS/MS Spectrum of the identified peptide (matched ions highlighted in red)
	Figure B. b and y ion series with different charge states
	b+1	b-series	Seq	y-series	y+1
	376.252	1	A+304	16	---
	504.31	2	Q	15	1620.81
	632.369	3	Q	14	1492.75
	761.411	4	E	13	1364.7
	908.48	5	F	12	1235.65
	979.517	6	A	11	1088.58
	1050.55	7	A	10	1017.55
	1107.58	8	G	9	946.51
	1206.64	9	V	8	889.489
	1353.71	10	F	7	790.421
	1440.74	11	S	6	643.352
	1554.79	12	N	5	556.32
	1651.84	13	P	4	442.277
	1722.88	14	A	3	345.224
	1821.95	15	V	2	274.187
	---	16	R	1	175.119
	Spectrum number: 29
	Run: LBD__agg_F15
	Scan: 20513
	Charge: 3
	Peptide sequence:GQFAEHLLGAGFVSSR
	Modification #1:
		Residual amino acid: N term
		Residual position: 1
		Mass: 304.2071453
	Peptide identification score: 59.86 (JUMP Jscore)
	Figure A. MS/MS Spectrum of the identified peptide (matched ions highlighted in red)
	Figure B. b and y ion series with different charge states
	b+2	b+1	b-series	Seq	y-series	y+1	y+2
	181.622	362.236	1	G+304	16	---	---
	245.651	490.294	2	Q	15	1618.83	809.92
	319.185	637.363	3	F	14	1490.78	745.891
	354.704	708.4	4	A	13	1343.71	672.357
	419.225	837.443	5	E	12	1272.67	636.838
	487.754	974.501	6	H	11	1143.63	572.317
	544.296	1087.59	7	L	10	1006.57	503.788
	600.838	1200.67	8	L	9	893.484	447.246
	629.349	1257.69	9	G	8	780.4	390.704
	664.868	1328.73	10	A	7	723.378	362.193
	693.378	1385.75	11	G	6	652.341	326.674
	766.913	1532.82	12	F	5	595.32	298.164
	816.447	1631.89	13	V	4	448.251	224.629
	859.963	1718.92	14	S	3	349.183	175.095
	903.479	1805.95	15	S	2	262.151	131.579
	---	---	16	R	1	175.119	88.0631
	Spectrum number: 30
	Run: LBD__agg_F18
	Scan: 13182
	Charge: 2
	Peptide sequence:EELLSQIR
	Modification #1:
		Residual amino acid: N term
		Residual position: 1
		Mass: 304.2071453
	Peptide identification score: 59.76 (JUMP Jscore)
	Figure A. MS/MS Spectrum of the identified peptide (matched ions highlighted in red)
	Figure B. b and y ion series with different charge states
	b+1	b-series	Seq	y-series	y+1
	434.257	1	E+304	8	---
	563.3	2	E	7	858.504
	676.384	3	L	6	729.462
	789.468	4	L	5	616.378
	876.5	5	S	4	503.294
	1004.56	6	Q	3	416.262
	1117.64	7	I	2	288.203
	---	8	R	1	175.119
	Spectrum number: 31
	Run: LBD__agg_F4
	Scan: 16395
	Charge: 3
	Peptide sequence:GLIDYNFHCFR
	Modification #1:
		Residual amino acid: C
		Residual position: 9
		Mass: 57.02146
	Modification #2:
		Residual amino acid: N term
		Residual position: 1
		Mass: 304.2071453
	Peptide identification score: 59.33 (JUMP Jscore)
	Figure A. MS/MS Spectrum of the identified peptide (matched ions highlighted in red)
	Figure B. b and y ion series with different charge states
	b+2	b+1	b-series	Seq	y-series	y+1	y+2
	181.622	362.236	1	G+304	11	---	---
	238.164	475.32	2	L	10	1384.65	692.827
	294.706	588.404	3	I	9	1271.56	636.285
	352.219	703.431	4	D	8	1158.48	579.743
	433.751	866.494	5	Y	7	1043.45	522.229
	490.772	980.537	6	N	6	880.388	440.698
	564.306	1127.61	7	F	5	766.345	383.676
	632.836	1264.66	8	H	4	619.277	310.142
	712.851	1424.7	9	C+57	3	482.218	241.613
	786.385	1571.76	10	F	2	322.187	161.597
	---	---	11	R	1	175.119	88.0631
	Spectrum number: 32
	Run: LBD__agg_F5
	Scan: 33044
	Charge: 2
	Peptide sequence:DPTAVIFGEDVAFGGVFR
	Modification #1:
		Residual amino acid: N term
		Residual position: 1
		Mass: 304.2071453
	Peptide identification score: 59.18 (JUMP Jscore)
	Figure A. MS/MS Spectrum of the identified peptide (matched ions highlighted in red)
	Figure B. b and y ion series with different charge states
	b+1	b-series	Seq	y-series	y+1
	420.241	1	D+304	18	---
	517.294	2	P	17	1781.92
	618.342	3	T	16	1684.87
	689.379	4	A	15	1583.82
	788.447	5	V	14	1512.78
	901.531	6	I	13	1413.72
	1048.6	7	F	12	1300.63
	1105.62	8	G	11	1153.56
	1234.66	9	E	10	1096.54
	1349.69	10	D	9	967.5
	1448.76	11	V	8	852.473
	1519.8	12	A	7	753.404
	1666.86	13	F	6	682.367
	1723.89	14	G	5	535.299
	1780.91	15	G	4	478.277
	1879.98	16	V	3	421.256
	2027.04	17	F	2	322.187
	---	18	R	1	175.119
	Spectrum number: 33
	Run: LBD__agg_F9
	Scan: 26429
	Charge: 3
	Peptide sequence:LDLEGVVFPYHPR
	Modification #1:
		Residual amino acid: N term
		Residual position: 1
		Mass: 304.2071453
	Peptide identification score: 58.87 (JUMP Jscore)
	Figure A. MS/MS Spectrum of the identified peptide (matched ions highlighted in red)
	Figure B. b and y ion series with different charge states
	b+2	b+1	b-series	Seq	y-series	y+1	y+2
	209.653	418.298	1	L+304	13	---	---
	267.166	533.325	2	D	12	1428.73	714.867
	323.708	646.409	3	L	11	1313.7	657.354
	388.23	775.452	4	E	10	1200.62	600.812
	416.74	832.474	5	G	9	1071.57	536.29
	466.275	931.542	6	V	8	1014.55	507.78
	515.809	1030.61	7	V	7	915.484	458.245
	589.343	1177.68	8	F	6	816.415	408.711
	637.869	1274.73	9	P	5	669.347	335.177
	719.401	1437.79	10	Y	4	572.294	286.651
	787.931	1574.85	11	H	3	409.231	205.119
	836.457	1671.91	12	P	2	272.172	136.589
	---	---	13	R	1	175.119	88.0631
	Spectrum number: 34
	Run: LBD__agg_F2
	Scan: 18536
	Charge: 3
	Peptide sequence:VGLSDAFVVVHR
	Modification #1:
		Residual amino acid: N term
		Residual position: 1
		Mass: 304.2071453
	Peptide identification score: 58.81 (JUMP Jscore)
	Figure A. MS/MS Spectrum of the identified peptide (matched ions highlighted in red)
	Figure B. b and y ion series with different charge states
	b+2	b+1	b-series	Seq	y-series	y+1	y+2
	202.645	404.283	1	V+304	12	---	---
	231.156	461.304	2	G	11	1199.65	600.33
	287.698	574.388	3	L	10	1142.63	571.819
	331.214	661.42	4	S	9	1029.55	515.277
	388.727	776.447	5	D	8	942.516	471.761
	424.246	847.484	6	A	7	827.489	414.248
	497.78	994.553	7	F	6	756.452	378.729
	547.314	1093.62	8	V	5	609.383	305.195
	596.848	1192.69	9	V	4	510.315	255.661
	646.383	1291.76	10	V	3	411.246	206.127
	714.912	1428.82	11	H	2	312.178	156.593
	---	---	12	R	1	175.119	88.0631
	Spectrum number: 35
	Run: LBD__agg_F3
	Scan: 11319
	Charge: 3
	Peptide sequence:LSEEFLTAHPR
	Modification #1:
		Residual amino acid: N term
		Residual position: 1
		Mass: 304.2071453
	Peptide identification score: 58.46 (JUMP Jscore)
	Figure A. MS/MS Spectrum of the identified peptide (matched ions highlighted in red)
	Figure B. b and y ion series with different charge states
	b+2	b+1	b-series	Seq	y-series	y+1	y+2
	209.653	418.298	1	L+304	11	---	---
	253.169	505.331	2	S	10	1186.59	593.796
	317.69	634.373	3	E	9	1099.55	550.28
	382.211	763.416	4	E	8	970.51	485.759
	455.746	910.484	5	F	7	841.468	421.238
	512.288	1023.57	6	L	6	694.399	347.703
	562.812	1124.62	7	T	5	581.315	291.161
	598.33	1195.65	8	A	4	480.268	240.638
	666.86	1332.71	9	H	3	409.231	205.119
	715.386	1429.76	10	P	2	272.172	136.589
	---	---	11	R	1	175.119	88.0631
	Spectrum number: 36
	Run: LBD__agg_F40
	Scan: 8044
	Charge: 3
	Peptide sequence:APQLHLEYR
	Modification #1:
		Residual amino acid: N term
		Residual position: 1
		Mass: 304.2071453
	Peptide identification score: 57.97 (JUMP Jscore)
	Figure A. MS/MS Spectrum of the identified peptide (matched ions highlighted in red)
	Figure B. b and y ion series with different charge states
	b+2	b+1	b-series	Seq	y-series	y+1	y+2
	188.629	376.252	1	A+304	9	---	---
	237.156	473.304	2	P	8	1055.56	528.285
	301.185	601.363	3	Q	7	958.51	479.759
	357.727	714.447	4	L	6	830.452	415.73
	426.257	851.506	5	H	5	717.368	359.188
	482.799	964.59	6	L	4	580.309	290.658
	547.32	1093.63	7	E	3	467.225	234.116
	628.852	1256.7	8	Y	2	338.182	169.595
	---	---	9	R	1	175.119	88.0631
	Spectrum number: 37
	Run: LBD__agg_F16
	Scan: 32431
	Charge: 2
	Peptide sequence:SLLSGLLIK
	Modification #1:
		Residual amino acid: K
		Residual position: 9
		Mass: 304.2071453
	Modification #2:
		Residual amino acid: N term
		Residual position: 1
		Mass: 304.2071453
	Peptide identification score: 57.9 (JUMP Jscore)
	Figure A. MS/MS Spectrum of the identified peptide (matched ions highlighted in red)
	Figure B. b and y ion series with different charge states
	b+1	b-series	Seq	y-series	y+1
	392.246	1	S+304	9	---
	505.331	2	L	8	1160.79
	618.415	3	L	7	1047.71
	705.447	4	S	6	934.626
	762.468	5	G	5	847.594
	875.552	6	L	4	790.572
	988.636	7	L	3	677.488
	1101.72	8	I	2	564.404
	---	9	K+304	1	451.32
	Spectrum number: 38
	Run: LBD__agg_F3
	Scan: 31451
	Charge: 3
	Peptide sequence:VSFSYAGLSGDDPDLGPAHVVTVIAR
	Modification #1:
		Residual amino acid: N term
		Residual position: 1
		Mass: 304.2071453
	Peptide identification score: 57.9 (JUMP Jscore)
	Figure A. MS/MS Spectrum of the identified peptide (matched ions highlighted in red)
	Figure B. b and y ion series with different charge states
	b+2	b+1	b-series	Seq	y-series	y+1	y+2
	202.645	404.283	1	V+304	26	---	---
	246.161	491.315	2	S	25	2544.27	1272.64
	319.695	638.383	3	F	24	2457.24	1229.12
	363.211	725.415	4	S	23	2310.17	1155.59
	444.743	888.479	5	Y	22	2223.14	1112.07
	480.262	959.516	6	A	21	2060.08	1030.54
	508.772	1016.54	7	G	20	1989.04	995.024
	565.314	1129.62	8	L	19	1932.02	966.513
	608.83	1216.65	9	S	18	1818.93	909.971
	637.341	1273.67	10	G	17	1731.9	866.455
	694.854	1388.7	11	D	16	1674.88	837.944
	752.368	1503.73	12	D	15	1559.85	780.431
	800.894	1600.78	13	P	14	1444.83	722.917
	858.408	1715.81	14	D	13	1347.77	674.391
	914.95	1828.89	15	L	12	1232.75	616.877
	943.461	1885.91	16	G	11	1119.66	560.335
	991.987	1982.97	17	P	10	1062.64	531.825
	1027.51	2054	18	A	9	965.589	483.298
	1096.03	2191.06	19	H	8	894.552	447.78
	1145.57	2290.13	20	V	7	757.493	379.25
	1195.1	2389.2	21	V	6	658.425	329.716
	1245.63	2490.25	22	T	5	559.356	280.182
	1295.16	2589.32	23	V	4	458.309	229.658
	1351.7	2702.4	24	I	3	359.24	180.124
	1387.22	2773.44	25	A	2	246.156	123.582
	---	---	26	R	1	175.119	88.0631
	Spectrum number: 39
	Run: LBD__agg_F11
	Scan: 14963
	Charge: 4
	Peptide sequence:VAVDGQHLFEYYHR
	Modification #1:
		Residual amino acid: N term
		Residual position: 1
		Mass: 304.2071453
	Peptide identification score: 57.9 (JUMP Jscore)
	Figure A. MS/MS Spectrum of the identified peptide (matched ions highlighted in red)
	Figure B. b and y ion series with different charge states
	b+3	b+2	b+1	b-series	Seq	y-series	y+1	y+2	y+3
	135.432	202.645	404.283	1	V+304	14	---	---	---
	159.112	238.164	475.32	2	A	13	1634.77	817.889	545.595
	192.134	287.698	574.388	3	V	12	1563.73	782.371	521.916
	230.477	345.211	689.415	4	D	11	1464.67	732.836	488.893
	249.484	373.722	746.437	5	G	10	1349.64	675.323	450.551
	292.17	437.751	874.495	6	Q	9	1292.62	646.812	431.544
	337.856	506.281	1011.55	7	H	8	1164.56	582.783	388.858
	375.551	562.823	1124.64	8	L	7	1027.5	514.253	343.171
	424.574	636.357	1271.71	9	F	6	914.416	457.711	305.477
	467.588	700.878	1400.75	10	E	5	767.347	384.177	256.454
	521.942	782.41	1563.81	11	Y	4	638.305	319.656	213.44
	576.297	863.942	1726.88	12	Y	3	475.241	238.124	159.085
	621.983	932.471	1863.93	13	H	2	312.178	156.593	104.731
	---	---	---	14	R	1	175.119	88.0631	59.0445
	Spectrum number: 40
	Run: LBD__agg_F3
	Scan: 31808
	Charge: 3
	Peptide sequence:LPLHLYDTPGSTYNLQILTR
	Modification #1:
		Residual amino acid: N term
		Residual position: 1
		Mass: 304.2071453
	Peptide identification score: 57.67 (JUMP Jscore)
	Figure A. MS/MS Spectrum of the identified peptide (matched ions highlighted in red)
	Figure B. b and y ion series with different charge states
	b+2	b+1	b-series	Seq	y-series	y+1	y+2
	209.653	418.298	1	L+304	20	---	---
	258.179	515.351	2	P	19	2202.16	1101.58
	314.721	628.435	3	L	18	2105.1	1053.05
	383.251	765.494	4	H	17	1992.02	996.513
	439.793	878.578	5	L	16	1854.96	927.983
	521.324	1041.64	6	Y	15	1741.88	871.441
	578.838	1156.67	7	D	14	1578.81	789.91
	629.362	1257.72	8	T	13	1463.79	732.396
	677.888	1354.77	9	P	12	1362.74	681.872
	706.399	1411.79	10	G	11	1265.68	633.346
	749.915	1498.82	11	S	10	1208.66	604.835
	800.439	1599.87	12	T	9	1121.63	561.319
	881.97	1762.93	13	Y	8	1020.58	510.795
	938.992	1876.98	14	N	7	857.52	429.264
	995.534	1990.06	15	L	6	743.477	372.242
	1059.56	2118.12	16	Q	5	630.393	315.7
	1116.11	2231.2	17	I	4	502.335	251.671
	1172.65	2344.29	18	L	3	389.251	195.129
	1223.17	2445.33	19	T	2	276.167	138.587
	---	---	20	R	1	175.119	88.0631
	Spectrum number: 41
	Run: LBD__agg_F5
	Scan: 4291
	Charge: 2
	Peptide sequence:CAQGCICK
	Modification #1:
		Residual amino acid: K
		Residual position: 8
		Mass: 304.2071453
	Modification #2:
		Residual amino acid: C
		Residual position: 1
		Mass: 57.02146
	Modification #3:
		Residual amino acid: C
		Residual position: 5
		Mass: 57.02146
	Modification #4:
		Residual amino acid: C
		Residual position: 7
		Mass: 57.02146
	Modification #5:
		Residual amino acid: N term
		Residual position: 1
		Mass: 304.2071453
	Peptide identification score: 57.59 (JUMP Jscore)
	Figure A. MS/MS Spectrum of the identified peptide (matched ions highlighted in red)
	Figure B. b and y ion series with different charge states
	b+1	b-series	Seq	y-series	y+1
	465.245	1	C(361.22860529999997)	8	---
	536.282	2	A	7	1140.58
	664.341	3	Q	6	1069.55
	721.362	4	G	5	941.487
	881.393	5	C+57	4	884.465
	994.477	6	I	3	724.435
	1154.51	7	C+57	2	611.351
	---	8	K+304	1	451.32
	Spectrum number: 42
	Run: LBD__agg_F5
	Scan: 23199
	Charge: 3
	Peptide sequence:AFSIAQDALHIPR
	Modification #1:
		Residual amino acid: N term
		Residual position: 1
		Mass: 304.2071453
	Peptide identification score: 57.37 (JUMP Jscore)
	Figure A. MS/MS Spectrum of the identified peptide (matched ions highlighted in red)
	Figure B. b and y ion series with different charge states
	b+2	b+1	b-series	Seq	y-series	y+1	y+2
	188.629	376.252	1	A+304	13	---	---
	262.164	523.32	2	F	12	1367.74	684.375
	305.68	610.352	3	S	11	1220.67	610.841
	362.222	723.436	4	I	10	1133.64	567.325
	397.74	794.473	5	A	9	1020.56	510.783
	461.77	922.532	6	Q	8	949.521	475.264
	519.283	1037.56	7	D	7	821.463	411.235
	554.802	1108.6	8	A	6	706.436	353.722
	611.344	1221.68	9	L	5	635.399	318.203
	679.873	1358.74	10	H	4	522.315	261.661
	736.415	1471.82	11	I	3	385.256	193.132
	784.941	1568.88	12	P	2	272.172	136.589
	---	---	13	R	1	175.119	88.0631
	Spectrum number: 43
	Run: LBD__agg_F13
	Scan: 20059
	Charge: 3
	Peptide sequence:GYIVGAIHPVIQPVGQR
	Modification #1:
		Residual amino acid: N term
		Residual position: 1
		Mass: 304.2071453
	Peptide identification score: 57.34 (JUMP Jscore)
	Figure A. MS/MS Spectrum of the identified peptide (matched ions highlighted in red)
	Figure B. b and y ion series with different charge states
	b+2	b+1	b-series	Seq	y-series	y+1	y+2
	181.622	362.236	1	G+304	17	---	---
	263.153	525.299	2	Y	16	1747	874.004
	319.695	638.383	3	I	15	1583.94	792.473
	369.229	737.452	4	V	14	1470.85	735.931
	397.74	794.473	5	G	13	1371.79	686.396
	433.259	865.51	6	A	12	1314.76	657.886
	489.801	978.594	7	I	11	1243.73	622.367
	558.33	1115.65	8	H	10	1130.64	565.825
	606.857	1212.71	9	P	9	993.584	497.296
	656.391	1311.77	10	V	8	896.531	448.769
	712.933	1424.86	11	I	7	797.463	399.235
	776.962	1552.92	12	Q	6	684.379	342.693
	825.489	1649.97	13	P	5	556.32	278.664
	875.023	1749.04	14	V	4	459.267	230.137
	903.533	1806.06	15	G	3	360.199	180.603
	967.563	1934.12	16	Q	2	303.178	152.092
	---	---	17	R	1	175.119	88.0631
	Spectrum number: 44
	Run: LBD__agg_F40
	Scan: 16663
	Charge: 3
	Peptide sequence:GHEQILQVQTSILESER
	Modification #1:
		Residual amino acid: N term
		Residual position: 1
		Mass: 304.2071453
	Peptide identification score: 57.3 (JUMP Jscore)
	Figure A. MS/MS Spectrum of the identified peptide (matched ions highlighted in red)
	Figure B. b and y ion series with different charge states
	b+2	b+1	b-series	Seq	y-series	y+1	y+2
	181.622	362.236	1	G+304	17	---	---
	250.151	499.295	2	H	16	1910	955.503
	314.672	628.337	3	E	15	1772.94	886.973
	378.702	756.396	4	Q	14	1643.9	822.452
	435.244	869.48	5	I	13	1515.84	758.422
	491.786	982.564	6	L	12	1402.75	701.88
	555.815	1110.62	7	Q	11	1289.67	645.338
	605.349	1209.69	8	V	10	1161.61	581.309
	669.378	1337.75	9	Q	9	1062.54	531.775
	719.902	1438.8	10	T	8	934.484	467.746
	763.418	1525.83	11	S	7	833.436	417.222
	819.96	1638.91	12	I	6	746.404	373.706
	876.502	1752	13	L	5	633.32	317.164
	941.024	1881.04	14	E	4	520.236	260.622
	984.54	1968.07	15	S	3	391.194	196.1
	1049.06	2097.11	16	E	2	304.162	152.584
	---	---	17	R	1	175.119	88.0631
	Spectrum number: 45
	Run: LBD__agg_F12
	Scan: 22311
	Charge: 3
	Peptide sequence:LDNVLLDSEGHIK
	Modification #1:
		Residual amino acid: K
		Residual position: 13
		Mass: 304.2071453
	Modification #2:
		Residual amino acid: N term
		Residual position: 1
		Mass: 304.2071453
	Peptide identification score: 57.27 (JUMP Jscore)
	Figure A. MS/MS Spectrum of the identified peptide (matched ions highlighted in red)
	Figure B. b and y ion series with different charge states
	b+2	b+1	b-series	Seq	y-series	y+1	y+2
	209.653	418.298	1	L+304	13	---	---
	267.166	533.325	2	D	12	1643.89	822.45
	324.188	647.368	3	N	11	1528.87	764.936
	373.722	746.437	4	V	10	1414.82	707.915
	430.264	859.521	5	L	9	1315.75	658.381
	486.806	972.605	6	L	8	1202.67	601.839
	544.32	1087.63	7	D	7	1089.59	545.297
	587.836	1174.66	8	S	6	974.559	487.783
	652.357	1303.71	9	E	5	887.527	444.267
	680.868	1360.73	10	G	4	758.484	379.746
	749.397	1497.79	11	H	3	701.463	351.235
	805.939	1610.87	12	I	2	564.404	282.706
	---	---	13	K+304	1	451.32	226.164
	Spectrum number: 46
	Run: LBD__agg_F17
	Scan: 18614
	Charge: 3
	Peptide sequence:NQLLPELQVIHNR
	Modification #1:
		Residual amino acid: N term
		Residual position: 1
		Mass: 304.2071453
	Peptide identification score: 57.24 (JUMP Jscore)
	Figure A. MS/MS Spectrum of the identified peptide (matched ions highlighted in red)
	Figure B. b and y ion series with different charge states
	b+2	b+1	b-series	Seq	y-series	y+1	y+2
	210.132	419.257	1	N+304	13	---	---
	274.162	547.316	2	Q	12	1459.84	730.423
	330.704	660.4	3	L	11	1331.78	666.393
	387.246	773.484	4	L	10	1218.7	609.851
	435.772	870.537	5	P	9	1105.61	553.309
	500.293	999.579	6	E	8	1008.56	504.783
	556.835	1112.66	7	L	7	879.516	440.262
	620.865	1240.72	8	Q	6	766.432	383.72
	670.399	1339.79	9	V	5	638.373	319.69
	726.941	1452.87	10	I	4	539.305	270.156
	795.47	1589.93	11	H	3	426.221	213.614
	852.492	1703.98	12	N	2	289.162	145.085
	---	---	13	R	1	175.119	88.0631
	Spectrum number: 47
	Run: LBD__agg_F7
	Scan: 17221
	Charge: 2
	Peptide sequence:VYGVESDLSEVAR
	Modification #1:
		Residual amino acid: N term
		Residual position: 1
		Mass: 304.2071453
	Peptide identification score: 57.22 (JUMP Jscore)
	Figure A. MS/MS Spectrum of the identified peptide (matched ions highlighted in red)
	Figure B. b and y ion series with different charge states
	b+1	b-series	Seq	y-series	y+1
	404.283	1	V+304	13	---
	567.346	2	Y	12	1324.64
	624.368	3	G	11	1161.57
	723.436	4	V	10	1104.55
	852.479	5	E	9	1005.48
	939.511	6	S	8	876.442
	1054.54	7	D	7	789.41
	1167.62	8	L	6	674.383
	1254.65	9	S	5	561.299
	1383.7	10	E	4	474.267
	1482.76	11	V	3	345.224
	1553.8	12	A	2	246.156
	---	13	R	1	175.119
	Spectrum number: 48
	Run: LBD__agg_F9
	Scan: 9839
	Charge: 3
	Peptide sequence:ADVAFHFNPR
	Modification #1:
		Residual amino acid: N term
		Residual position: 1
		Mass: 304.2071453
	Peptide identification score: 57.19 (JUMP Jscore)
	Figure A. MS/MS Spectrum of the identified peptide (matched ions highlighted in red)
	Figure B. b and y ion series with different charge states
	b+2	b+1	b-series	Seq	y-series	y+1	y+2
	188.629	376.252	1	A+304	10	---	---
	246.143	491.278	2	D	9	1102.54	551.775
	295.677	590.347	3	V	8	987.516	494.262
	331.196	661.384	4	A	7	888.447	444.727
	404.73	808.452	5	F	6	817.41	409.209
	473.259	945.511	6	H	5	670.342	335.675
	546.794	1092.58	7	F	4	533.283	267.145
	603.815	1206.62	8	N	3	386.215	193.611
	652.341	1303.68	9	P	2	272.172	136.589
	---	---	10	R	1	175.119	88.0631
	Spectrum number: 49
	Run: LBD__agg_F8
	Scan: 8774
	Charge: 3
	Peptide sequence:AASGFTFGNVPEHR
	Modification #1:
		Residual amino acid: N term
		Residual position: 1
		Mass: 304.2071453
	Peptide identification score: 57.0 (JUMP Jscore)
	Figure A. MS/MS Spectrum of the identified peptide (matched ions highlighted in red)
	Figure B. b and y ion series with different charge states
	b+2	b+1	b-series	Seq	y-series	y+1	y+2
	188.629	376.252	1	A+304	14	---	---
	224.148	447.289	2	A	13	1418.68	709.844
	267.664	534.321	3	S	12	1347.64	674.326
	296.175	591.342	4	G	11	1260.61	630.81
	369.709	738.411	5	F	10	1203.59	602.299
	420.233	839.458	6	T	9	1056.52	528.765
	493.767	986.527	7	F	8	955.474	478.241
	522.278	1043.55	8	G	7	808.406	404.707
	579.299	1157.59	9	N	6	751.385	376.196
	628.833	1256.66	10	V	5	637.342	319.174
	677.36	1353.71	11	P	4	538.273	269.64
	741.881	1482.75	12	E	3	441.22	221.114
	810.41	1619.81	13	H	2	312.178	156.593
	---	---	14	R	1	175.119	88.0631
	Spectrum number: 50
	Run: LBD__agg_F12
	Scan: 25821
	Charge: 2
	Peptide sequence:IDVIGNEILR
	Modification #1:
		Residual amino acid: N term
		Residual position: 1
		Mass: 304.2071453
	Peptide identification score: 56.79 (JUMP Jscore)
	Figure A. MS/MS Spectrum of the identified peptide (matched ions highlighted in red)
	Figure B. b and y ion series with different charge states
	b+1	b-series	Seq	y-series	y+1
	418.298	1	I+304	10	---
	533.325	2	D	9	1028.57
	632.394	3	V	8	913.547
	745.478	4	I	7	814.478
	802.499	5	G	6	701.394
	916.542	6	N	5	644.373
	1045.58	7	E	4	530.33
	1158.67	8	I	3	401.287
	1271.75	9	L	2	288.203
	---	10	R	1	175.119
	Spectrum number: 51
	Run: LBD__agg_F4
	Scan: 7620
	Charge: 3
	Peptide sequence:VQAQGHTLQVAGLR
	Modification #1:
		Residual amino acid: N term
		Residual position: 1
		Mass: 304.2071453
	Peptide identification score: 56.77 (JUMP Jscore)
	Figure A. MS/MS Spectrum of the identified peptide (matched ions highlighted in red)
	Figure B. b and y ion series with different charge states
	b+2	b+1	b-series	Seq	y-series	y+1	y+2
	202.645	404.283	1	V+304	14	---	---
	266.674	532.341	2	Q	13	1378.75	689.881
	302.193	603.379	3	A	12	1250.7	625.852
	366.222	731.437	4	Q	11	1179.66	590.333
	394.733	788.459	5	G	10	1051.6	526.304
	463.262	925.517	6	H	9	994.579	497.793
	513.786	1026.57	7	T	8	857.52	429.264
	570.328	1139.65	8	L	7	756.473	378.74
	634.358	1267.71	9	Q	6	643.389	322.198
	683.892	1366.78	10	V	5	515.33	258.169
	719.41	1437.81	11	A	4	416.262	208.634
	747.921	1494.83	12	G	3	345.224	173.116
	804.463	1607.92	13	L	2	288.203	144.605
	---	---	14	R	1	175.119	88.0631
	Spectrum number: 52
	Run: LBD__agg_F5
	Scan: 14562
	Charge: 3
	Peptide sequence:TTELQDELSHLR
	Modification #1:
		Residual amino acid: N term
		Residual position: 1
		Mass: 304.2071453
	Peptide identification score: 56.76 (JUMP Jscore)
	Figure A. MS/MS Spectrum of the identified peptide (matched ions highlighted in red)
	Figure B. b and y ion series with different charge states
	b+2	b+1	b-series	Seq	y-series	y+1	y+2
	203.635	406.262	1	T+304	12	---	---
	254.159	507.31	2	T	11	1340.68	670.844
	318.68	636.352	3	E	10	1239.63	620.32
	375.222	749.436	4	L	9	1110.59	555.799
	439.251	877.495	5	Q	8	997.506	499.257
	496.765	992.522	6	D	7	869.448	435.227
	561.286	1121.56	7	E	6	754.421	377.714
	617.828	1234.65	8	L	5	625.378	313.193
	661.344	1321.68	9	S	4	512.294	256.651
	729.873	1458.74	10	H	3	425.262	213.135
	786.415	1571.82	11	L	2	288.203	144.605
	---	---	12	R	1	175.119	88.0631
	Spectrum number: 53
	Run: LBD__agg_F13
	Scan: 11969
	Charge: 3
	Peptide sequence:LVPIDTPNHLQR
	Modification #1:
		Residual amino acid: N term
		Residual position: 1
		Mass: 304.2071453
	Peptide identification score: 56.68 (JUMP Jscore)
	Figure A. MS/MS Spectrum of the identified peptide (matched ions highlighted in red)
	Figure B. b and y ion series with different charge states
	b+2	b+1	b-series	Seq	y-series	y+1	y+2
	209.653	418.298	1	L+304	12	---	---
	259.187	517.367	2	V	11	1289.7	645.352
	307.713	614.42	3	P	10	1190.63	595.817
	364.256	727.504	4	I	9	1093.57	547.291
	421.769	842.531	5	D	8	980.491	490.749
	472.293	943.578	6	T	7	865.464	433.236
	520.819	1040.63	7	P	6	764.416	382.712
	577.841	1154.67	8	N	5	667.363	334.185
	646.37	1291.73	9	H	4	553.321	277.164
	702.912	1404.82	10	L	3	416.262	208.634
	766.941	1532.88	11	Q	2	303.178	152.092
	---	---	12	R	1	175.119	88.0631
	Spectrum number: 54
	Run: LBD__agg_F8
	Scan: 15281
	Charge: 3
	Peptide sequence:LLLHFQSPR
	Modification #1:
		Residual amino acid: N term
		Residual position: 1
		Mass: 304.2071453
	Peptide identification score: 56.58 (JUMP Jscore)
	Figure A. MS/MS Spectrum of the identified peptide (matched ions highlighted in red)
	Figure B. b and y ion series with different charge states
	b+2	b+1	b-series	Seq	y-series	y+1	y+2
	209.653	418.298	1	L+304	9	---	---
	266.195	531.383	2	L	8	997.558	499.283
	322.737	644.467	3	L	7	884.474	442.74
	391.266	781.526	4	H	6	771.39	386.198
	464.801	928.594	5	F	5	634.331	317.669
	528.83	1056.65	6	Q	4	487.262	244.135
	572.346	1143.68	7	S	3	359.204	180.106
	620.872	1240.74	8	P	2	272.172	136.589
	---	---	9	R	1	175.119	88.0631
	Spectrum number: 55
	Run: LBD__agg_F3
	Scan: 32450
	Charge: 3
	Peptide sequence:AFLDFHALPYQVVEVNPVR
	Modification #1:
		Residual amino acid: N term
		Residual position: 1
		Mass: 304.2071453
	Peptide identification score: 56.48 (JUMP Jscore)
	Figure A. MS/MS Spectrum of the identified peptide (matched ions highlighted in red)
	Figure B. b and y ion series with different charge states
	b+2	b+1	b-series	Seq	y-series	y+1	y+2
	188.629	376.252	1	A+304	19	---	---
	262.164	523.32	2	F	18	2143.13	1072.07
	318.706	636.404	3	L	17	1996.07	998.536
	376.219	751.431	4	D	16	1882.98	941.994
	449.753	898.499	5	F	15	1767.95	884.481
	518.283	1035.56	6	H	14	1620.89	810.946
	553.801	1106.6	7	A	13	1483.83	742.417
	610.343	1219.68	8	L	12	1412.79	706.898
	658.87	1316.73	9	P	11	1299.71	650.356
	740.401	1479.8	10	Y	10	1202.65	601.83
	804.431	1607.85	11	Q	9	1039.59	520.298
	853.965	1706.92	12	V	8	911.531	456.269
	903.499	1805.99	13	V	7	812.462	406.735
	968.02	1935.03	14	E	6	713.394	357.201
	1017.55	2034.1	15	V	5	584.351	292.679
	1074.58	2148.14	16	N	4	485.283	243.145
	1123.1	2245.2	17	P	3	371.24	186.124
	1172.64	2344.27	18	V	2	274.187	137.597
	---	---	19	R	1	175.119	88.0631
	Spectrum number: 56
	Run: LBD__agg_F1
	Scan: 29246
	Charge: 2
	Peptide sequence:TVQIAAVVDVIR
	Modification #1:
		Residual amino acid: N term
		Residual position: 1
		Mass: 304.2071453
	Peptide identification score: 56.48 (JUMP Jscore)
	Figure A. MS/MS Spectrum of the identified peptide (matched ions highlighted in red)
	Figure B. b and y ion series with different charge states
	b+1	b-series	Seq	y-series	y+1
	406.262	1	T+304	12	---
	505.331	2	V	11	1182.72
	633.389	3	Q	10	1083.65
	746.473	4	I	9	955.593
	817.51	5	A	8	842.509
	888.547	6	A	7	771.472
	987.616	7	V	6	700.435
	1086.68	8	V	5	601.367
	1201.71	9	D	4	502.298
	1300.78	10	V	3	387.271
	1413.86	11	I	2	288.203
	---	12	R	1	175.119
	Spectrum number: 57
	Run: LBD__agg_F10
	Scan: 18661
	Charge: 2
	Peptide sequence:EIVLTQSPATLSLSPGER
	Modification #1:
		Residual amino acid: N term
		Residual position: 1
		Mass: 304.2071453
	Peptide identification score: 56.4 (JUMP Jscore)
	Figure A. MS/MS Spectrum of the identified peptide (matched ions highlighted in red)
	Figure B. b and y ion series with different charge states
	b+1	b-series	Seq	y-series	y+1
	434.257	1	E+304	18	---
	547.341	2	I	17	1768.98
	646.409	3	V	16	1655.9
	759.494	4	L	15	1556.83
	860.541	5	T	14	1443.74
	988.6	6	Q	13	1342.7
	1075.63	7	S	12	1214.64
	1172.68	8	P	11	1127.61
	1243.72	9	A	10	1030.55
	1344.77	10	T	9	959.516
	1457.85	11	L	8	858.468
	1544.89	12	S	7	745.384
	1657.97	13	L	6	658.352
	1745	14	S	5	545.268
	1842.05	15	P	4	458.236
	1899.08	16	G	3	361.183
	2028.12	17	E	2	304.162
	---	18	R	1	175.119
	Spectrum number: 58
	Run: LBD__agg_F20
	Scan: 29163
	Charge: 3
	Peptide sequence:TNLVALLADFSHVNR
	Modification #1:
		Residual amino acid: N term
		Residual position: 1
		Mass: 304.2071453
	Peptide identification score: 56.3 (JUMP Jscore)
	Figure A. MS/MS Spectrum of the identified peptide (matched ions highlighted in red)
	Figure B. b and y ion series with different charge states
	b+2	b+1	b-series	Seq	y-series	y+1	y+2
	203.635	406.262	1	T+304	15	---	---
	260.656	520.305	2	N	14	1568.85	784.931
	317.198	633.389	3	L	13	1454.81	727.909
	366.732	732.458	4	V	12	1341.73	671.367
	402.251	803.495	5	A	11	1242.66	621.833
	458.793	916.579	6	L	10	1171.62	586.315
	515.335	1029.66	7	L	9	1058.54	529.773
	550.854	1100.7	8	A	8	945.454	473.23
	608.367	1215.73	9	D	7	874.417	437.712
	681.901	1362.8	10	F	6	759.39	380.198
	725.417	1449.83	11	S	5	612.321	306.664
	793.947	1586.89	12	H	4	525.289	263.148
	843.481	1685.95	13	V	3	388.23	194.619
	900.502	1800	14	N	2	289.162	145.085
	---	---	15	R	1	175.119	88.0631
	Spectrum number: 59
	Run: LBD__agg_F10
	Scan: 23702
	Charge: 2
	Peptide sequence:ELYLFDVLR
	Modification #1:
		Residual amino acid: N term
		Residual position: 1
		Mass: 304.2071453
	Peptide identification score: 55.84 (JUMP Jscore)
	Figure A. MS/MS Spectrum of the identified peptide (matched ions highlighted in red)
	Figure B. b and y ion series with different charge states
	b+1	b-series	Seq	y-series	y+1
	434.257	1	E+304	9	---
	547.341	2	L	8	1038.6
	710.404	3	Y	7	925.514
	823.488	4	L	6	762.451
	970.557	5	F	5	649.367
	1085.58	6	D	4	502.298
	1184.65	7	V	3	387.271
	1297.74	8	L	2	288.203
	---	9	R	1	175.119
	Spectrum number: 60
	Run: LBD__agg_F18
	Scan: 31216
	Charge: 2
	Peptide sequence:ILVAIMK
	Modification #1:
		Residual amino acid: K
		Residual position: 7
		Mass: 304.2071453
	Modification #2:
		Residual amino acid: N term
		Residual position: 1
		Mass: 304.2071453
	Peptide identification score: 55.78 (JUMP Jscore)
	Figure A. MS/MS Spectrum of the identified peptide (matched ions highlighted in red)
	Figure B. b and y ion series with different charge states
	b+1	b-series	Seq	y-series	y+1
	418.298	1	I+304	7	---
	531.383	2	L	6	978.634
	630.451	3	V	5	865.55
	701.488	4	A	4	766.482
	814.572	5	I	3	695.444
	945.613	6	M	2	582.36
	---	7	K+304	1	451.32
	Spectrum number: 61
	Run: LBD__agg_F9
	Scan: 26456
	Charge: 3
	Peptide sequence:ISINQALQHAFIQEK
	Modification #1:
		Residual amino acid: K
		Residual position: 15
		Mass: 304.2071453
	Modification #2:
		Residual amino acid: N term
		Residual position: 1
		Mass: 304.2071453
	Peptide identification score: 55.39 (JUMP Jscore)
	Figure A. MS/MS Spectrum of the identified peptide (matched ions highlighted in red)
	Figure B. b and y ion series with different charge states
	b+2	b+1	b-series	Seq	y-series	y+1	y+2
	209.653	418.298	1	I+304	15	---	---
	253.169	505.331	2	S	14	1931.07	966.037
	309.711	618.415	3	I	13	1844.03	922.521
	366.732	732.458	4	N	12	1730.95	865.979
	430.762	860.516	5	Q	11	1616.91	808.958
	466.28	931.553	6	A	10	1488.85	744.928
	522.822	1044.64	7	L	9	1417.81	709.41
	586.852	1172.7	8	Q	8	1304.73	652.868
	655.381	1309.75	9	H	7	1176.67	588.838
	690.9	1380.79	10	A	6	1039.61	520.309
	764.434	1527.86	11	F	5	968.574	484.79
	820.976	1640.94	12	I	4	821.505	411.256
	885.005	1769	13	Q	3	708.421	354.714
	949.526	1898.05	14	E	2	580.363	290.685
	---	---	15	K+304	1	451.32	226.164
	Spectrum number: 62
	Run: LBD__agg_F10
	Scan: 12136
	Charge: 2
	Peptide sequence:GTPEAYEGLGIR
	Modification #1:
		Residual amino acid: N term
		Residual position: 1
		Mass: 304.2071453
	Peptide identification score: 55.08 (JUMP Jscore)
	Figure A. MS/MS Spectrum of the identified peptide (matched ions highlighted in red)
	Figure B. b and y ion series with different charge states
	b+1	b-series	Seq	y-series	y+1
	362.236	1	G+304	12	---
	463.284	2	T	11	1205.62
	560.336	3	P	10	1104.57
	689.379	4	E	9	1007.52
	760.416	5	A	8	878.473
	923.479	6	Y	7	807.436
	1052.52	7	E	6	644.373
	1109.54	8	G	5	515.33
	1222.63	9	L	4	458.309
	1279.65	10	G	3	345.224
	1392.73	11	I	2	288.203
	---	12	R	1	175.119
	Spectrum number: 63
	Run: LBD__agg_F1
	Scan: 16833
	Charge: 2
	Peptide sequence:TGAAPIIDVVR
	Modification #1:
		Residual amino acid: N term
		Residual position: 1
		Mass: 304.2071453
	Peptide identification score: 54.92 (JUMP Jscore)
	Figure A. MS/MS Spectrum of the identified peptide (matched ions highlighted in red)
	Figure B. b and y ion series with different charge states
	b+1	b-series	Seq	y-series	y+1
	406.262	1	T+304	11	---
	463.284	2	G	10	1010.6
	534.321	3	A	9	953.578
	605.358	4	A	8	882.541
	702.411	5	P	7	811.504
	815.495	6	I	6	714.451
	928.579	7	I	5	601.367
	1043.61	8	D	4	488.283
	1142.67	9	V	3	373.256
	1241.74	10	V	2	274.187
	---	11	R	1	175.119
	Spectrum number: 64
	Run: LBD__agg_F4
	Scan: 11241
	Charge: 3
	Peptide sequence:VQEQVHTLLSQDQAQAAR
	Modification #1:
		Residual amino acid: N term
		Residual position: 1
		Mass: 304.2071453
	Peptide identification score: 54.63 (JUMP Jscore)
	Figure A. MS/MS Spectrum of the identified peptide (matched ions highlighted in red)
	Figure B. b and y ion series with different charge states
	b+2	b+1	b-series	Seq	y-series	y+1	y+2
	202.645	404.283	1	V+304	18	---	---
	266.674	532.341	2	Q	17	1922.97	961.988
	331.196	661.384	3	E	16	1794.91	897.958
	395.225	789.443	4	Q	15	1665.87	833.437
	444.759	888.511	5	V	14	1537.81	769.408
	513.289	1025.57	6	H	13	1438.74	719.873
	563.812	1126.62	7	T	12	1301.68	651.344
	620.354	1239.7	8	L	11	1200.63	600.82
	676.896	1352.79	9	L	10	1087.55	544.278
	720.413	1439.82	10	S	9	974.465	487.736
	784.442	1567.88	11	Q	8	887.433	444.22
	841.955	1682.9	12	D	7	759.374	380.191
	905.985	1810.96	13	Q	6	644.347	322.677
	941.503	1882	14	A	5	516.289	258.648
	1005.53	2010.06	15	Q	4	445.252	223.13
	1041.05	2081.09	16	A	3	317.193	159.1
	1076.57	2152.13	17	A	2	246.156	123.582
	---	---	18	R	1	175.119	88.0631
	Spectrum number: 65
	Run: LBD__agg_F6
	Scan: 14662
	Charge: 3
	Peptide sequence:VIENPAEAQSAALEEGHAWR
	Modification #1:
		Residual amino acid: N term
		Residual position: 1
		Mass: 304.2071453
	Peptide identification score: 54.32 (JUMP Jscore)
	Figure A. MS/MS Spectrum of the identified peptide (matched ions highlighted in red)
	Figure B. b and y ion series with different charge states
	b+2	b+1	b-series	Seq	y-series	y+1	y+2
	202.645	404.283	1	V+304	20	---	---
	259.187	517.367	2	I	19	2078.99	1040
	323.708	646.409	3	E	18	1965.9	983.456
	380.73	760.452	4	N	17	1836.86	918.935
	429.256	857.505	5	P	16	1722.82	861.913
	464.775	928.542	6	A	15	1625.77	813.387
	529.296	1057.58	7	E	14	1554.73	777.868
	564.815	1128.62	8	A	13	1425.69	713.347
	628.844	1256.68	9	Q	12	1354.65	677.829
	672.36	1343.71	10	S	11	1226.59	613.799
	707.879	1414.75	11	A	10	1139.56	570.283
	743.397	1485.79	12	A	9	1068.52	534.765
	799.939	1598.87	13	L	8	997.485	499.246
	864.46	1727.91	14	E	7	884.401	442.704
	928.982	1856.96	15	E	6	755.358	378.183
	957.492	1913.98	16	G	5	626.316	313.662
	1026.02	2051.04	17	H	4	569.294	285.151
	1061.54	2122.07	18	A	3	432.235	216.621
	1154.58	2308.15	19	W	2	361.198	181.103
	---	---	20	R	1	175.119	88.0631
	Spectrum number: 66
	Run: LBD__agg_F7
	Scan: 33019
	Charge: 3
	Peptide sequence:ALPLALVLHELGAGR
	Modification #1:
		Residual amino acid: N term
		Residual position: 1
		Mass: 304.2071453
	Peptide identification score: 54.23 (JUMP Jscore)
	Figure A. MS/MS Spectrum of the identified peptide (matched ions highlighted in red)
	Figure B. b and y ion series with different charge states
	b+2	b+1	b-series	Seq	y-series	y+1	y+2
	188.629	376.252	1	A+304	15	---	---
	245.171	489.336	2	L	14	1458.88	729.943
	293.698	586.388	3	P	13	1345.8	673.401
	350.24	699.472	4	L	12	1248.74	624.875
	385.758	770.51	5	A	11	1135.66	568.333
	442.3	883.594	6	L	10	1064.62	532.814
	491.835	982.662	7	V	9	951.537	476.272
	548.377	1095.75	8	L	8	852.469	426.738
	616.906	1232.8	9	H	7	739.385	370.196
	681.427	1361.85	10	E	6	602.326	301.666
	737.969	1474.93	11	L	5	473.283	237.145
	766.48	1531.95	12	G	4	360.199	180.603
	801.999	1602.99	13	A	3	303.178	152.092
	830.509	1660.01	14	G	2	232.14	116.574
	---	---	15	R	1	175.119	88.0631
	Spectrum number: 67
	Run: LBD__agg_F5
	Scan: 32154
	Charge: 3
	Peptide sequence:ITEDYYVHLIADNLPVATR
	Modification #1:
		Residual amino acid: N term
		Residual position: 1
		Mass: 304.2071453
	Peptide identification score: 53.86 (JUMP Jscore)
	Figure A. MS/MS Spectrum of the identified peptide (matched ions highlighted in red)
	Figure B. b and y ion series with different charge states
	b+2	b+1	b-series	Seq	y-series	y+1	y+2
	209.653	418.298	1	I+304	19	---	---
	260.177	519.346	2	T	18	2090.06	1045.53
	324.698	648.389	3	E	17	1989.01	995.007
	382.211	763.416	4	D	16	1859.97	930.486
	463.743	926.479	5	Y	15	1744.94	872.973
	545.275	1089.54	6	Y	14	1581.87	791.441
	594.809	1188.61	7	V	13	1418.81	709.909
	663.338	1325.67	8	H	12	1319.74	660.375
	719.881	1438.75	9	L	11	1182.68	591.846
	776.423	1551.84	10	I	10	1069.6	535.304
	811.941	1622.87	11	A	9	956.516	478.762
	869.455	1737.9	12	D	8	885.479	443.243
	926.476	1851.94	13	N	7	770.452	385.73
	983.018	1965.03	14	L	6	656.409	328.708
	1031.54	2062.08	15	P	5	543.325	272.166
	1081.08	2161.15	16	V	4	446.272	223.64
	1116.6	2232.19	17	A	3	347.204	174.106
	1167.12	2333.23	18	T	2	276.167	138.587
	---	---	19	R	1	175.119	88.0631
	Spectrum number: 68
	Run: LBD__agg_F1
	Scan: 15638
	Charge: 2
	Peptide sequence:LQLQLEEAAAQNQR
	Modification #1:
		Residual amino acid: N term
		Residual position: 1
		Mass: 304.2071453
	Peptide identification score: 53.82 (JUMP Jscore)
	Figure A. MS/MS Spectrum of the identified peptide (matched ions highlighted in red)
	Figure B. b and y ion series with different charge states
	b+1	b-series	Seq	y-series	y+1
	418.298	1	L+304	14	---
	546.357	2	Q	13	1498.76
	659.441	3	L	12	1370.7
	787.5	4	Q	11	1257.62
	900.584	5	L	10	1129.56
	1029.63	6	E	9	1016.48
	1158.67	7	E	8	887.433
	1229.71	8	A	7	758.39
	1300.74	9	A	6	687.353
	1371.78	10	A	5	616.316
	1499.84	11	Q	4	545.279
	1613.88	12	N	3	417.22
	1741.94	13	Q	2	303.178
	---	14	R	1	175.119
	Spectrum number: 69
	Run: LBD__agg_F10
	Scan: 20633
	Charge: 2
	Peptide sequence:VAACLPIDDVLR
	Modification #1:
		Residual amino acid: C
		Residual position: 4
		Mass: 57.02146
	Modification #2:
		Residual amino acid: N term
		Residual position: 1
		Mass: 304.2071453
	Peptide identification score: 53.67 (JUMP Jscore)
	Figure A. MS/MS Spectrum of the identified peptide (matched ions highlighted in red)
	Figure B. b and y ion series with different charge states
	b+1	b-series	Seq	y-series	y+1
	404.283	1	V+304	12	---
	475.32	2	A	11	1242.65
	546.357	3	A	10	1171.61
	706.388	4	C+57	9	1100.58
	819.472	5	L	8	940.546
	916.525	6	P	7	827.462
	1029.61	7	I	6	730.409
	1144.64	8	D	5	617.325
	1259.66	9	D	4	502.298
	1358.73	10	V	3	387.271
	1471.81	11	L	2	288.203
	---	12	R	1	175.119
	Spectrum number: 70
	Run: LBD__agg_F10
	Scan: 13995
	Charge: 2
	Peptide sequence:EVNEVIQNPATITR
	Modification #1:
		Residual amino acid: N term
		Residual position: 1
		Mass: 304.2071453
	Peptide identification score: 53.66 (JUMP Jscore)
	Figure A. MS/MS Spectrum of the identified peptide (matched ions highlighted in red)
	Figure B. b and y ion series with different charge states
	b+1	b-series	Seq	y-series	y+1
	434.257	1	E+304	14	---
	533.325	2	V	13	1454.8
	647.368	3	N	12	1355.73
	776.411	4	E	11	1241.68
	875.479	5	V	10	1112.64
	988.563	6	I	9	1013.57
	1116.62	7	Q	8	900.49
	1230.66	8	N	7	772.431
	1327.72	9	P	6	658.388
	1398.75	10	A	5	561.335
	1499.8	11	T	4	490.298
	1612.89	12	I	3	389.251
	1713.93	13	T	2	276.167
	---	14	R	1	175.119
	Spectrum number: 71
	Run: LBD__agg_F12
	Scan: 8941
	Charge: 3
	Peptide sequence:YLEESNFVHR
	Modification #1:
		Residual amino acid: N term
		Residual position: 1
		Mass: 304.2071453
	Peptide identification score: 53.65 (JUMP Jscore)
	Figure A. MS/MS Spectrum of the identified peptide (matched ions highlighted in red)
	Figure B. b and y ion series with different charge states
	b+2	b+1	b-series	Seq	y-series	y+1	y+2
	234.643	468.278	1	Y+304	10	---	---
	291.185	581.362	2	L	9	1130.56	565.783
	355.706	710.404	3	E	8	1017.47	509.241
	420.227	839.447	4	E	7	888.432	444.72
	463.743	926.479	5	S	6	759.39	380.198
	520.765	1040.52	6	N	5	672.358	336.682
	594.299	1187.59	7	F	4	558.315	279.661
	643.833	1286.66	8	V	3	411.246	206.127
	712.362	1423.72	9	H	2	312.178	156.593
	---	---	10	R	1	175.119	88.0631
	Spectrum number: 72
	Run: LBD__agg_F11
	Scan: 29498
	Charge: 3
	Peptide sequence:LEIFPDVLVHR
	Modification #1:
		Residual amino acid: N term
		Residual position: 1
		Mass: 304.2071453
	Peptide identification score: 53.64 (JUMP Jscore)
	Figure A. MS/MS Spectrum of the identified peptide (matched ions highlighted in red)
	Figure B. b and y ion series with different charge states
	b+2	b+1	b-series	Seq	y-series	y+1	y+2
	209.653	418.298	1	L+304	11	---	---
	274.174	547.341	2	E	10	1224.67	612.84
	330.716	660.425	3	I	9	1095.63	548.319
	404.25	807.494	4	F	8	982.547	491.777
	452.777	904.546	5	P	7	835.478	418.243
	510.29	1019.57	6	D	6	738.426	369.716
	559.824	1118.64	7	V	5	623.399	312.203
	616.367	1231.73	8	L	4	524.33	262.669
[truncated: 6,522 more rows]
