# Supplementary material for: Dissecting Detergent-Insoluble Proteome in Alzheimer's Disease by TMTc-Corrected Quantitative Mass Spectrometry
Source: Mol Cell Proteomics. 2023 Jun 24;22(8):100608. doi: 10.1016/j.mcpro.2023.100608 (PMC10392608; doi:10.1016/j.mcpro.2023.100608)
Supplement: Supplemental Table S13 [file mmc3.xlsx]

## Sheet: Sheet1
Table S3. Spectral validation of single-peptide identifications in the whole proteome.
A total of 460 single-peptide identifications identified in the pilot experiment were validated. For the validation, we utilized our in-house script to generate validation spectra for each of the single-peptide identifications. In addition to the MS spectra, we provided the Run number, scan number, charge, and peptide sequence for each validation spectrum.
	Spectrum number: 1
	Run: hTMT341_15
	Scan: 27052
	Charge: 3
	Peptide sequence:VALSGLDVYAHNVETVPELQSK
	Modification #1:
		Residual amino acid: K
		Residual position: 22
		Mass: 304.2071453
	Modification #2:
		Residual amino acid: N term
		Residual position: 1
		Mass: 304.2071453
	Peptide identification score: 91.96 (JUMP Jscore)
	Figure A. MS/MS Spectrum of the identified peptide (matched ions highlighted in red)
	Figure B. b and y ion series with different charge states
	b+2	b+1	b-series	Seq	y-series	y+1	y+2
	202.645	404.283	1	V+304	22	---	---
	238.164	475.32	2	A	21	2574.37	1287.69
	294.706	588.404	3	L	20	2503.34	1252.17
	338.222	675.436	4	S	19	2390.25	1195.63
	366.732	732.458	5	G	18	2303.22	1152.11
	423.274	845.542	6	L	17	2246.2	1123.6
	480.788	960.569	7	D	16	2133.11	1067.06
	530.322	1059.64	8	V	15	2018.09	1009.55
	611.854	1222.7	9	Y	14	1919.02	960.013
	647.372	1293.74	10	A	13	1755.96	878.482
	715.902	1430.8	11	H	12	1684.92	842.963
	772.923	1544.84	12	N	11	1547.86	774.434
	822.457	1643.91	13	V	10	1433.82	717.412
	886.979	1772.95	14	E	9	1334.75	667.878
	937.503	1874	15	T	8	1205.71	603.357
	987.037	1973.07	16	V	7	1104.66	552.833
	1035.56	2070.12	17	P	6	1005.59	503.299
	1100.08	2199.16	18	E	5	908.537	454.772
	1156.63	2312.25	19	L	4	779.495	390.251
	1220.66	2440.3	20	Q	3	666.411	333.709
	1264.17	2527.34	21	S	2	538.352	269.68
	---	---	22	K+304	1	451.32	226.164
	Spectrum number: 2
	Run: hTMT341_19
	Scan: 22441
	Charge: 2
	Peptide sequence:VSEGGPAEIAGLQIGDK
	Modification #1:
		Residual amino acid: K
		Residual position: 17
		Mass: 304.2071453
	Modification #2:
		Residual amino acid: N term
		Residual position: 1
		Mass: 304.2071453
	Peptide identification score: 85.47 (JUMP Jscore)
	Figure A. MS/MS Spectrum of the identified peptide (matched ions highlighted in red)
	Figure B. b and y ion series with different charge states
	b+1	b-series	Seq	y-series	y+1
	404.283	1	V+304	17	---
	491.315	2	S	16	1845.99
	620.357	3	E	15	1758.96
	677.379	4	G	14	1629.91
	734.4	5	G	13	1572.89
	831.453	6	P	12	1515.87
	902.49	7	A	11	1418.82
	1031.53	8	E	10	1347.78
	1144.62	9	I	9	1218.74
	1215.65	10	A	8	1105.65
	1272.68	11	G	7	1034.62
	1385.76	12	L	6	977.595
	1513.82	13	Q	5	864.511
	1626.9	14	I	4	736.452
	1683.92	15	G	3	623.368
	1798.95	16	D	2	566.347
	---	17	K+304	1	451.32
	Spectrum number: 3
	Run: hTMT341_13
	Scan: 12947
	Charge: 2
	Peptide sequence:QGTGLQGQAVFK
	Modification #1:
		Residual amino acid: K
		Residual position: 12
		Mass: 304.2071453
	Modification #2:
		Residual amino acid: N term
		Residual position: 1
		Mass: 304.2071453
	Peptide identification score: 79.33 (JUMP Jscore)
	Figure A. MS/MS Spectrum of the identified peptide (matched ions highlighted in red)
	Figure B. b and y ion series with different charge states
	b+1	b-series	Seq	y-series	y+1
	433.273	1	Q+304	12	---
	490.294	2	G	11	1409.81
	591.342	3	T	10	1352.79
	648.364	4	G	9	1251.74
	761.448	5	L	8	1194.72
	889.506	6	Q	7	1081.63
	946.528	7	G	6	953.574
	1074.59	8	Q	5	896.552
	1145.62	9	A	4	768.494
	1244.69	10	V	3	697.457
	1391.76	11	F	2	598.388
	---	12	K+304	1	451.32
	Spectrum number: 4
	Run: hTMT341_16
	Scan: 29386
	Charge: 3
	Peptide sequence:LTVIAEQIQHLQEQAR
	Modification #1:
		Residual amino acid: N term
		Residual position: 1
		Mass: 304.2071453
	Peptide identification score: 78.29 (JUMP Jscore)
	Figure A. MS/MS Spectrum of the identified peptide (matched ions highlighted in red)
	Figure B. b and y ion series with different charge states
	b+2	b+1	b-series	Seq	y-series	y+1	y+2
	209.653	418.298	1	L+304	16	---	---
	260.177	519.346	2	T	15	1763.94	882.474
	309.711	618.415	3	V	14	1662.89	831.95
	366.253	731.499	4	I	13	1563.82	782.416
	401.772	802.536	5	A	12	1450.74	725.873
	466.293	931.578	6	E	11	1379.7	690.355
	530.322	1059.64	7	Q	10	1250.66	625.834
	586.864	1172.72	8	I	9	1122.6	561.804
	650.893	1300.78	9	Q	8	1009.52	505.262
	719.423	1437.84	10	H	7	881.459	441.233
	775.965	1550.92	11	L	6	744.4	372.704
	839.994	1678.98	12	Q	5	631.316	316.162
	904.515	1808.02	13	E	4	503.257	252.132
	968.545	1936.08	14	Q	3	374.215	187.611
	1004.06	2007.12	15	A	2	246.156	123.582
	---	---	16	R	1	175.119	88.0631
	Spectrum number: 5
	Run: hTMT341_37
	Scan: 17352
	Charge: 2
	Peptide sequence:TLQVQAAQFAK
	Modification #1:
		Residual amino acid: K
		Residual position: 11
		Mass: 304.2071453
	Modification #2:
		Residual amino acid: N term
		Residual position: 1
		Mass: 304.2071453
	Peptide identification score: 76.93 (JUMP Jscore)
	Figure A. MS/MS Spectrum of the identified peptide (matched ions highlighted in red)
	Figure B. b and y ion series with different charge states
	b+1	b-series	Seq	y-series	y+1
	406.262	1	T+304	11	---
	519.346	2	L	10	1407.83
	647.405	3	Q	9	1294.74
	746.473	4	V	8	1166.69
	874.532	5	Q	7	1067.62
	945.569	6	A	6	939.558
	1016.61	7	A	5	868.521
	1144.66	8	Q	4	797.484
	1291.73	9	F	3	669.425
	1362.77	10	A	2	522.357
	---	11	K+304	1	451.32
	Spectrum number: 6
	Run: hTMT341_17
	Scan: 20753
	Charge: 2
	Peptide sequence:EVQLVESGGDLVQPGGSLR
	Modification #1:
		Residual amino acid: N term
		Residual position: 1
		Mass: 304.2071453
	Peptide identification score: 76.61 (JUMP Jscore)
	Figure A. MS/MS Spectrum of the identified peptide (matched ions highlighted in red)
	Figure B. b and y ion series with different charge states
	b+1	b-series	Seq	y-series	y+1
	434.257	1	E+304	19	---
	533.325	2	V	18	1810.97
	661.384	3	Q	17	1711.9
	774.468	4	L	16	1583.84
	873.536	5	V	15	1470.75
	1002.58	6	E	14	1371.69
	1089.61	7	S	13	1242.64
	1146.63	8	G	12	1155.61
	1203.65	9	G	11	1098.59
	1318.68	10	D	10	1041.57
	1431.77	11	L	9	926.542
	1530.83	12	V	8	813.458
	1658.89	13	Q	7	714.389
	1755.94	14	P	6	586.331
	1812.97	15	G	5	489.278
	1869.99	16	G	4	432.257
	1957.02	17	S	3	375.235
	2070.1	18	L	2	288.203
	---	19	R	1	175.119
	Spectrum number: 7
	Run: hTMT341_3
	Scan: 12999
	Charge: 2
	Peptide sequence:SWTAADTAAQITQR
	Modification #1:
		Residual amino acid: N term
		Residual position: 1
		Mass: 304.2071453
	Peptide identification score: 75.93 (JUMP Jscore)
	Figure A. MS/MS Spectrum of the identified peptide (matched ions highlighted in red)
	Figure B. b and y ion series with different charge states
	b+1	b-series	Seq	y-series	y+1
	392.246	1	S+304	14	---
	578.326	2	W	13	1432.72
	679.373	3	T	12	1246.64
	750.411	4	A	11	1145.59
	821.448	5	A	10	1074.55
	936.475	6	D	9	1003.52
	1037.52	7	T	8	888.49
	1108.56	8	A	7	787.442
	1179.6	9	A	6	716.405
	1307.66	10	Q	5	645.368
	1420.74	11	I	4	517.309
	1521.79	12	T	3	404.225
	1649.85	13	Q	2	303.178
	---	14	R	1	175.119
	Spectrum number: 8
	Run: hTMT341_39
	Scan: 15520
	Charge: 2
	Peptide sequence:SIAASVDVSAPK
	Modification #1:
		Residual amino acid: K
		Residual position: 12
		Mass: 304.2071453
	Modification #2:
		Residual amino acid: N term
		Residual position: 1
		Mass: 304.2071453
	Peptide identification score: 75.63 (JUMP Jscore)
	Figure A. MS/MS Spectrum of the identified peptide (matched ions highlighted in red)
	Figure B. b and y ion series with different charge states
	b+1	b-series	Seq	y-series	y+1
	392.246	1	S+304	12	---
	505.331	2	I	11	1361.8
	576.368	3	A	10	1248.71
	647.405	4	A	9	1177.67
	734.437	5	S	8	1106.64
	833.505	6	V	7	1019.61
	948.532	7	D	6	920.537
	1047.6	8	V	5	805.51
	1134.63	9	S	4	706.442
	1205.67	10	A	3	619.41
	1302.72	11	P	2	548.373
	---	12	K+304	1	451.32
	Spectrum number: 9
	Run: hTMT341_13
	Scan: 13047
	Charge: 2
	Peptide sequence:AELEGVAVTAPR
	Modification #1:
		Residual amino acid: N term
		Residual position: 1
		Mass: 304.2071453
	Peptide identification score: 75.09 (JUMP Jscore)
	Figure A. MS/MS Spectrum of the identified peptide (matched ions highlighted in red)
	Figure B. b and y ion series with different charge states
	b+1	b-series	Seq	y-series	y+1
	376.252	1	A+304	12	---
	505.294	2	E	11	1141.62
	618.378	3	L	10	1012.58
	747.421	4	E	9	899.495
	804.442	5	G	8	770.452
	903.511	6	V	7	713.43
	974.548	7	A	6	614.362
	1073.62	8	V	5	543.325
	1174.66	9	T	4	444.257
	1245.7	10	A	3	343.209
	1342.75	11	P	2	272.172
	---	12	R	1	175.119
	Spectrum number: 10
	Run: hTMT341_30
	Scan: 18790
	Charge: 2
	Peptide sequence:SVEESAGLVGLK
	Modification #1:
		Residual amino acid: K
		Residual position: 12
		Mass: 304.2071453
	Modification #2:
		Residual amino acid: N term
		Residual position: 1
		Mass: 304.2071453
	Peptide identification score: 73.61 (JUMP Jscore)
	Figure A. MS/MS Spectrum of the identified peptide (matched ions highlighted in red)
	Figure B. b and y ion series with different charge states
	b+1	b-series	Seq	y-series	y+1
	392.246	1	S+304	12	---
	491.315	2	V	11	1405.82
	620.357	3	E	10	1306.75
	749.4	4	E	9	1177.71
	836.432	5	S	8	1048.67
	907.469	6	A	7	961.637
	964.491	7	G	6	890.599
	1077.57	8	L	5	833.578
	1176.64	9	V	4	720.494
	1233.66	10	G	3	621.425
	1346.75	11	L	2	564.404
	---	12	K+304	1	451.32
	Spectrum number: 11
	Run: hTMT341_12
	Scan: 31776
	Charge: 3
	Peptide sequence:AVSELELLGFIKPTK
	Modification #1:
		Residual amino acid: K
		Residual position: 12
		Mass: 304.2071453
	Modification #2:
		Residual amino acid: K
		Residual position: 15
		Mass: 304.2071453
	Modification #3:
		Residual amino acid: N term
		Residual position: 1
		Mass: 304.2071453
	Peptide identification score: 72.79 (JUMP Jscore)
	Figure A. MS/MS Spectrum of the identified peptide (matched ions highlighted in red)
	Figure B. b and y ion series with different charge states
	b+2	b+1	b-series	Seq	y-series	y+1	y+2
	188.629	376.252	1	A+304	15	---	---
	238.164	475.32	2	V	14	2182.33	1091.67
	281.68	562.352	3	S	13	2083.27	1042.14
	346.201	691.395	4	E	12	1996.23	998.621
	402.743	804.479	5	L	11	1867.19	934.099
	467.264	933.521	6	E	10	1754.11	877.557
	523.806	1046.61	7	L	9	1625.06	813.036
	580.348	1159.69	8	L	8	1511.98	756.494
	608.859	1216.71	9	G	7	1398.9	699.952
	682.393	1363.78	10	F	6	1341.87	671.441
	738.935	1476.86	11	I	5	1194.81	597.907
	955.086	1909.17	12	K+304	4	1081.72	541.365
	1003.61	2006.22	13	P	3	649.42	325.214
	1054.14	2107.27	14	T	2	552.368	276.687
	---	---	15	K+304	1	451.32	226.164
	Spectrum number: 12
	Run: hTMT341_35
	Scan: 19733
	Charge: 2
	Peptide sequence:VLEGNEQFINAAK
	Modification #1:
		Residual amino acid: K
		Residual position: 13
		Mass: 304.2071453
	Modification #2:
		Residual amino acid: N term
		Residual position: 1
		Mass: 304.2071453
	Peptide identification score: 71.84 (JUMP Jscore)
	Figure A. MS/MS Spectrum of the identified peptide (matched ions highlighted in red)
	Figure B. b and y ion series with different charge states
	b+1	b-series	Seq	y-series	y+1
	404.283	1	V+304	13	---
	517.367	2	L	12	1637.88
	646.409	3	E	11	1524.8
	703.431	4	G	10	1395.76
	817.474	5	N	9	1338.73
	946.516	6	E	8	1224.69
	1074.58	7	Q	7	1095.65
	1221.64	8	F	6	967.59
	1334.73	9	I	5	820.521
	1448.77	10	N	4	707.437
	1519.81	11	A	3	593.394
	1590.84	12	A	2	522.357
	---	13	K+304	1	451.32
	Spectrum number: 13
	Run: hTMT341_18
	Scan: 19608
	Charge: 3
	Peptide sequence:EGLLLYHTENNVGLK
	Modification #1:
		Residual amino acid: K
		Residual position: 15
		Mass: 304.2071453
	Modification #2:
		Residual amino acid: N term
		Residual position: 1
		Mass: 304.2071453
	Peptide identification score: 71.48 (JUMP Jscore)
	Figure A. MS/MS Spectrum of the identified peptide (matched ions highlighted in red)
	Figure B. b and y ion series with different charge states
	b+2	b+1	b-series	Seq	y-series	y+1	y+2
	217.632	434.257	1	E+304	15	---	---
	246.143	491.278	2	G	14	1875.07	938.037
	302.685	604.363	3	L	13	1818.04	909.526
	359.227	717.447	4	L	12	1704.96	852.984
	415.769	830.531	5	L	11	1591.88	796.442
	497.301	993.594	6	Y	10	1478.79	739.9
	565.83	1130.65	7	H	9	1315.73	658.368
	616.354	1231.7	8	T	8	1178.67	589.839
	680.875	1360.74	9	E	7	1077.62	539.315
	737.897	1474.79	10	N	6	948.58	474.794
	794.918	1588.83	11	N	5	834.537	417.772
	844.452	1687.9	12	V	4	720.494	360.751
	872.963	1744.92	13	G	3	621.425	311.216
	929.505	1858	14	L	2	564.404	282.706
	---	---	15	K+304	1	451.32	226.164
	Spectrum number: 14
	Run: hTMT341_19
	Scan: 14867
	Charge: 3
	Peptide sequence:LAQQMENRPSVQAALK
	Modification #1:
		Residual amino acid: K
		Residual position: 16
		Mass: 304.2071453
	Modification #2:
		Residual amino acid: N term
		Residual position: 1
		Mass: 304.2071453
	Peptide identification score: 71.24 (JUMP Jscore)
	Figure A. MS/MS Spectrum of the identified peptide (matched ions highlighted in red)
	Figure B. b and y ion series with different charge states
	b+2	b+1	b-series	Seq	y-series	y+1	y+2
	209.653	418.298	1	L+304	16	---	---
	245.171	489.336	2	A	15	1975.07	988.039
	309.201	617.394	3	Q	14	1904.03	952.521
	373.23	745.453	4	Q	13	1775.98	888.491
	438.75	876.493	5	M	12	1647.92	824.462
	503.272	1005.54	6	E	11	1516.88	758.942
	560.293	1119.58	7	N	10	1387.83	694.421
	638.344	1275.68	8	R	9	1273.79	637.399
	686.87	1372.73	9	P	8	1117.69	559.349
	730.386	1459.76	10	S	7	1020.64	510.822
	779.92	1558.83	11	V	6	933.605	467.306
	843.949	1686.89	12	Q	5	834.537	417.772
	879.468	1757.93	13	A	4	706.478	353.743
	914.987	1828.97	14	A	3	635.441	318.224
	971.529	1942.05	15	L	2	564.404	282.706
	---	---	16	K+304	1	451.32	226.164
	Spectrum number: 15
	Run: hTMT341_24
	Scan: 12087
	Charge: 2
	Peptide sequence:TANQASDTFSGIGK
	Modification #1:
		Residual amino acid: K
		Residual position: 14
		Mass: 304.2071453
	Modification #2:
		Residual amino acid: N term
		Residual position: 1
		Mass: 304.2071453
	Peptide identification score: 71.19 (JUMP Jscore)
	Figure A. MS/MS Spectrum of the identified peptide (matched ions highlighted in red)
	Figure B. b and y ion series with different charge states
	b+1	b-series	Seq	y-series	y+1
	406.262	1	T+304	14	---
	477.299	2	A	13	1599.83
	591.342	3	N	12	1528.79
	719.401	4	Q	11	1414.75
	790.438	5	A	10	1286.69
	877.47	6	S	9	1215.65
	992.497	7	D	8	1128.62
	1093.54	8	T	7	1013.6
	1240.61	9	F	6	912.547
	1327.64	10	S	5	765.479
	1384.67	11	G	4	678.447
	1497.75	12	I	3	621.425
	1554.77	13	G	2	508.341
	---	14	K+304	1	451.32
	Spectrum number: 16
	Run: hTMT341_28
	Scan: 10225
	Charge: 2
	Peptide sequence:AEDTAVYYCAK
	Modification #1:
		Residual amino acid: K
		Residual position: 11
		Mass: 304.2071453
	Modification #2:
		Residual amino acid: C
		Residual position: 9
		Mass: 57.02146
	Modification #3:
		Residual amino acid: N term
		Residual position: 1
		Mass: 304.2071453
	Peptide identification score: 71.12 (JUMP Jscore)
	Figure A. MS/MS Spectrum of the identified peptide (matched ions highlighted in red)
	Figure B. b and y ion series with different charge states
	b+1	b-series	Seq	y-series	y+1
	376.252	1	A+304	11	---
	505.294	2	E	10	1523.74
	620.321	3	D	9	1394.69
	721.369	4	T	8	1279.67
	792.406	5	A	7	1178.62
	891.474	6	V	6	1107.58
	1054.54	7	Y	5	1008.51
	1217.6	8	Y	4	845.451
	1377.63	9	C+57	3	682.388
	1448.67	10	A	2	522.357
	---	11	K+304	1	451.32
	Spectrum number: 17
	Run: hTMT341_23
	Scan: 17719
	Charge: 2
	Peptide sequence:EVQVVESGGGLVQPGGSLR
	Modification #1:
		Residual amino acid: N term
		Residual position: 1
		Mass: 304.2071453
	Peptide identification score: 70.95 (JUMP Jscore)
	Figure A. MS/MS Spectrum of the identified peptide (matched ions highlighted in red)
	Figure B. b and y ion series with different charge states
	b+1	b-series	Seq	y-series	y+1
	434.257	1	E+304	19	---
	533.325	2	V	18	1738.94
	661.384	3	Q	17	1639.88
	760.452	4	V	16	1511.82
	859.521	5	V	15	1412.75
	988.563	6	E	14	1313.68
	1075.6	7	S	13	1184.64
	1132.62	8	G	12	1097.61
	1189.64	9	G	11	1040.58
	1246.66	10	G	10	983.563
	1359.74	11	L	9	926.542
	1458.81	12	V	8	813.458
	1586.87	13	Q	7	714.389
	1683.92	14	P	6	586.331
	1740.95	15	G	5	489.278
	1797.97	16	G	4	432.257
	1885	17	S	3	375.235
	1998.08	18	L	2	288.203
	---	19	R	1	175.119
	Spectrum number: 18
	Run: hTMT341_13
	Scan: 23031
	Charge: 2
	Peptide sequence:LTSELLGEGAYAK
	Modification #1:
		Residual amino acid: K
		Residual position: 13
		Mass: 304.2071453
	Modification #2:
		Residual amino acid: N term
		Residual position: 1
		Mass: 304.2071453
	Peptide identification score: 70.94 (JUMP Jscore)
	Figure A. MS/MS Spectrum of the identified peptide (matched ions highlighted in red)
	Figure B. b and y ion series with different charge states
	b+1	b-series	Seq	y-series	y+1
	418.298	1	L+304	13	---
	519.346	2	T	12	1542.83
	606.378	3	S	11	1441.79
	735.421	4	E	10	1354.75
	848.505	5	L	9	1225.71
	961.589	6	L	8	1112.63
	1018.61	7	G	7	999.543
	1147.65	8	E	6	942.522
	1204.67	9	G	5	813.479
	1275.71	10	A	4	756.458
	1438.77	11	Y	3	685.42
	1509.81	12	A	2	522.357
	---	13	K+304	1	451.32
	Spectrum number: 19
	Run: hTMT341_11
	Scan: 16752
	Charge: 3
	Peptide sequence:QHLGATGGPGAQLGASFLQAR
	Modification #1:
		Residual amino acid: N term
		Residual position: 1
		Mass: 304.2071453
	Peptide identification score: 70.71 (JUMP Jscore)
	Figure A. MS/MS Spectrum of the identified peptide (matched ions highlighted in red)
	Figure B. b and y ion series with different charge states
	b+2	b+1	b-series	Seq	y-series	y+1	y+2
	217.14	433.273	1	Q+304	21	---	---
	285.67	570.332	2	H	20	1909	955.006
	342.212	683.416	3	L	19	1771.94	886.476
	370.722	740.437	4	G	18	1658.86	829.934
	406.241	811.475	5	A	17	1601.84	801.423
	456.765	912.522	6	T	16	1530.8	765.905
	485.275	969.544	7	G	15	1429.75	715.381
	513.786	1026.57	8	G	14	1372.73	686.87
	562.313	1123.62	9	P	13	1315.71	658.359
	590.823	1180.64	10	G	12	1218.66	609.833
	626.342	1251.68	11	A	11	1161.64	581.322
	690.371	1379.74	12	Q	10	1090.6	545.804
	746.913	1492.82	13	L	9	962.542	481.775
	775.424	1549.84	14	G	8	849.458	425.233
	810.942	1620.88	15	A	7	792.436	396.722
	854.459	1707.91	16	S	6	721.399	361.203
	927.993	1854.98	17	F	5	634.367	317.687
	984.535	1968.06	18	L	4	487.299	244.153
	1048.56	2096.12	19	Q	3	374.215	187.611
	1084.08	2167.16	20	A	2	246.156	123.582
	---	---	21	R	1	175.119	88.0631
	Spectrum number: 20
	Run: hTMT341_26
	Scan: 16939
	Charge: 2
	Peptide sequence:LVESGGGLVQPGGSLR
	Modification #1:
		Residual amino acid: N term
		Residual position: 1
		Mass: 304.2071453
	Peptide identification score: 70.32 (JUMP Jscore)
	Figure A. MS/MS Spectrum of the identified peptide (matched ions highlighted in red)
	Figure B. b and y ion series with different charge states
	b+1	b-series	Seq	y-series	y+1
	418.298	1	L+304	16	---
	517.367	2	V	15	1412.75
	646.409	3	E	14	1313.68
	733.442	4	S	13	1184.64
	790.463	5	G	12	1097.61
	847.484	6	G	11	1040.58
	904.506	7	G	10	983.563
	1017.59	8	L	9	926.542
	1116.66	9	V	8	813.458
	1244.72	10	Q	7	714.389
	1341.77	11	P	6	586.331
	1398.79	12	G	5	489.278
	1455.81	13	G	4	432.257
	1542.84	14	S	3	375.235
	1655.93	15	L	2	288.203
	---	16	R	1	175.119
	Spectrum number: 21
	Run: hTMT341_19
	Scan: 29025
	Charge: 3
	Peptide sequence:DVGYLAQHQLFDQIPELK
	Modification #1:
		Residual amino acid: K
		Residual position: 18
		Mass: 304.2071453
	Modification #2:
		Residual amino acid: N term
		Residual position: 1
		Mass: 304.2071453
	Peptide identification score: 69.8 (JUMP Jscore)
	Figure A. MS/MS Spectrum of the identified peptide (matched ions highlighted in red)
	Figure B. b and y ion series with different charge states
	b+2	b+1	b-series	Seq	y-series	y+1	y+2
	210.624	420.241	1	D+304	18	---	---
	260.159	519.31	2	V	17	2303.27	1152.14
	288.669	576.331	3	G	16	2204.2	1102.61
	370.201	739.395	4	Y	15	2147.18	1074.09
	426.743	852.479	5	L	14	1984.12	992.563
	462.262	923.516	6	A	13	1871.03	936.021
	526.291	1051.57	7	Q	12	1800	900.502
	594.82	1188.63	8	H	11	1671.94	836.473
	658.85	1316.69	9	Q	10	1534.88	767.944
	715.392	1429.78	10	L	9	1406.82	703.914
	788.926	1576.84	11	F	8	1293.74	647.372
	846.439	1691.87	12	D	7	1146.67	573.838
	910.469	1819.93	13	Q	6	1031.64	516.325
	967.011	1933.01	14	I	5	903.583	452.295
	1015.54	2030.07	15	P	4	790.499	395.753
	1080.06	2159.11	16	E	3	693.447	347.227
	1136.6	2272.19	17	L	2	564.404	282.706
	---	---	18	K+304	1	451.32	226.164
	Spectrum number: 22
	Run: hTMT341_14
	Scan: 19869
	Charge: 3
	Peptide sequence:ASQSVSSYLAWYQQKPGQAPR
	Modification #1:
		Residual amino acid: K
		Residual position: 15
		Mass: 304.2071453
	Modification #2:
		Residual amino acid: N term
		Residual position: 1
		Mass: 304.2071453
	Peptide identification score: 69.64 (JUMP Jscore)
	Figure A. MS/MS Spectrum of the identified peptide (matched ions highlighted in red)
	Figure B. b and y ion series with different charge states
	b+2	b+1	b-series	Seq	y-series	y+1	y+2
	188.629	376.252	1	A+304	21	---	---
	232.145	463.284	2	S	20	2585.34	1293.18
	296.175	591.342	3	Q	19	2498.31	1249.66
	339.691	678.374	4	S	18	2370.25	1185.63
	389.225	777.443	5	V	17	2283.22	1142.11
	432.741	864.475	6	S	16	2184.15	1092.58
	476.257	951.507	7	S	15	2097.12	1049.06
	557.789	1114.57	8	Y	14	2010.09	1005.55
	614.331	1227.65	9	L	13	1847.02	924.016
	649.849	1298.69	10	A	12	1733.94	867.474
	742.889	1484.77	11	W	11	1662.9	831.955
	824.421	1647.83	12	Y	10	1476.82	738.916
	888.45	1775.89	13	Q	9	1313.76	657.384
	952.479	1903.95	14	Q	8	1185.7	593.355
	1168.63	2336.25	15	K+304	7	1057.64	529.326
	1217.16	2433.31	16	P	6	625.342	313.174
	1245.67	2490.33	17	G	5	528.289	264.648
	1309.7	2618.39	18	Q	4	471.267	236.137
	1345.22	2689.42	19	A	3	343.209	172.108
	1393.74	2786.48	20	P	2	272.172	136.589
	---	---	21	R	1	175.119	88.0631
	Spectrum number: 23
	Run: hTMT341_10
	Scan: 32496
	Charge: 2
	Peptide sequence:VILDLPLVIGSR
	Modification #1:
		Residual amino acid: N term
		Residual position: 1
		Mass: 304.2071453
	Peptide identification score: 69.27 (JUMP Jscore)
	Figure A. MS/MS Spectrum of the identified peptide (matched ions highlighted in red)
	Figure B. b and y ion series with different charge states
	b+1	b-series	Seq	y-series	y+1
	404.283	1	V+304	12	---
	517.367	2	I	11	1195.74
	630.451	3	L	10	1082.66
	745.478	4	D	9	969.573
	858.562	5	L	8	854.546
	955.615	6	P	7	741.462
	1068.7	7	L	6	644.409
	1167.77	8	V	5	531.325
	1280.85	9	I	4	432.257
	1337.87	10	G	3	319.172
	1424.9	11	S	2	262.151
	---	12	R	1	175.119
	Spectrum number: 24
	Run: hTMT341_18
	Scan: 27586
	Charge: 3
	Peptide sequence:AVAEGYGVIVLNPNENYIEVEKPK
	Modification #1:
		Residual amino acid: K
		Residual position: 22
		Mass: 304.2071453
	Modification #2:
		Residual amino acid: K
		Residual position: 24
		Mass: 304.2071453
	Modification #3:
		Residual amino acid: N term
		Residual position: 1
		Mass: 304.2071453
	Peptide identification score: 68.82 (JUMP Jscore)
	Figure A. MS/MS Spectrum of the identified peptide (matched ions highlighted in red)
	Figure B. b and y ion series with different charge states
	b+2	b+1	b-series	Seq	y-series	y+1	y+2
	188.629	376.252	1	A+304	24	---	---
	238.164	475.32	2	V	23	3182.76	1591.88
	273.682	546.357	3	A	22	3083.69	1542.35
	338.203	675.4	4	E	21	3012.65	1506.83
	366.714	732.421	5	G	20	2883.61	1442.31
	448.246	895.484	6	Y	19	2826.59	1413.8
	476.757	952.506	7	G	18	2663.53	1332.27
	526.291	1051.57	8	V	17	2606.5	1303.76
	582.833	1164.66	9	I	16	2507.44	1254.22
	632.367	1263.73	10	V	15	2394.35	1197.68
	688.909	1376.81	11	L	14	2295.28	1148.15
	745.931	1490.85	12	N	13	2182.2	1091.6
	794.457	1587.91	13	P	12	2068.16	1034.58
	851.478	1701.95	14	N	11	1971.1	986.056
	916	1830.99	15	E	10	1857.06	929.034
	973.021	1945.04	16	N	9	1728.02	864.513
	1054.55	2108.1	17	Y	8	1613.98	807.492
	1111.09	2221.18	18	I	7	1450.91	725.96
	1175.62	2350.22	19	E	6	1337.83	669.418
	1225.15	2449.29	20	V	5	1208.79	604.897
	1289.67	2578.34	21	E	4	1109.72	555.362
	1505.82	3010.64	22	K+304	3	980.675	490.841
	1554.35	3107.69	23	P	2	548.373	274.69
	---	---	24	K+304	1	451.32	226.164
	Spectrum number: 25
	Run: hTMT341_15
	Scan: 25260
	Charge: 2
	Peptide sequence:STLIGEDVNPLIK
	Modification #1:
		Residual amino acid: K
		Residual position: 13
		Mass: 304.2071453
	Modification #2:
		Residual amino acid: N term
		Residual position: 1
		Mass: 304.2071453
	Peptide identification score: 68.74 (JUMP Jscore)
	Figure A. MS/MS Spectrum of the identified peptide (matched ions highlighted in red)
	Figure B. b and y ion series with different charge states
	b+1	b-series	Seq	y-series	y+1
	392.246	1	S+304	13	---
	493.294	2	T	12	1615.96
	606.378	3	L	11	1514.91
	719.462	4	I	10	1401.83
	776.484	5	G	9	1288.74
	905.526	6	E	8	1231.72
	1020.55	7	D	7	1102.68
	1119.62	8	V	6	987.652
	1233.66	9	N	5	888.584
	1330.72	10	P	4	774.541
	1443.8	11	L	3	677.488
	1556.89	12	I	2	564.404
	---	13	K+304	1	451.32
	Spectrum number: 26
	Run: hTMT341_23
	Scan: 22522
	Charge: 4
	Peptide sequence:LHPGLLEVLGPHLER
	Modification #1:
		Residual amino acid: N term
		Residual position: 1
		Mass: 304.2071453
	Peptide identification score: 68.51 (JUMP Jscore)
	Figure A. MS/MS Spectrum of the identified peptide (matched ions highlighted in red)
	Figure B. b and y ion series with different charge states
	b+3	b+2	b+1	b-series	Seq	y-series	y+1	y+2	y+3
	140.104	209.653	418.298	1	L+304	15	---	---	---
	185.791	278.182	555.357	2	H	14	1566.88	783.941	522.963
	218.142	326.709	652.41	3	P	13	1429.82	715.412	477.277
	237.149	355.219	709.432	4	G	12	1332.76	666.885	444.926
	274.843	411.761	822.516	5	L	11	1275.74	638.375	425.919
	312.538	468.304	935.6	6	L	10	1162.66	581.833	388.224
	355.552	532.825	1064.64	7	E	9	1049.57	525.291	350.529
	388.575	582.359	1163.71	8	V	8	920.531	460.769	307.515
	426.27	638.901	1276.79	9	L	7	821.463	411.235	274.492
	445.277	667.412	1333.82	10	G	6	708.379	354.693	236.798
	477.628	715.938	1430.87	11	P	5	651.357	326.182	217.791
	523.314	784.468	1567.93	12	H	4	554.305	277.656	185.44
	561.009	841.01	1681.01	13	L	3	417.246	209.126	139.753
	604.023	905.531	1810.05	14	E	2	304.162	152.584	102.059
	---	---	---	15	R	1	175.119	88.0631	59.0445
	Spectrum number: 27
	Run: hTMT341_40
	Scan: 18890
	Charge: 3
	Peptide sequence:AFLQTYSHEVSLTADSR
	Modification #1:
		Residual amino acid: N term
		Residual position: 1
		Mass: 304.2071453
	Peptide identification score: 68.31 (JUMP Jscore)
	Figure A. MS/MS Spectrum of the identified peptide (matched ions highlighted in red)
	Figure B. b and y ion series with different charge states
	b+2	b+1	b-series	Seq	y-series	y+1	y+2
	188.629	376.252	1	A+304	17	---	---
	262.164	523.32	2	F	16	1853.9	927.455
	318.706	636.404	3	L	15	1706.83	853.921
	382.735	764.463	4	Q	14	1593.75	797.379
	433.259	865.51	5	T	13	1465.69	733.35
	514.79	1028.57	6	Y	12	1364.64	682.826
	558.306	1115.61	7	S	11	1201.58	601.294
	626.836	1252.66	8	H	10	1114.55	557.778
	691.357	1381.71	9	E	9	977.49	489.249
	740.891	1480.78	10	V	8	848.447	424.727
	784.407	1567.81	11	S	7	749.379	375.193
	840.949	1680.89	12	L	6	662.347	331.677
	891.473	1781.94	13	T	5	549.263	275.135
	926.992	1852.98	14	A	4	448.215	224.611
	984.505	1968	15	D	3	377.178	189.093
	1028.02	2055.04	16	S	2	262.151	131.579
	---	---	17	R	1	175.119	88.0631
	Spectrum number: 28
	Run: hTMT341_12
	Scan: 4976
	Charge: 3
	Peptide sequence:TVCAHEELLR
	Modification #1:
		Residual amino acid: C
		Residual position: 3
		Mass: 57.02146
	Modification #2:
		Residual amino acid: N term
		Residual position: 1
		Mass: 304.2071453
	Peptide identification score: 68.29 (JUMP Jscore)
	Figure A. MS/MS Spectrum of the identified peptide (matched ions highlighted in red)
	Figure B. b and y ion series with different charge states
	b+2	b+1	b-series	Seq	y-series	y+1	y+2
	203.635	406.262	1	T+304	10	---	---
	253.169	505.331	2	V	9	1126.57	563.787
	333.184	665.361	3	C+57	8	1027.5	514.253
	368.703	736.398	4	A	7	867.468	434.238
	437.232	873.457	5	H	6	796.431	398.719
	501.754	1002.5	6	E	5	659.372	330.19
	566.275	1131.54	7	E	4	530.33	265.668
	622.817	1244.63	8	L	3	401.287	201.147
	679.359	1357.71	9	L	2	288.203	144.605
	---	---	10	R	1	175.119	88.0631
	Spectrum number: 29
	Run: hTMT341_39
	Scan: 16117
	Charge: 3
	Peptide sequence:VIPIQAHQIVNGAPPAR
	Modification #1:
		Residual amino acid: N term
		Residual position: 1
		Mass: 304.2071453
	Peptide identification score: 67.63 (JUMP Jscore)
	Figure A. MS/MS Spectrum of the identified peptide (matched ions highlighted in red)
	Figure B. b and y ion series with different charge states
	b+2	b+1	b-series	Seq	y-series	y+1	y+2
	202.645	404.283	1	V+304	17	---	---
	259.187	517.367	2	I	16	1681.95	841.478
	307.713	614.42	3	P	15	1568.87	784.936
	364.256	727.504	4	I	14	1471.81	736.41
	428.285	855.562	5	Q	13	1358.73	679.868
	463.803	926.599	6	A	12	1230.67	615.839
	532.333	1063.66	7	H	11	1159.63	580.32
	596.362	1191.72	8	Q	10	1022.57	511.791
	652.904	1304.8	9	I	9	894.516	447.761
	702.438	1403.87	10	V	8	781.432	391.219
	759.46	1517.91	11	N	7	682.363	341.685
	787.971	1574.93	12	G	6	568.32	284.664
	823.489	1645.97	13	A	5	511.299	256.153
	872.015	1743.02	14	P	4	440.262	220.634
	920.542	1840.08	15	P	3	343.209	172.108
	956.06	1911.11	16	A	2	246.156	123.582
	---	---	17	R	1	175.119	88.0631
	Spectrum number: 30
	Run: hTMT341_31
	Scan: 5716
	Charge: 2
	Peptide sequence:SQNILSTEEER
	Modification #1:
		Residual amino acid: N term
		Residual position: 1
		Mass: 304.2071453
	Peptide identification score: 67.15 (JUMP Jscore)
	Figure A. MS/MS Spectrum of the identified peptide (matched ions highlighted in red)
	Figure B. b and y ion series with different charge states
	b+1	b-series	Seq	y-series	y+1
	392.246	1	S+304	11	---
	520.305	2	Q	10	1218.6
	634.348	3	N	9	1090.54
	747.432	4	I	8	976.495
	860.516	5	L	7	863.411
	947.548	6	S	6	750.326
	1048.6	7	T	5	663.294
	1177.64	8	E	4	562.247
	1306.68	9	E	3	433.204
	1435.72	10	E	2	304.162
	---	11	R	1	175.119
	Spectrum number: 31
	Run: hTMT341_40
	Scan: 4783
	Charge: 2
	Peptide sequence:ASSLESGVPSR
	Modification #1:
		Residual amino acid: N term
		Residual position: 1
		Mass: 304.2071453
	Peptide identification score: 67.06 (JUMP Jscore)
	Figure A. MS/MS Spectrum of the identified peptide (matched ions highlighted in red)
	Figure B. b and y ion series with different charge states
	b+1	b-series	Seq	y-series	y+1
	376.252	1	A+304	11	---
	463.284	2	S	10	1018.52
	550.316	3	S	9	931.484
	663.4	4	L	8	844.452
	792.442	5	E	7	731.368
	879.474	6	S	6	602.326
	936.496	7	G	5	515.294
	1035.56	8	V	4	458.272
	1132.62	9	P	3	359.204
	1219.65	10	S	2	262.151
	---	11	R	1	175.119
	Spectrum number: 32
	Run: hTMT341_18
	Scan: 31088
	Charge: 2
	Peptide sequence:ISQGLGLQDFDLIR
	Modification #1:
		Residual amino acid: N term
		Residual position: 1
		Mass: 304.2071453
	Peptide identification score: 66.82 (JUMP Jscore)
	Figure A. MS/MS Spectrum of the identified peptide (matched ions highlighted in red)
	Figure B. b and y ion series with different charge states
	b+1	b-series	Seq	y-series	y+1
	418.298	1	I+304	14	---
	505.331	2	S	13	1461.77
	633.389	3	Q	12	1374.74
	690.411	4	G	11	1246.68
	803.495	5	L	10	1189.66
	860.516	6	G	9	1076.57
	973.6	7	L	8	1019.55
	1101.66	8	Q	7	906.468
	1216.69	9	D	6	778.409
	1363.75	10	F	5	663.382
	1478.78	11	D	4	516.314
	1591.87	12	L	3	401.287
	1704.95	13	I	2	288.203
	---	14	R	1	175.119
	Spectrum number: 33
	Run: hTMT341_18
	Scan: 20446
	Charge: 2
	Peptide sequence:EVVLTQSPGTLSLSPGER
	Modification #1:
		Residual amino acid: N term
		Residual position: 1
		Mass: 304.2071453
	Peptide identification score: 66.26 (JUMP Jscore)
	Figure A. MS/MS Spectrum of the identified peptide (matched ions highlighted in red)
	Figure B. b and y ion series with different charge states
	b+1	b-series	Seq	y-series	y+1
	434.257	1	E+304	18	---
	533.325	2	V	17	1740.95
	632.394	3	V	16	1641.88
	745.478	4	L	15	1542.81
	846.526	5	T	14	1429.73
	974.584	6	Q	13	1328.68
	1061.62	7	S	12	1200.62
	1158.67	8	P	11	1113.59
	1215.69	9	G	10	1016.54
	1316.74	10	T	9	959.516
	1429.82	11	L	8	858.468
	1516.85	12	S	7	745.384
	1629.94	13	L	6	658.352
	1716.97	14	S	5	545.268
	1814.02	15	P	4	458.236
	1871.04	16	G	3	361.183
	2000.09	17	E	2	304.162
	---	18	R	1	175.119
	Spectrum number: 34
	Run: hTMT341_25
	Scan: 8611
	Charge: 2
	Peptide sequence:AAAMAAAAAETSQR
	Modification #1:
		Residual amino acid: N term
		Residual position: 1
		Mass: 304.2071453
	Peptide identification score: 66.14 (JUMP Jscore)
	Figure A. MS/MS Spectrum of the identified peptide (matched ions highlighted in red)
	Figure B. b and y ion series with different charge states
	b+1	b-series	Seq	y-series	y+1
	376.252	1	A+304	14	---
	447.289	2	A	13	1248.6
	518.326	3	A	12	1177.56
	649.366	4	M	11	1106.53
	720.403	5	A	10	975.485
	791.44	6	A	9	904.448
	862.478	7	A	8	833.411
	933.515	8	A	7	762.374
	1004.55	9	A	6	691.337
	1133.59	10	E	5	620.3
	1234.64	11	T	4	491.257
	1321.67	12	S	3	390.21
	1449.73	13	Q	2	303.178
	---	14	R	1	175.119
	Spectrum number: 35
	Run: hTMT341_24
	Scan: 10454
	Charge: 2
	Peptide sequence:SVTAADTAVYYCAR
	Modification #1:
		Residual amino acid: C
		Residual position: 12
		Mass: 57.02146
	Modification #2:
		Residual amino acid: N term
		Residual position: 1
		Mass: 304.2071453
	Peptide identification score: 66.08 (JUMP Jscore)
	Figure A. MS/MS Spectrum of the identified peptide (matched ions highlighted in red)
	Figure B. b and y ion series with different charge states
	b+1	b-series	Seq	y-series	y+1
	392.246	1	S+304	14	---
	491.315	2	V	13	1460.68
	592.363	3	T	12	1361.62
	663.4	4	A	11	1260.57
	734.437	5	A	10	1189.53
	849.464	6	D	9	1118.49
	950.511	7	T	8	1003.47
	1021.55	8	A	7	902.419
	1120.62	9	V	6	831.382
	1283.68	10	Y	5	732.313
	1446.74	11	Y	4	569.25
	1606.77	12	C+57	3	406.187
	1677.81	13	A	2	246.156
	---	14	R	1	175.119
	Spectrum number: 36
	Run: hTMT341_14
	Scan: 10507
	Charge: 2
	Peptide sequence:NAAALSQALR
	Modification #1:
		Residual amino acid: N term
		Residual position: 1
		Mass: 304.2071453
	Peptide identification score: 65.61 (JUMP Jscore)
	Figure A. MS/MS Spectrum of the identified peptide (matched ions highlighted in red)
	Figure B. b and y ion series with different charge states
	b+1	b-series	Seq	y-series	y+1
	419.257	1	N+304	10	---
	490.294	2	A	9	900.526
	561.332	3	A	8	829.489
	632.369	4	A	7	758.452
	745.453	5	L	6	687.415
	832.485	6	S	5	574.331
	960.543	7	Q	4	487.299
	1031.58	8	A	3	359.24
	1144.66	9	L	2	288.203
	---	10	R	1	175.119
	Spectrum number: 37
	Run: hTMT341_39
	Scan: 9236
	Charge: 2
	Peptide sequence:LVESGGGVVQPGR
	Modification #1:
		Residual amino acid: N term
		Residual position: 1
		Mass: 304.2071453
	Peptide identification score: 65.35 (JUMP Jscore)
	Figure A. MS/MS Spectrum of the identified peptide (matched ions highlighted in red)
	Figure B. b and y ion series with different charge states
	b+1	b-series	Seq	y-series	y+1
	418.298	1	L+304	13	---
	517.367	2	V	12	1141.6
	646.409	3	E	11	1042.53
	733.442	4	S	10	913.485
	790.463	5	G	9	826.453
	847.484	6	G	8	769.432
	904.506	7	G	7	712.41
	1003.57	8	V	6	655.389
	1102.64	9	V	5	556.32
	1230.7	10	Q	4	457.252
	1327.75	11	P	3	329.193
	1384.78	12	G	2	232.14
	---	13	R	1	175.119
	Spectrum number: 38
	Run: hTMT341_5
	Scan: 24554
	Charge: 4
	Peptide sequence:NFAEQLKPLVHLEK
	Modification #1:
		Residual amino acid: K
		Residual position: 7
		Mass: 304.2071453
	Modification #2:
		Residual amino acid: K
		Residual position: 14
		Mass: 304.2071453
	Modification #3:
		Residual amino acid: N term
		Residual position: 1
		Mass: 304.2071453
	Peptide identification score: 64.72 (JUMP Jscore)
	Figure A. MS/MS Spectrum of the identified peptide (matched ions highlighted in red)
	Figure B. b and y ion series with different charge states
	b+3	b+2	b+1	b-series	Seq	y-series	y+1	y+2	y+3
	140.424	210.132	419.257	1	N+304	14	---	---	---
	189.447	283.667	566.326	2	F	13	2160.3	1080.66	720.773
	213.126	319.185	637.363	3	A	12	2013.24	1007.12	671.75
	256.14	383.706	766.405	4	E	11	1942.2	971.603	648.071
	298.826	447.736	894.464	5	Q	10	1813.16	907.081	605.057
	336.521	504.278	1007.55	6	L	9	1685.1	843.052	562.37
	480.622	720.429	1439.85	7	K+304	8	1572.01	786.51	524.676
	512.973	768.955	1536.9	8	P	7	1139.71	570.359	380.575
	550.667	825.497	1649.99	9	L	6	1042.66	521.833	348.224
	583.69	875.031	1749.06	10	V	5	929.574	465.291	310.529
	629.376	943.561	1886.11	11	H	4	830.506	415.756	277.507
	667.071	1000.1	1999.2	12	L	3	693.447	347.227	231.82
	710.085	1064.62	2128.24	13	E	2	580.363	290.685	194.126
	---	---	---	14	K+304	1	451.32	226.164	151.112
	Spectrum number: 39
	Run: hTMT341_38
	Scan: 3435
	Charge: 2
	Peptide sequence:QYAGYDYSQQGR
	Modification #1:
		Residual amino acid: N term
		Residual position: 1
		Mass: 304.2071453
	Peptide identification score: 64.7 (JUMP Jscore)
	Figure A. MS/MS Spectrum of the identified peptide (matched ions highlighted in red)
	Figure B. b and y ion series with different charge states
	b+1	b-series	Seq	y-series	y+1
	433.273	1	Q+304	12	---
	596.336	2	Y	11	1307.57
	667.373	3	A	10	1144.5
	724.395	4	G	9	1073.46
	887.458	5	Y	8	1016.44
	1002.49	6	D	7	853.38
	1165.55	7	Y	6	738.353
	1252.58	8	S	5	575.29
	1380.64	9	Q	4	488.258
	1508.7	10	Q	3	360.199
	1565.72	11	G	2	232.14
	---	12	R	1	175.119
	Spectrum number: 40
	Run: hTMT341_38
	Scan: 16301
	Charge: 4
	Peptide sequence:VAHFGYHWSLMER
	Modification #1:
		Residual amino acid: N term
		Residual position: 1
		Mass: 304.2071453
	Peptide identification score: 64.41 (JUMP Jscore)
	Figure A. MS/MS Spectrum of the identified peptide (matched ions highlighted in red)
	Figure B. b and y ion series with different charge states
	b+3	b+2	b+1	b-series	Seq	y-series	y+1	y+2	y+3
	135.432	202.645	404.283	1	V+304	13	---	---	---
	159.112	238.164	475.32	2	A	12	1533.71	767.356	511.907
	204.798	306.693	612.379	3	H	11	1462.67	731.838	488.228
	253.821	380.227	759.447	4	F	10	1325.61	663.308	442.541
	272.828	408.738	816.469	5	G	9	1178.54	589.774	393.519
	327.182	490.27	979.532	6	Y	8	1121.52	561.263	374.511
	372.869	558.799	1116.59	7	H	7	958.456	479.732	320.157
	434.895	651.839	1302.67	8	W	6	821.397	411.202	274.471
	463.906	695.355	1389.7	9	S	5	635.318	318.163	212.444
	501.6	751.897	1502.79	10	L	4	548.286	274.647	183.434
	545.28	817.417	1633.83	11	M	3	435.202	218.105	145.739
	588.295	881.938	1762.87	12	E	2	304.162	152.584	102.059
	---	---	---	13	R	1	175.119	88.0631	59.0445
	Spectrum number: 41
	Run: hTMT341_7
	Scan: 12869
	Charge: 3
	Peptide sequence:DILLQQQQQLGHGGPEAAPR
	Modification #1:
		Residual amino acid: N term
		Residual position: 1
		Mass: 304.2071453
	Peptide identification score: 64.36 (JUMP Jscore)
	Figure A. MS/MS Spectrum of the identified peptide (matched ions highlighted in red)
	Figure B. b and y ion series with different charge states
	b+2	b+1	b-series	Seq	y-series	y+1	y+2
	210.624	420.241	1	D+304	20	---	---
	267.166	533.325	2	I	19	2041.09	1021.05
	323.708	646.409	3	L	18	1928.01	964.508
	380.25	759.494	4	L	17	1814.93	907.966
	444.28	887.552	5	Q	16	1701.84	851.424
	508.309	1015.61	6	Q	15	1573.78	787.395
	572.338	1143.67	7	Q	14	1445.72	723.366
	636.368	1271.73	8	Q	13	1317.67	659.337
	700.397	1399.79	9	Q	12	1189.61	595.307
	756.939	1512.87	10	L	11	1061.55	531.278
	785.45	1569.89	11	G	10	948.465	474.736
	853.979	1706.95	12	H	9	891.443	446.225
	882.49	1763.97	13	G	8	754.384	377.696
	911.001	1820.99	14	G	7	697.363	349.185
	959.527	1918.05	15	P	6	640.341	320.674
	1024.05	2047.09	16	E	5	543.289	272.148
	1059.57	2118.13	17	A	4	414.246	207.627
	1095.09	2189.16	18	A	3	343.209	172.108
	1143.61	2286.22	19	P	2	272.172	136.589
	---	---	20	R	1	175.119	88.0631
	Spectrum number: 42
	Run: hTMT341_18
	Scan: 11268
	Charge: 3
	Peptide sequence:GLAENEENKGFLR
	Modification #1:
		Residual amino acid: K
		Residual position: 9
		Mass: 304.2071453
	Modification #2:
		Residual amino acid: N term
		Residual position: 1
		Mass: 304.2071453
	Peptide identification score: 64.32 (JUMP Jscore)
	Figure A. MS/MS Spectrum of the identified peptide (matched ions highlighted in red)
	Figure B. b and y ion series with different charge states
	b+2	b+1	b-series	Seq	y-series	y+1	y+2
	181.622	362.236	1	G+304	13	---	---
	238.164	475.32	2	L	12	1723.93	862.469
	273.682	546.357	3	A	11	1610.85	805.927
	338.203	675.4	4	E	10	1539.81	770.408
	395.225	789.443	5	N	9	1410.77	705.887
	459.746	918.485	6	E	8	1296.72	648.865
	524.268	1047.53	7	E	7	1167.68	584.344
	581.289	1161.57	8	N	6	1038.64	519.823
	797.44	1593.87	9	K+304	5	924.595	462.801
	825.951	1650.89	10	G	4	492.293	246.65
	899.485	1797.96	11	F	3	435.271	218.139
	956.027	1911.05	12	L	2	288.203	144.605
	---	---	13	R	1	175.119	88.0631
	Spectrum number: 43
	Run: hTMT341_19
	Scan: 18333
	Charge: 3
	Peptide sequence:VVYLEHVVVR
	Modification #1:
		Residual amino acid: N term
		Residual position: 1
		Mass: 304.2071453
	Peptide identification score: 64.28 (JUMP Jscore)
	Figure A. MS/MS Spectrum of the identified peptide (matched ions highlighted in red)
	Figure B. b and y ion series with different charge states
	b+2	b+1	b-series	Seq	y-series	y+1	y+2
	202.645	404.283	1	V+304	10	---	---
	252.179	503.351	2	V	9	1113.64	557.324
	333.711	666.415	3	Y	8	1014.57	507.79
	390.253	779.499	4	L	7	851.51	426.259
	454.774	908.541	5	E	6	738.426	369.716
	523.304	1045.6	6	H	5	609.383	305.195
	572.838	1144.67	7	V	4	472.324	236.666
	622.372	1243.74	8	V	3	373.256	187.132
	671.906	1342.81	9	V	2	274.187	137.597
	---	---	10	R	1	175.119	88.0631
	Spectrum number: 44
	Run: hTMT341_26
	Scan: 19693
	Charge: 3
	Peptide sequence:EVQLVESGGDLVKPGGSLR
	Modification #1:
		Residual amino acid: K
		Residual position: 13
		Mass: 304.2071453
	Modification #2:
		Residual amino acid: N term
		Residual position: 1
		Mass: 304.2071453
	Peptide identification score: 63.86 (JUMP Jscore)
	Figure A. MS/MS Spectrum of the identified peptide (matched ions highlighted in red)
	Figure B. b and y ion series with different charge states
	b+2	b+1	b-series	Seq	y-series	y+1	y+2
	217.632	434.257	1	E+304	19	---	---
	267.166	533.325	2	V	18	2115.21	1058.11
	331.196	661.384	3	Q	17	2016.14	1008.57
	387.738	774.468	4	L	16	1888.08	944.545
	437.272	873.536	5	V	15	1775	888.003
	501.793	1002.58	6	E	14	1675.93	838.469
	545.309	1089.61	7	S	13	1546.89	773.947
	573.82	1146.63	8	G	12	1459.86	730.431
	602.331	1203.65	9	G	11	1402.83	701.921
	659.844	1318.68	10	D	10	1345.81	673.41
	716.386	1431.77	11	L	9	1230.79	615.896
	765.92	1530.83	12	V	8	1117.7	559.354
	982.071	1963.14	13	K+304	7	1018.63	509.82
	1030.6	2060.19	14	P	6	586.331	293.669
	1059.11	2117.21	15	G	5	489.278	245.143
	1087.62	2174.23	16	G	4	432.257	216.632
	1131.14	2261.26	17	S	3	375.235	188.121
	1187.68	2374.35	18	L	2	288.203	144.605
	---	---	19	R	1	175.119	88.0631
	Spectrum number: 45
	Run: hTMT341_21
	Scan: 11950
	Charge: 3
	Peptide sequence:HAGPAPAAAPPPPSSASSDAAQGDLSGLVR
	Modification #1:
		Residual amino acid: N term
		Residual position: 1
		Mass: 304.2071453
	Peptide identification score: 63.83 (JUMP Jscore)
	Figure A. MS/MS Spectrum of the identified peptide (matched ions highlighted in red)
	Figure B. b and y ion series with different charge states
	b+2	b+1	b-series	Seq	y-series	y+1	y+2
	221.64	442.273	1	H+304	30	---	---
	257.159	513.31	2	A	29	2615.31	1308.16
	285.67	570.332	3	G	28	2544.27	1272.64
	334.196	667.385	4	P	27	2487.25	1244.13
	369.715	738.422	5	A	26	2390.19	1195.6
	418.241	835.475	6	P	25	2319.16	1160.08
	453.759	906.512	7	A	24	2222.1	1111.56
	489.278	977.549	8	A	23	2151.07	1076.04
	524.797	1048.59	9	A	22	2080.03	1040.52
	573.323	1145.64	10	P	21	2008.99	1005
	621.849	1242.69	11	P	20	1911.94	956.474
	670.376	1339.74	12	P	19	1814.89	907.948
	718.902	1436.8	13	P	18	1717.84	859.421
	762.418	1523.83	14	S	17	1620.78	810.895
	805.934	1610.86	15	S	16	1533.75	767.379
	841.453	1681.9	16	A	15	1446.72	723.863
	884.969	1768.93	17	S	14	1375.68	688.344
	928.485	1855.96	18	S	13	1288.65	644.828
	985.998	1970.99	19	D	12	1201.62	601.312
	1021.52	2042.03	20	A	11	1086.59	543.799
	1057.04	2113.06	21	A	10	1015.55	508.28
	1121.06	2241.12	22	Q	9	944.516	472.762
	1149.58	2298.14	23	G	8	816.457	408.732
	1207.09	2413.17	24	D	7	759.436	380.222
	1263.63	2526.25	25	L	6	644.409	322.708
	1307.15	2613.29	26	S	5	531.325	266.166
	1335.66	2670.31	27	G	4	444.293	222.65
	1392.2	2783.39	28	L	3	387.271	194.139
	1441.73	2882.46	29	V	2	274.187	137.597
	---	---	30	R	1	175.119	88.0631
	Spectrum number: 46
	Run: hTMT341_23
	Scan: 8646
	Charge: 3
	Peptide sequence:RPLWEEESNAK
	Modification #1:
		Residual amino acid: K
		Residual position: 11
		Mass: 304.2071453
	Modification #2:
		Residual amino acid: N term
		Residual position: 1
		Mass: 304.2071453
	Peptide identification score: 63.79 (JUMP Jscore)
	Figure A. MS/MS Spectrum of the identified peptide (matched ions highlighted in red)
	Figure B. b and y ion series with different charge states
	b+2	b+1	b-series	Seq	y-series	y+1	y+2
	231.161	461.316	1	R+304	11	---	---
	279.688	558.368	2	P	10	1506.78	753.892
	336.23	671.452	3	L	9	1409.72	705.365
	429.269	857.532	4	W	8	1296.64	648.823
	493.791	986.574	5	E	7	1110.56	555.784
	558.312	1115.62	6	E	6	981.517	491.262
	622.833	1244.66	7	E	5	852.475	426.741
	666.349	1331.69	8	S	4	723.432	362.22
	723.371	1445.73	9	N	3	636.4	318.704
	758.889	1516.77	10	A	2	522.357	261.682
	---	---	11	K+304	1	451.32	226.164
	Spectrum number: 47
	Run: hTMT341_13
	Scan: 8078
	Charge: 2
	Peptide sequence:NEANADVLK
	Modification #1:
		Residual amino acid: K
		Residual position: 9
		Mass: 304.2071453
	Modification #2:
		Residual amino acid: N term
		Residual position: 1
		Mass: 304.2071453
	Peptide identification score: 63.76 (JUMP Jscore)
	Figure A. MS/MS Spectrum of the identified peptide (matched ions highlighted in red)
	Figure B. b and y ion series with different charge states
	b+1	b-series	Seq	y-series	y+1
	419.257	1	N+304	9	---
	548.3	2	E	8	1163.66
	619.337	3	A	7	1034.62
	733.38	4	N	6	963.579
	804.417	5	A	5	849.536
	919.444	6	D	4	778.499
	1018.51	7	V	3	663.472
	1131.6	8	L	2	564.404
	---	9	K+304	1	451.32
	Spectrum number: 48
	Run: hTMT341_15
	Scan: 19743
	Charge: 3
	Peptide sequence:LAADTVFVGTAGTVGRPK
	Modification #1:
		Residual amino acid: K
		Residual position: 18
		Mass: 304.2071453
	Modification #2:
		Residual amino acid: N term
		Residual position: 1
		Mass: 304.2071453
	Peptide identification score: 63.72 (JUMP Jscore)
	Figure A. MS/MS Spectrum of the identified peptide (matched ions highlighted in red)
	Figure B. b and y ion series with different charge states
	b+2	b+1	b-series	Seq	y-series	y+1	y+2
	209.653	418.298	1	L+304	18	---	---
	245.171	489.336	2	A	17	1951.09	976.05
	280.69	560.373	3	A	16	1880.06	940.532
	338.203	675.4	4	D	15	1809.02	905.013
	388.727	776.447	5	T	14	1693.99	847.5
	438.262	875.516	6	V	13	1592.94	796.976
	511.796	1022.58	7	F	12	1493.88	747.442
	561.33	1121.65	8	V	11	1346.81	673.907
	589.841	1178.67	9	G	10	1247.74	624.373
	640.364	1279.72	10	T	9	1190.72	595.862
	675.883	1350.76	11	A	8	1089.67	545.339
	704.394	1407.78	12	G	7	1018.63	509.82
	754.918	1508.83	13	T	6	961.611	481.309
	804.452	1607.9	14	V	5	860.564	430.785
	832.963	1664.92	15	G	4	761.495	381.251
	911.013	1821.02	16	R	3	704.474	352.741
	959.54	1918.07	17	P	2	548.373	274.69
	---	---	18	K+304	1	451.32	226.164
	Spectrum number: 49
	Run: hTMT341_12
	Scan: 20659
	Charge: 3
	Peptide sequence:GVTIVKPIVYGNVAR
	Modification #1:
		Residual amino acid: K
		Residual position: 6
		Mass: 304.2071453
	Modification #2:
		Residual amino acid: N term
		Residual position: 1
		Mass: 304.2071453
	Peptide identification score: 63.41 (JUMP Jscore)
	Figure A. MS/MS Spectrum of the identified peptide (matched ions highlighted in red)
	Figure B. b and y ion series with different charge states
	b+2	b+1	b-series	Seq	y-series	y+1	y+2
	181.622	362.236	1	G+304	15	---	---
	231.156	461.304	2	V	14	1833.13	917.068
	281.68	562.352	3	T	13	1734.06	867.533
	338.222	675.436	4	I	12	1633.01	817.01
	387.756	774.504	5	V	11	1519.93	760.468
	603.907	1206.81	6	K+304	10	1420.86	710.933
	652.433	1303.86	7	P	9	988.557	494.782
	708.975	1416.94	8	I	8	891.505	446.256
	758.51	1516.01	9	V	7	778.421	389.714
	840.041	1679.08	10	Y	6	679.352	340.18
	868.552	1736.1	11	G	5	516.289	258.648
	925.573	1850.14	12	N	4	459.267	230.137
	975.108	1949.21	13	V	3	345.224	173.116
	1010.63	2020.25	14	A	2	246.156	123.582
	---	---	15	R	1	175.119	88.0631
	Spectrum number: 50
	Run: hTMT341_28
	Scan: 13205
	Charge: 3
	Peptide sequence:SLGVGLHTFCTR
	Modification #1:
		Residual amino acid: C
		Residual position: 10
		Mass: 57.02146
	Modification #2:
		Residual amino acid: N term
		Residual position: 1
		Mass: 304.2071453
	Peptide identification score: 63.3 (JUMP Jscore)
	Figure A. MS/MS Spectrum of the identified peptide (matched ions highlighted in red)
	Figure B. b and y ion series with different charge states
	b+2	b+1	b-series	Seq	y-series	y+1	y+2
	196.627	392.246	1	S+304	12	---	---
	253.169	505.331	2	L	11	1260.65	630.83
	281.68	562.352	3	G	10	1147.57	574.287
	331.214	661.42	4	V	9	1090.55	545.777
	359.725	718.442	5	G	8	991.478	496.243
	416.267	831.526	6	L	7	934.456	467.732
	484.796	968.585	7	H	6	821.372	411.19
	535.32	1069.63	8	T	5	684.313	342.66
	608.854	1216.7	9	F	4	583.266	292.136
	688.869	1376.73	10	C+57	3	436.197	218.602
	739.393	1477.78	11	T	2	276.167	138.587
	---	---	12	R	1	175.119	88.0631
	Spectrum number: 51
	Run: hTMT341_26
	Scan: 13501
	Charge: 2
	Peptide sequence:AQASLNSGVDLK
	Modification #1:
		Residual amino acid: K
		Residual position: 12
		Mass: 304.2071453
	Modification #2:
		Residual amino acid: N term
		Residual position: 1
		Mass: 304.2071453
	Peptide identification score: 63.29 (JUMP Jscore)
	Figure A. MS/MS Spectrum of the identified peptide (matched ions highlighted in red)
	Figure B. b and y ion series with different charge states
	b+1	b-series	Seq	y-series	y+1
	376.252	1	A+304	12	---
	504.31	2	Q	11	1435.81
	575.347	3	A	10	1307.75
	662.379	4	S	9	1236.71
	775.463	5	L	8	1149.68
	889.506	6	N	7	1036.6
	976.538	7	S	6	922.553
	1033.56	8	G	5	835.521
	1132.63	9	V	4	778.499
	1247.66	10	D	3	679.431
	1360.74	11	L	2	564.404
	---	12	K+304	1	451.32
	Spectrum number: 52
	Run: hTMT341_24
	Scan: 14389
	Charge: 2
	Peptide sequence:DIQMTQSPTSLSASVGDR
	Modification #1:
		Residual amino acid: N term
		Residual position: 1
		Mass: 304.2071453
	Peptide identification score: 63.25 (JUMP Jscore)
	Figure A. MS/MS Spectrum of the identified peptide (matched ions highlighted in red)
	Figure B. b and y ion series with different charge states
	b+1	b-series	Seq	y-series	y+1
	420.241	1	D+304	18	---
	533.325	2	I	17	1777.87
	661.384	3	Q	16	1664.79
	792.424	4	M	15	1536.73
	893.472	5	T	14	1405.69
	1021.53	6	Q	13	1304.64
	1108.56	7	S	12	1176.59
	1205.62	8	P	11	1089.55
	1306.66	9	T	10	992.501
	1393.7	10	S	9	891.453
	1506.78	11	L	8	804.421
	1593.81	12	S	7	691.337
	1664.85	13	A	6	604.305
	1751.88	14	S	5	533.268
	1850.95	15	V	4	446.236
	1907.97	16	G	3	347.167
	2023	17	D	2	290.146
	---	18	R	1	175.119
	Spectrum number: 53
	Run: hTMT341_4
	Scan: 30970
	Charge: 2
	Peptide sequence:DMVGLDALDAQPLLK
	Modification #1:
		Residual amino acid: K
		Residual position: 15
		Mass: 304.2071453
	Modification #2:
		Residual amino acid: N term
		Residual position: 1
		Mass: 304.2071453
	Peptide identification score: 63.12 (JUMP Jscore)
	Figure A. MS/MS Spectrum of the identified peptide (matched ions highlighted in red)
	Figure B. b and y ion series with different charge states
	b+1	b-series	Seq	y-series	y+1
	420.241	1	D+304	15	---
	551.282	2	M	14	1788.03
	650.35	3	V	13	1656.99
	707.372	4	G	12	1557.92
	820.456	5	L	11	1500.9
	935.483	6	D	10	1387.81
	1006.52	7	A	9	1272.78
	1119.6	8	L	8	1201.75
	1234.63	9	D	7	1088.66
	1305.67	10	A	6	973.637
	1433.73	11	Q	5	902.599
	1530.78	12	P	4	774.541
	1643.86	13	L	3	677.488
	1756.95	14	L	2	564.404
	---	15	K+304	1	451.32
	Spectrum number: 54
	Run: hTMT341_33
	Scan: 32323
	Charge: 2
	Peptide sequence:SFLSLFLDER
	Modification #1:
		Residual amino acid: N term
		Residual position: 1
		Mass: 304.2071453
	Peptide identification score: 63.01 (JUMP Jscore)
	Figure A. MS/MS Spectrum of the identified peptide (matched ions highlighted in red)
	Figure B. b and y ion series with different charge states
	b+1	b-series	Seq	y-series	y+1
	392.246	1	S+304	10	---
	539.315	2	F	9	1139.61
	652.399	3	L	8	992.541
	739.431	4	S	7	879.457
	852.515	5	L	6	792.425
	999.583	6	F	5	679.341
	1112.67	7	L	4	532.273
	1227.69	8	D	3	419.188
	1356.74	9	E	2	304.162
	---	10	R	1	175.119
	Spectrum number: 55
	Run: hTMT341_39
	Scan: 11262
	Charge: 3
	Peptide sequence:WEAAHVAEQLR
	Modification #1:
		Residual amino acid: N term
		Residual position: 1
		Mass: 304.2071453
	Peptide identification score: 62.85 (JUMP Jscore)
	Figure A. MS/MS Spectrum of the identified peptide (matched ions highlighted in red)
	Figure B. b and y ion series with different charge states
	b+2	b+1	b-series	Seq	y-series	y+1	y+2
	246.151	491.294	1	W+304	11	---	---
	310.672	620.336	2	E	10	1123.59	562.296
	346.19	691.373	3	A	9	994.543	497.775
	381.709	762.411	4	A	8	923.506	462.257
	450.238	899.469	5	H	7	852.469	426.738
	499.773	998.538	6	V	6	715.41	358.208
	535.291	1069.57	7	A	5	616.341	308.674
	599.812	1198.62	8	E	4	545.304	273.156
	663.842	1326.68	9	Q	3	416.262	208.634
	720.384	1439.76	10	L	2	288.203	144.605
	---	---	11	R	1	175.119	88.0631
	Spectrum number: 56
	Run: hTMT341_15
	Scan: 20933
	Charge: 2
	Peptide sequence:GGNQTSGIDFFITQER
	Modification #1:
		Residual amino acid: N term
		Residual position: 1
		Mass: 304.2071453
	Peptide identification score: 62.59 (JUMP Jscore)
	Figure A. MS/MS Spectrum of the identified peptide (matched ions highlighted in red)
	Figure B. b and y ion series with different charge states
	b+1	b-series	Seq	y-series	y+1
	362.236	1	G+304	16	---
	419.257	2	G	15	1712.82
	533.3	3	N	14	1655.8
	661.359	4	Q	13	1541.76
	762.407	5	T	12	1413.7
	849.439	6	S	11	1312.65
	906.46	7	G	10	1225.62
	1019.54	8	I	9	1168.6
	1134.57	9	D	8	1055.52
	1281.64	10	F	7	940.489
	1428.71	11	F	6	793.42
	1541.79	12	I	5	646.352
	1642.84	13	T	4	533.268
	1770.9	14	Q	3	432.22
	1899.94	15	E	2	304.162
	---	16	R	1	175.119
	Spectrum number: 57
	Run: hTMT341_34
	Scan: 16733
	Charge: 2
	Peptide sequence:DIQITQSPSSLSASVGDR
	Modification #1:
		Residual amino acid: N term
		Residual position: 1
		Mass: 304.2071453
	Peptide identification score: 62.34 (JUMP Jscore)
	Figure A. MS/MS Spectrum of the identified peptide (matched ions highlighted in red)
	Figure B. b and y ion series with different charge states
	b+1	b-series	Seq	y-series	y+1
	420.241	1	D+304	18	---
	533.325	2	I	17	1745.9
	661.384	3	Q	16	1632.82
	774.468	4	I	15	1504.76
	875.516	5	T	14	1391.68
	1003.57	6	Q	13	1290.63
	1090.61	7	S	12	1162.57
	1187.66	8	P	11	1075.54
	1274.69	9	S	10	978.485
	1361.72	10	S	9	891.453
	1474.81	11	L	8	804.421
	1561.84	12	S	7	691.337
	1632.88	13	A	6	604.305
	1719.91	14	S	5	533.268
	1818.98	15	V	4	446.236
	1876	16	G	3	347.167
	1991.03	17	D	2	290.146
	---	18	R	1	175.119
	Spectrum number: 58
	Run: hTMT341_9
	Scan: 27888
	Charge: 3
	Peptide sequence:RVPLSPLSLLAGPADAR
	Modification #1:
		Residual amino acid: N term
		Residual position: 1
		Mass: 304.2071453
	Peptide identification score: 61.56 (JUMP Jscore)
	Figure A. MS/MS Spectrum of the identified peptide (matched ions highlighted in red)
	Figure B. b and y ion series with different charge states
	b+2	b+1	b-series	Seq	y-series	y+1	y+2
	231.161	461.316	1	R+304	17	---	---
	280.696	560.384	2	V	16	1576.91	788.956
	329.222	657.437	3	P	15	1477.84	739.422
	385.764	770.521	4	L	14	1380.78	690.896
	429.28	857.553	5	S	13	1267.7	634.354
	477.806	954.606	6	P	12	1180.67	590.838
	534.348	1067.69	7	L	11	1083.62	542.311
	577.864	1154.72	8	S	10	970.532	485.769
	634.406	1267.81	9	L	9	883.5	442.253
	690.949	1380.89	10	L	8	770.416	385.711
	726.467	1451.93	11	A	7	657.331	329.169
	754.978	1508.95	12	G	6	586.294	293.651
	803.504	1606	13	P	5	529.273	265.14
	839.023	1677.04	14	A	4	432.22	216.614
	896.536	1792.07	15	D	3	361.183	181.095
	932.055	1863.1	16	A	2	246.156	123.582
	---	---	17	R	1	175.119	88.0631
	Spectrum number: 59
	Run: hTMT341_28
	Scan: 4990
	Charge: 2
	Peptide sequence:GLGTGQGAVSGPPR
	Modification #1:
		Residual amino acid: N term
		Residual position: 1
		Mass: 304.2071453
	Peptide identification score: 61.52 (JUMP Jscore)
	Figure A. MS/MS Spectrum of the identified peptide (matched ions highlighted in red)
	Figure B. b and y ion series with different charge states
	b+1	b-series	Seq	y-series	y+1
	362.236	1	G+304	14	---
	475.32	2	L	13	1196.64
	532.341	3	G	12	1083.55
	633.389	4	T	11	1026.53
	690.411	5	G	10	925.485
	818.469	6	Q	9	868.464
	875.491	7	G	8	740.405
	946.528	8	A	7	683.383
	1045.6	9	V	6	612.346
	1132.63	10	S	5	513.278
	1189.65	11	G	4	426.246
	1286.7	12	P	3	369.224
	1383.76	13	P	2	272.172
	---	14	R	1	175.119
	Spectrum number: 60
	Run: hTMT341_4
	Scan: 30014
	Charge: 3
	Peptide sequence:YYIDDVFHALVR
	Modification #1:
		Residual amino acid: N term
		Residual position: 1
		Mass: 304.2071453
	Peptide identification score: 61.38 (JUMP Jscore)
	Figure A. MS/MS Spectrum of the identified peptide (matched ions highlighted in red)
	Figure B. b and y ion series with different charge states
	b+2	b+1	b-series	Seq	y-series	y+1	y+2
	234.643	468.278	1	Y+304	12	---	---
	316.174	631.341	2	Y	11	1347.71	674.356
	372.716	744.425	3	I	10	1184.64	592.825
	430.23	859.452	4	D	9	1071.56	536.283
	487.743	974.479	5	D	8	956.531	478.769
	537.277	1073.55	6	V	7	841.504	421.256
	610.812	1220.62	7	F	6	742.436	371.722
	679.341	1357.67	8	H	5	595.367	298.187
	714.86	1428.71	9	A	4	458.309	229.658
	771.402	1541.8	10	L	3	387.271	194.139
	820.936	1640.86	11	V	2	274.187	137.597
	---	---	12	R	1	175.119	88.0631
	Spectrum number: 61
	Run: hTMT341_13
	Scan: 4718
	Charge: 2
	Peptide sequence:GEAPGAETPSLR
	Modification #1:
		Residual amino acid: N term
		Residual position: 1
		Mass: 304.2071453
	Peptide identification score: 61.28 (JUMP Jscore)
	Figure A. MS/MS Spectrum of the identified peptide (matched ions highlighted in red)
	Figure B. b and y ion series with different charge states
	b+1	b-series	Seq	y-series	y+1
	362.236	1	G+304	12	---
	491.278	2	E	11	1127.57
	562.316	3	A	10	998.527
	659.368	4	P	9	927.489
	716.39	5	G	8	830.437
	787.427	6	A	7	773.415
	916.47	7	E	6	702.378
	1017.52	8	T	5	573.335
	1114.57	9	P	4	472.288
	1201.6	10	S	3	375.235
	1314.69	11	L	2	288.203
	---	12	R	1	175.119
	Spectrum number: 62
	Run: hTMT341_25
	Scan: 3243
	Charge: 2
	Peptide sequence:VTYDSDATSSACR
	Modification #1:
		Residual amino acid: C
		Residual position: 12
		Mass: 57.02146
	Modification #2:
		Residual amino acid: N term
		Residual position: 1
		Mass: 304.2071453
	Peptide identification score: 61.14 (JUMP Jscore)
	Figure A. MS/MS Spectrum of the identified peptide (matched ions highlighted in red)
	Figure B. b and y ion series with different charge states
	b+1	b-series	Seq	y-series	y+1
	404.283	1	V+304	13	---
	505.331	2	T	12	1333.53
	668.394	3	Y	11	1232.48
	783.421	4	D	10	1069.42
	870.453	5	S	9	954.395
	985.48	6	D	8	867.363
	1056.52	7	A	7	752.336
	1157.56	8	T	6	681.298
	1244.6	9	S	5	580.251
	1331.63	10	S	4	493.219
	1402.67	11	A	3	406.187
	1562.7	12	C+57	2	335.15
	---	13	R	1	175.119
	Spectrum number: 63
	Run: hTMT341_13
	Scan: 12835
	Charge: 3
	Peptide sequence:NVHGINFVSPVR
	Modification #1:
		Residual amino acid: N term
		Residual position: 1
		Mass: 304.2071453
	Peptide identification score: 61.1 (JUMP Jscore)
	Figure A. MS/MS Spectrum of the identified peptide (matched ions highlighted in red)
	Figure B. b and y ion series with different charge states
	b+2	b+1	b-series	Seq	y-series	y+1	y+2
	210.132	419.257	1	N+304	12	---	---
	259.667	518.326	2	V	11	1224.68	612.846
	328.196	655.385	3	H	10	1125.62	563.312
	356.707	712.406	4	G	9	988.557	494.782
	413.249	825.49	5	I	8	931.536	466.272
	470.27	939.533	6	N	7	818.452	409.73
	543.804	1086.6	7	F	6	704.409	352.708
	593.339	1185.67	8	V	5	557.341	279.174
	636.855	1272.7	9	S	4	458.272	229.64
	685.381	1369.75	10	P	3	371.24	186.124
	734.915	1468.82	11	V	2	274.187	137.597
	---	---	12	R	1	175.119	88.0631
	Spectrum number: 64
	Run: hTMT341_17
	Scan: 25160
	Charge: 2
	Peptide sequence:CLFASGSPFEPVK
	Modification #1:
		Residual amino acid: K
		Residual position: 13
		Mass: 304.2071453
	Modification #2:
		Residual amino acid: C
		Residual position: 1
		Mass: 57.02146
	Modification #3:
		Residual amino acid: N term
		Residual position: 1
		Mass: 304.2071453
	Peptide identification score: 61.08 (JUMP Jscore)
	Figure A. MS/MS Spectrum of the identified peptide (matched ions highlighted in red)
	Figure B. b and y ion series with different charge states
	b+1	b-series	Seq	y-series	y+1
	465.245	1	C(361.22860529999997)	13	---
	578.329	2	L	12	1582.88
	725.398	3	F	11	1469.8
	796.435	4	A	10	1322.73
	883.467	5	S	9	1251.69
	940.488	6	G	8	1164.66
	1027.52	7	S	7	1107.64
	1124.57	8	P	6	1020.6
	1271.64	9	F	5	923.552
	1400.68	10	E	4	776.484
	1497.74	11	P	3	647.441
	1596.81	12	V	2	550.388
	---	13	K+304	1	451.32
	Spectrum number: 65
	Run: hTMT341_22
	Scan: 9913
	Charge: 3
	Peptide sequence:HPLEPDSSASCFQQLR
	Modification #1:
		Residual amino acid: C
		Residual position: 11
		Mass: 57.02146
	Modification #2:
		Residual amino acid: N term
		Residual position: 1
		Mass: 304.2071453
	Peptide identification score: 61.06 (JUMP Jscore)
	Figure A. MS/MS Spectrum of the identified peptide (matched ions highlighted in red)
	Figure B. b and y ion series with different charge states
	b+2	b+1	b-series	Seq	y-series	y+1	y+2
	221.64	442.273	1	H+304	16	---	---
	270.167	539.326	2	P	15	1734.81	867.909
	326.709	652.41	3	L	14	1637.76	819.383
	391.23	781.453	4	E	13	1524.67	762.841
	439.756	878.506	5	P	12	1395.63	698.32
	497.27	993.532	6	D	11	1298.58	649.793
	540.786	1080.56	7	S	10	1183.55	592.28
	584.302	1167.6	8	S	9	1096.52	548.764
	619.82	1238.63	9	A	8	1009.49	505.248
	663.336	1325.67	10	S	7	938.451	469.729
	743.352	1485.7	11	C+57	6	851.419	426.213
	816.886	1632.76	12	F	5	691.389	346.198
	880.915	1760.82	13	Q	4	544.32	272.664
	944.945	1888.88	14	Q	3	416.262	208.634
	1001.49	2001.97	15	L	2	288.203	144.605
	---	---	16	R	1	175.119	88.0631
	Spectrum number: 66
	Run: hTMT341_10
	Scan: 27746
	Charge: 2
	Peptide sequence:FIIENTDLAVANSIR
	Modification #1:
		Residual amino acid: N term
		Residual position: 1
		Mass: 304.2071453
	Peptide identification score: 60.91 (JUMP Jscore)
	Figure A. MS/MS Spectrum of the identified peptide (matched ions highlighted in red)
	Figure B. b and y ion series with different charge states
	b+1	b-series	Seq	y-series	y+1
	452.283	1	F+304	15	---
	565.367	2	I	14	1528.83
	678.451	3	I	13	1415.75
	807.494	4	E	12	1302.66
	921.536	5	N	11	1173.62
	1022.58	6	T	10	1059.58
	1137.61	7	D	9	958.532
	1250.7	8	L	8	843.505
	1321.73	9	A	7	730.421
	1420.8	10	V	6	659.383
	1491.84	11	A	5	560.315
	1605.88	12	N	4	489.278
	1692.91	13	S	3	375.235
	1806	14	I	2	288.203
	---	15	R	1	175.119
	Spectrum number: 67
	Run: hTMT341_24
	Scan: 11914
	Charge: 2
	Peptide sequence:EIIENAEK
	Modification #1:
		Residual amino acid: K
		Residual position: 8
		Mass: 304.2071453
	Modification #2:
		Residual amino acid: N term
		Residual position: 1
		Mass: 304.2071453
	Peptide identification score: 60.9 (JUMP Jscore)
	Figure A. MS/MS Spectrum of the identified peptide (matched ions highlighted in red)
	Figure B. b and y ion series with different charge states
	b+1	b-series	Seq	y-series	y+1
	434.257	1	E+304	8	---
	547.341	2	I	7	1120.65
	660.425	3	I	6	1007.57
[truncated: 10,746 more rows]
