# Supplementary material for: Dissecting Detergent-Insoluble Proteome in Alzheimer's Disease by TMTc-Corrected Quantitative Mass Spectrometry
Source: Mol Cell Proteomics. 2023 Jun 24;22(8):100608. doi: 10.1016/j.mcpro.2023.100608 (PMC10392608; doi:10.1016/j.mcpro.2023.100608)
Supplement: Supplemental Table S14 [file mmc4.xlsx]

## Sheet: Sheet1
Table S4. Spectral validation of single-peptide identifications in the detergent insoluble proteome.
A total of 571 single-peptide identifications identified in the pilot experiment were validated. For the validation, we utilized our in-house script to generate validation spectra for each of the single-peptide identifications. In addition to the MS spectra, we provided the Run number, scan number, charge, and peptide sequence for each validation spectrum.
	Spectrum number: 1
	Run: Aggregated_proteome_14
	Scan: 13318
	Charge: 3
	Peptide sequence:LALSQAHSLVQAEAPR
	Modification #1:
		Residual amino acid: N term
		Residual position: 1
		Mass: 304.2071453
	Peptide identification score: 89.67 (JUMP Jscore)
	Figure A. MS/MS Spectrum of the identified peptide (matched ions highlighted in red)
	Figure B. b and y ion series with different charge states
	b+2	b+1	b-series	Seq	y-series	y+1	y+2
	209.653	418.298	1	L+304	16	---	---
	245.171	489.336	2	A	15	1577.84	789.423
	301.713	602.42	3	L	14	1506.8	753.905
	345.229	689.452	4	S	13	1393.72	697.363
	409.259	817.51	5	Q	12	1306.69	653.847
	444.777	888.547	6	A	11	1178.63	589.817
	513.307	1025.61	7	H	10	1107.59	554.299
	556.823	1112.64	8	S	9	970.532	485.769
	613.365	1225.72	9	L	8	883.5	442.253
	662.899	1324.79	10	V	7	770.416	385.711
	726.928	1452.85	11	Q	6	671.347	336.177
	762.447	1523.89	12	A	5	543.289	272.148
	826.968	1652.93	13	E	4	472.251	236.629
	862.487	1723.97	14	A	3	343.209	172.108
	911.013	1821.02	15	P	2	272.172	136.589
	---	---	16	R	1	175.119	88.0631
	Spectrum number: 2
	Run: Aggregated_proteome_4
	Scan: 25070
	Charge: 3
	Peptide sequence:QQPALATALCSHAPAASDYELSLDLK
	Modification #1:
		Residual amino acid: K
		Residual position: 26
		Mass: 304.2071453
	Modification #2:
		Residual amino acid: C
		Residual position: 10
		Mass: 57.02146
	Modification #3:
		Residual amino acid: N term
		Residual position: 1
		Mass: 304.2071453
	Peptide identification score: 79.56 (JUMP Jscore)
	Figure A. MS/MS Spectrum of the identified peptide (matched ions highlighted in red)
	Figure B. b and y ion series with different charge states
	b+2	b+1	b-series	Seq	y-series	y+1	y+2
	217.14	433.273	1	Q+304	26	---	---
	281.169	561.332	2	Q	25	2946.52	1473.76
	329.696	658.384	3	P	24	2818.46	1409.73
	365.214	729.421	4	A	23	2721.41	1361.21
	421.756	842.506	5	L	22	2650.37	1325.69
	457.275	913.543	6	A	21	2537.29	1269.15
	507.799	1014.59	7	T	20	2466.25	1233.63
	543.317	1085.63	8	A	19	2365.2	1183.11
	599.859	1198.71	9	L	18	2294.17	1147.59
	679.875	1358.74	10	C+57	17	2181.08	1091.04
	723.391	1445.77	11	S	16	2021.05	1011.03
	791.92	1582.83	12	H	15	1934.02	967.513
	827.439	1653.87	13	A	14	1796.96	898.984
	875.965	1750.92	14	P	13	1725.92	863.465
	911.484	1821.96	15	A	12	1628.87	814.939
	947.002	1893	16	A	11	1557.83	779.42
	990.518	1980.03	17	S	10	1486.8	743.902
	1048.03	2095.06	18	D	9	1399.76	700.386
	1129.56	2258.12	19	Y	8	1284.74	642.872
	1194.08	2387.16	20	E	7	1121.67	561.34
	1250.63	2500.25	21	L	6	992.631	496.819
	1294.14	2587.28	22	S	5	879.547	440.277
	1350.68	2700.36	23	L	4	792.515	396.761
	1408.2	2815.39	24	D	3	679.431	340.219
	1464.74	2928.47	25	L	2	564.404	282.706
	---	---	26	K+304	1	451.32	226.164
	Spectrum number: 3
	Run: Aggregated_proteome_20
	Scan: 1688
	Charge: 3
	Peptide sequence:RPEGPGAQAPSSPR
	Modification #1:
		Residual amino acid: N term
		Residual position: 1
		Mass: 304.2071453
	Peptide identification score: 79.18 (JUMP Jscore)
	Figure A. MS/MS Spectrum of the identified peptide (matched ions highlighted in red)
	Figure B. b and y ion series with different charge states
	b+2	b+1	b-series	Seq	y-series	y+1	y+2
	231.161	461.316	1	R+304	14	---	---
	279.688	558.368	2	P	13	1250.61	625.81
	344.209	687.411	3	E	12	1153.56	577.283
	372.72	744.432	4	G	11	1024.52	512.762
	421.246	841.485	5	P	10	967.496	484.251
	449.757	898.507	6	G	9	870.443	435.725
	485.275	969.544	7	A	8	813.421	407.214
	549.305	1097.6	8	Q	7	742.384	371.696
	584.823	1168.64	9	A	6	614.326	307.666
	633.35	1265.69	10	P	5	543.289	272.148
	676.866	1352.72	11	S	4	446.236	223.622
	720.382	1439.76	12	S	3	359.204	180.106
	768.908	1536.81	13	P	2	272.172	136.589
	---	---	14	R	1	175.119	88.0631
	Spectrum number: 4
	Run: Aggregated_proteome_6
	Scan: 22037
	Charge: 3
	Peptide sequence:EFLPIVGHVQVAQVPGR
	Modification #1:
		Residual amino acid: N term
		Residual position: 1
		Mass: 304.2071453
	Peptide identification score: 79.14 (JUMP Jscore)
	Figure A. MS/MS Spectrum of the identified peptide (matched ions highlighted in red)
	Figure B. b and y ion series with different charge states
	b+2	b+1	b-series	Seq	y-series	y+1	y+2
	217.632	434.257	1	E+304	17	---	---
	291.166	581.325	2	F	16	1716.99	858.999
	347.708	694.409	3	L	15	1569.92	785.465
	396.235	791.462	4	P	14	1456.84	728.923
	452.777	904.546	5	I	13	1359.79	680.396
	502.311	1003.61	6	V	12	1246.7	623.854
	530.822	1060.64	7	G	11	1147.63	574.32
	599.351	1197.7	8	H	10	1090.61	545.809
	648.885	1296.76	9	V	9	953.553	477.28
	712.915	1424.82	10	Q	8	854.484	427.746
	762.449	1523.89	11	V	7	726.426	363.716
	797.967	1594.93	12	A	6	627.357	314.182
	861.997	1722.99	13	Q	5	556.32	278.664
	911.531	1822.05	14	V	4	428.262	214.634
	960.057	1919.11	15	P	3	329.193	165.1
	988.568	1976.13	16	G	2	232.14	116.574
	---	---	17	R	1	175.119	88.0631
	Spectrum number: 5
	Run: Aggregated_proteome_29
	Scan: 14859
	Charge: 2
	Peptide sequence:EVQLVESGGGLVQPGR
	Modification #1:
		Residual amino acid: N term
		Residual position: 1
		Mass: 304.2071453
	Peptide identification score: 78.49 (JUMP Jscore)
	Figure A. MS/MS Spectrum of the identified peptide (matched ions highlighted in red)
	Figure B. b and y ion series with different charge states
	b+1	b-series	Seq	y-series	y+1
	434.257	1	E+304	16	---
	533.325	2	V	15	1495.82
	661.384	3	Q	14	1396.75
	774.468	4	L	13	1268.7
	873.536	5	V	12	1155.61
	1002.58	6	E	11	1056.54
	1089.61	7	S	10	927.501
	1146.63	8	G	9	840.469
	1203.65	9	G	8	783.447
	1260.68	10	G	7	726.426
	1373.76	11	L	6	669.404
	1472.83	12	V	5	556.32
	1600.89	13	Q	4	457.252
	1697.94	14	P	3	329.193
	1754.96	15	G	2	232.14
	---	16	R	1	175.119
	Spectrum number: 6
	Run: Aggregated_proteome_22
	Scan: 15982
	Charge: 2
	Peptide sequence:FVTAVGTQGAISK
	Modification #1:
		Residual amino acid: K
		Residual position: 13
		Mass: 304.2071453
	Modification #2:
		Residual amino acid: N term
		Residual position: 1
		Mass: 304.2071453
	Peptide identification score: 77.21 (JUMP Jscore)
	Figure A. MS/MS Spectrum of the identified peptide (matched ions highlighted in red)
	Figure B. b and y ion series with different charge states
	b+1	b-series	Seq	y-series	y+1
	452.283	1	F+304	13	---
	551.351	2	V	12	1435.84
	652.399	3	T	11	1336.78
	723.436	4	A	10	1235.73
	822.504	5	V	9	1164.69
	879.526	6	G	8	1065.62
	980.574	7	T	7	1008.6
	1108.63	8	Q	6	907.553
	1165.65	9	G	5	779.495
	1236.69	10	A	4	722.473
	1349.77	11	I	3	651.436
	1436.81	12	S	2	538.352
	---	13	K+304	1	451.32
	Spectrum number: 7
	Run: Aggregated_proteome_34
	Scan: 9701
	Charge: 3
	Peptide sequence:FQAECPHLCETSLAGR
	Modification #1:
		Residual amino acid: C
		Residual position: 5
		Mass: 57.02146
	Modification #2:
		Residual amino acid: C
		Residual position: 9
		Mass: 57.02146
	Modification #3:
		Residual amino acid: N term
		Residual position: 1
		Mass: 304.2071453
	Peptide identification score: 75.95 (JUMP Jscore)
	Figure A. MS/MS Spectrum of the identified peptide (matched ions highlighted in red)
	Figure B. b and y ion series with different charge states
	b+2	b+1	b-series	Seq	y-series	y+1	y+2
	226.645	452.283	1	F+304	16	---	---
	290.674	580.341	2	Q	15	1728.78	864.893
	326.193	651.379	3	A	14	1600.72	800.864
	390.714	780.421	4	E	13	1529.68	765.345
	470.73	940.452	5	C+57	12	1400.64	700.824
	519.256	1037.5	6	P	11	1240.61	620.809
	587.785	1174.56	7	H	10	1143.56	572.282
	644.327	1287.65	8	L	9	1006.5	503.753
	724.343	1447.68	9	C+57	8	893.415	447.211
	788.864	1576.72	10	E	7	733.384	367.196
	839.388	1677.77	11	T	6	604.341	302.674
	882.904	1764.8	12	S	5	503.294	252.15
	939.446	1877.88	13	L	4	416.262	208.634
	974.964	1948.92	14	A	3	303.178	152.092
	1003.48	2005.94	15	G	2	232.14	116.574
	---	---	16	R	1	175.119	88.0631
	Spectrum number: 8
	Run: Aggregated_proteome_18
	Scan: 12438
	Charge: 2
	Peptide sequence:GLSTEDATSAYISK
	Modification #1:
		Residual amino acid: K
		Residual position: 14
		Mass: 304.2071453
	Modification #2:
		Residual amino acid: N term
		Residual position: 1
		Mass: 304.2071453
	Peptide identification score: 75.41 (JUMP Jscore)
	Figure A. MS/MS Spectrum of the identified peptide (matched ions highlighted in red)
	Figure B. b and y ion series with different charge states
	b+1	b-series	Seq	y-series	y+1
	362.236	1	G+304	14	---
	475.32	2	L	13	1689.89
	562.352	3	S	12	1576.8
	663.4	4	T	11	1489.77
	792.442	5	E	10	1388.72
	907.469	6	D	9	1259.68
	978.506	7	A	8	1144.65
	1079.55	8	T	7	1073.62
	1166.59	9	S	6	972.569
	1237.62	10	A	5	885.536
	1400.69	11	Y	4	814.499
	1513.77	12	I	3	651.436
	1600.8	13	S	2	538.352
	---	14	K+304	1	451.32
	Spectrum number: 9
	Run: Aggregated_proteome_33
	Scan: 16241
	Charge: 2
	Peptide sequence:SVEESAGLVGLK
	Modification #1:
		Residual amino acid: K
		Residual position: 12
		Mass: 304.2071453
	Modification #2:
		Residual amino acid: N term
		Residual position: 1
		Mass: 304.2071453
	Peptide identification score: 75.24 (JUMP Jscore)
	Figure A. MS/MS Spectrum of the identified peptide (matched ions highlighted in red)
	Figure B. b and y ion series with different charge states
	b+1	b-series	Seq	y-series	y+1
	392.246	1	S+304	12	---
	491.315	2	V	11	1405.82
	620.357	3	E	10	1306.75
	749.4	4	E	9	1177.71
	836.432	5	S	8	1048.67
	907.469	6	A	7	961.637
	964.491	7	G	6	890.599
	1077.57	8	L	5	833.578
	1176.64	9	V	4	720.494
	1233.66	10	G	3	621.425
	1346.75	11	L	2	564.404
	---	12	K+304	1	451.32
	Spectrum number: 10
	Run: Aggregated_proteome_2
	Scan: 14632
	Charge: 3
	Peptide sequence:GIGLAAQDILHNNPSSQR
	Modification #1:
		Residual amino acid: N term
		Residual position: 1
		Mass: 304.2071453
	Peptide identification score: 74.6 (JUMP Jscore)
	Figure A. MS/MS Spectrum of the identified peptide (matched ions highlighted in red)
	Figure B. b and y ion series with different charge states
	b+2	b+1	b-series	Seq	y-series	y+1	y+2
	181.622	362.236	1	G+304	18	---	---
	238.164	475.32	2	I	17	1833.96	917.482
	266.674	532.341	3	G	16	1720.87	860.94
	323.216	645.425	4	L	15	1663.85	832.429
	358.735	716.463	5	A	14	1550.77	775.887
	394.253	787.5	6	A	13	1479.73	740.369
	458.283	915.558	7	Q	12	1408.69	704.85
	515.796	1030.59	8	D	11	1280.63	640.821
	572.338	1143.67	9	I	10	1165.61	583.307
	628.88	1256.75	10	L	9	1052.52	526.765
	697.41	1393.81	11	H	8	939.439	470.223
	754.431	1507.86	12	N	7	802.38	401.694
	811.453	1621.9	13	N	6	688.337	344.672
	859.979	1718.95	14	P	5	574.294	287.651
	903.495	1805.98	15	S	4	477.242	239.124
	947.011	1893.01	16	S	3	390.21	195.608
	1011.04	2021.07	17	Q	2	303.178	152.092
	---	---	18	R	1	175.119	88.0631
	Spectrum number: 11
	Run: Aggregated_proteome_9
	Scan: 31278
	Charge: 3
	Peptide sequence:AEILHEIAVLELAK
	Modification #1:
		Residual amino acid: K
		Residual position: 14
		Mass: 304.2071453
	Modification #2:
		Residual amino acid: N term
		Residual position: 1
		Mass: 304.2071453
	Peptide identification score: 73.63 (JUMP Jscore)
	Figure A. MS/MS Spectrum of the identified peptide (matched ions highlighted in red)
	Figure B. b and y ion series with different charge states
	b+2	b+1	b-series	Seq	y-series	y+1	y+2
	188.629	376.252	1	A+304	14	---	---
	253.151	505.294	2	E	13	1782.07	891.538
	309.693	618.378	3	I	12	1653.03	827.017
	366.235	731.462	4	L	11	1539.94	770.475
	434.764	868.521	5	H	10	1426.86	713.933
	499.286	997.564	6	E	9	1289.8	645.404
	555.828	1110.65	7	I	8	1160.76	580.882
	591.346	1181.68	8	A	7	1047.67	524.34
	640.88	1280.75	9	V	6	976.636	488.822
	697.422	1393.84	10	L	5	877.568	439.288
	761.944	1522.88	11	E	4	764.484	382.745
	818.486	1635.96	12	L	3	635.441	318.224
	854.004	1707	13	A	2	522.357	261.682
	---	---	14	K+304	1	451.32	226.164
	Spectrum number: 12
	Run: Aggregated_proteome_22
	Scan: 9021
	Charge: 3
	Peptide sequence:EAIESAIGGNAYQHSK
	Modification #1:
		Residual amino acid: K
		Residual position: 16
		Mass: 304.2071453
	Modification #2:
		Residual amino acid: N term
		Residual position: 1
		Mass: 304.2071453
	Peptide identification score: 73.2 (JUMP Jscore)
	Figure A. MS/MS Spectrum of the identified peptide (matched ions highlighted in red)
	Figure B. b and y ion series with different charge states
	b+2	b+1	b-series	Seq	y-series	y+1	y+2
	217.632	434.257	1	E+304	16	---	---
	253.151	505.294	2	A	15	1849.97	925.49
	309.693	618.378	3	I	14	1778.94	889.971
	374.214	747.421	4	E	13	1665.85	833.429
	417.73	834.453	5	S	12	1536.81	768.908
	453.249	905.49	6	A	11	1449.78	725.392
	509.791	1018.57	7	I	10	1378.74	689.874
	538.301	1075.6	8	G	9	1265.66	633.332
	566.812	1132.62	9	G	8	1208.63	604.821
	623.834	1246.66	10	N	7	1151.61	576.31
	659.352	1317.7	11	A	6	1037.57	519.289
	740.884	1480.76	12	Y	5	966.533	483.77
	804.913	1608.82	13	Q	4	803.469	402.238
	873.443	1745.88	14	H	3	675.411	338.209
	916.959	1832.91	15	S	2	538.352	269.68
	---	---	16	K+304	1	451.32	226.164
	Spectrum number: 13
	Run: Aggregated_proteome_40
	Scan: 19524
	Charge: 3
	Peptide sequence:DALTQQVHVLSLDQIR
	Modification #1:
		Residual amino acid: N term
		Residual position: 1
		Mass: 304.2071453
	Peptide identification score: 72.9 (JUMP Jscore)
	Figure A. MS/MS Spectrum of the identified peptide (matched ions highlighted in red)
	Figure B. b and y ion series with different charge states
	b+2	b+1	b-series	Seq	y-series	y+1	y+2
	210.624	420.241	1	D+304	16	---	---
	246.143	491.278	2	A	15	1720.97	860.989
	302.685	604.363	3	L	14	1649.93	825.47
	353.209	705.41	4	T	13	1536.85	768.928
	417.238	833.469	5	Q	12	1435.8	718.404
	481.267	961.527	6	Q	11	1307.74	654.375
	530.802	1060.6	7	V	10	1179.68	590.346
	599.331	1197.65	8	H	9	1080.62	540.812
	648.865	1296.72	9	V	8	943.557	472.282
	705.407	1409.81	10	L	7	844.489	422.748
	748.923	1496.84	11	S	6	731.405	366.206
	805.465	1609.92	12	L	5	644.373	322.69
	862.979	1724.95	13	D	4	531.289	266.148
	927.008	1853.01	14	Q	3	416.262	208.634
	983.55	1966.09	15	I	2	288.203	144.605
	---	---	16	R	1	175.119	88.0631
	Spectrum number: 14
	Run: Aggregated_proteome_4
	Scan: 32314
	Charge: 3
	Peptide sequence:NTFQLLHEILVIEDPIQAER
	Modification #1:
		Residual amino acid: N term
		Residual position: 1
		Mass: 304.2071453
	Peptide identification score: 72.52 (JUMP Jscore)
	Figure A. MS/MS Spectrum of the identified peptide (matched ions highlighted in red)
	Figure B. b and y ion series with different charge states
	b+2	b+1	b-series	Seq	y-series	y+1	y+2
	210.132	419.257	1	N+304	20	---	---
	260.656	520.305	2	T	19	2264.23	1132.62
	334.19	667.373	3	F	18	2163.18	1082.09
	398.22	795.432	4	Q	17	2016.11	1008.56
	454.762	908.516	5	L	16	1888.05	944.531
	511.304	1021.6	6	L	15	1774.97	887.989
	579.833	1158.66	7	H	14	1661.89	831.446
	644.354	1287.7	8	E	13	1524.83	762.917
	700.896	1400.79	9	I	12	1395.78	698.396
	757.439	1513.87	10	L	11	1282.7	641.854
	806.973	1612.94	11	V	10	1169.62	585.312
	863.515	1726.02	12	I	9	1070.55	535.777
	928.036	1855.06	13	E	8	957.464	479.235
	985.55	1970.09	14	D	7	828.421	414.714
	1034.08	2067.14	15	P	6	713.394	357.201
	1090.62	2180.23	16	I	5	616.341	308.674
	1154.65	2308.29	17	Q	4	503.257	252.132
	1190.17	2379.32	18	A	3	375.199	188.103
	1254.69	2508.37	19	E	2	304.162	152.584
	---	---	20	R	1	175.119	88.0631
	Spectrum number: 15
	Run: Aggregated_proteome_35
	Scan: 1908
	Charge: 2
	Peptide sequence:SLANAESQQQR
	Modification #1:
		Residual amino acid: N term
		Residual position: 1
		Mass: 304.2071453
	Peptide identification score: 72.39 (JUMP Jscore)
	Figure A. MS/MS Spectrum of the identified peptide (matched ions highlighted in red)
	Figure B. b and y ion series with different charge states
	b+1	b-series	Seq	y-series	y+1
	392.246	1	S+304	11	---
	505.331	2	L	10	1144.57
	576.368	3	A	9	1031.49
	690.411	4	N	8	960.449
	761.448	5	A	7	846.406
	890.49	6	E	6	775.369
	977.522	7	S	5	646.327
	1105.58	8	Q	4	559.295
	1233.64	9	Q	3	431.236
	1361.7	10	Q	2	303.178
	---	11	R	1	175.119
	Spectrum number: 16
	Run: Aggregated_proteome_14
	Scan: 18119
	Charge: 3
	Peptide sequence:DSSDDRYLLSLSFR
	Modification #1:
		Residual amino acid: N term
		Residual position: 1
		Mass: 304.2071453
	Peptide identification score: 71.44 (JUMP Jscore)
	Figure A. MS/MS Spectrum of the identified peptide (matched ions highlighted in red)
	Figure B. b and y ion series with different charge states
	b+2	b+1	b-series	Seq	y-series	y+1	y+2
	210.624	420.241	1	D+304	14	---	---
	254.14	507.273	2	S	13	1558.79	779.897
	297.656	594.305	3	S	12	1471.75	736.381
	355.17	709.332	4	D	11	1384.72	692.865
	412.683	824.359	5	D	10	1269.69	635.351
	490.734	980.46	6	R	9	1154.67	577.838
	572.266	1143.52	7	Y	8	998.567	499.787
	628.808	1256.61	8	L	7	835.504	418.255
	685.35	1369.69	9	L	6	722.42	361.713
	728.866	1456.72	10	S	5	609.335	305.171
	785.408	1569.81	11	L	4	522.303	261.655
	828.924	1656.84	12	S	3	409.219	205.113
	902.458	1803.91	13	F	2	322.187	161.597
	---	---	14	R	1	175.119	88.0631
	Spectrum number: 17
	Run: Aggregated_proteome_16
	Scan: 17521
	Charge: 3
	Peptide sequence:LAADTVFVGTAGTVGRPK
	Modification #1:
		Residual amino acid: K
		Residual position: 18
		Mass: 304.2071453
	Modification #2:
		Residual amino acid: N term
		Residual position: 1
		Mass: 304.2071453
	Peptide identification score: 70.94 (JUMP Jscore)
	Figure A. MS/MS Spectrum of the identified peptide (matched ions highlighted in red)
	Figure B. b and y ion series with different charge states
	b+2	b+1	b-series	Seq	y-series	y+1	y+2
	209.653	418.298	1	L+304	18	---	---
	245.171	489.336	2	A	17	1951.09	976.05
	280.69	560.373	3	A	16	1880.06	940.532
	338.203	675.4	4	D	15	1809.02	905.013
	388.727	776.447	5	T	14	1693.99	847.5
	438.262	875.516	6	V	13	1592.94	796.976
	511.796	1022.58	7	F	12	1493.88	747.442
	561.33	1121.65	8	V	11	1346.81	673.907
	589.841	1178.67	9	G	10	1247.74	624.373
	640.364	1279.72	10	T	9	1190.72	595.862
	675.883	1350.76	11	A	8	1089.67	545.339
	704.394	1407.78	12	G	7	1018.63	509.82
	754.918	1508.83	13	T	6	961.611	481.309
	804.452	1607.9	14	V	5	860.564	430.785
	832.963	1664.92	15	G	4	761.495	381.251
	911.013	1821.02	16	R	3	704.474	352.741
	959.54	1918.07	17	P	2	548.373	274.69
	---	---	18	K+304	1	451.32	226.164
	Spectrum number: 18
	Run: Aggregated_proteome_27
	Scan: 4655
	Charge: 2
	Peptide sequence:LQMEQQQQLQQR
	Modification #1:
		Residual amino acid: N term
		Residual position: 1
		Mass: 304.2071453
	Peptide identification score: 70.87 (JUMP Jscore)
	Figure A. MS/MS Spectrum of the identified peptide (matched ions highlighted in red)
	Figure B. b and y ion series with different charge states
	b+1	b-series	Seq	y-series	y+1
	418.298	1	L+304	12	---
	546.357	2	Q	11	1444.7
	677.398	3	M	10	1316.64
	806.44	4	E	9	1185.6
	934.499	5	Q	8	1056.55
	1062.56	6	Q	7	928.496
	1190.62	7	Q	6	800.437
	1318.67	8	Q	5	672.379
	1431.76	9	L	4	544.32
	1559.82	10	Q	3	431.236
	1687.88	11	Q	2	303.178
	---	12	R	1	175.119
	Spectrum number: 19
	Run: Aggregated_proteome_17
	Scan: 16983
	Charge: 2
	Peptide sequence:IGDTVTCVCQFK
	Modification #1:
		Residual amino acid: K
		Residual position: 12
		Mass: 304.2071453
	Modification #2:
		Residual amino acid: C
		Residual position: 7
		Mass: 57.02146
	Modification #3:
		Residual amino acid: C
		Residual position: 9
		Mass: 57.02146
	Modification #4:
		Residual amino acid: N term
		Residual position: 1
		Mass: 304.2071453
	Peptide identification score: 70.84 (JUMP Jscore)
	Figure A. MS/MS Spectrum of the identified peptide (matched ions highlighted in red)
	Figure B. b and y ion series with different charge states
	b+1	b-series	Seq	y-series	y+1
	418.298	1	I+304	12	---
	475.32	2	G	11	1618.79
	590.347	3	D	10	1561.77
	691.395	4	T	9	1446.74
	790.463	5	V	8	1345.69
	891.511	6	T	7	1246.62
	1051.54	7	C+57	6	1145.58
	1150.61	8	V	5	985.546
	1310.64	9	C+57	4	886.478
	1438.7	10	Q	3	726.447
	1585.77	11	F	2	598.388
	---	12	K+304	1	451.32
	Spectrum number: 20
	Run: Aggregated_proteome_16
	Scan: 6344
	Charge: 3
	Peptide sequence:AALQSQENLIHEAR
	Modification #1:
		Residual amino acid: N term
		Residual position: 1
		Mass: 304.2071453
	Peptide identification score: 70.58 (JUMP Jscore)
	Figure A. MS/MS Spectrum of the identified peptide (matched ions highlighted in red)
	Figure B. b and y ion series with different charge states
	b+2	b+1	b-series	Seq	y-series	y+1	y+2
	188.629	376.252	1	A+304	14	---	---
	224.148	447.289	2	A	13	1508.78	754.894
	280.69	560.373	3	L	12	1437.74	719.376
	344.719	688.431	4	Q	11	1324.66	662.834
	388.235	775.463	5	S	10	1196.6	598.805
	452.265	903.522	6	Q	9	1109.57	555.289
	516.786	1032.56	7	E	8	981.511	491.259
	573.807	1146.61	8	N	7	852.469	426.738
	630.349	1259.69	9	L	6	738.426	369.716
	686.891	1372.78	10	I	5	625.342	313.174
	755.421	1509.83	11	H	4	512.258	256.632
	819.942	1638.88	12	E	3	375.199	188.103
	855.461	1709.91	13	A	2	246.156	123.582
	---	---	14	R	1	175.119	88.0631
	Spectrum number: 21
	Run: Aggregated_proteome_16
	Scan: 7113
	Charge: 2
	Peptide sequence:SLGGAVGSVASGAR
	Modification #1:
		Residual amino acid: N term
		Residual position: 1
		Mass: 304.2071453
	Peptide identification score: 70.36 (JUMP Jscore)
	Figure A. MS/MS Spectrum of the identified peptide (matched ions highlighted in red)
	Figure B. b and y ion series with different charge states
	b+1	b-series	Seq	y-series	y+1
	392.246	1	S+304	14	---
	505.331	2	L	13	1101.6
	562.352	3	G	12	988.517
	619.373	4	G	11	931.496
	690.411	5	A	10	874.474
	789.479	6	V	9	803.437
	846.5	7	G	8	704.369
	933.532	8	S	7	647.347
	1032.6	9	V	6	560.315
	1103.64	10	A	5	461.247
	1190.67	11	S	4	390.21
	1247.69	12	G	3	303.178
	1318.73	13	A	2	246.156
	---	14	R	1	175.119
	Spectrum number: 22
	Run: Aggregated_proteome_22
	Scan: 20368
	Charge: 2
	Peptide sequence:AAFTAFEEAQLPR
	Modification #1:
		Residual amino acid: N term
		Residual position: 1
		Mass: 304.2071453
	Peptide identification score: 69.9 (JUMP Jscore)
	Figure A. MS/MS Spectrum of the identified peptide (matched ions highlighted in red)
	Figure B. b and y ion series with different charge states
	b+1	b-series	Seq	y-series	y+1
	376.252	1	A+304	13	---
	447.289	2	A	12	1379.7
	594.357	3	F	11	1308.66
	695.405	4	T	10	1161.59
	766.442	5	A	9	1060.54
	913.51	6	F	8	989.505
	1042.55	7	E	7	842.437
	1171.6	8	E	6	713.394
	1242.63	9	A	5	584.351
	1370.69	10	Q	4	513.314
	1483.78	11	L	3	385.256
	1580.83	12	P	2	272.172
	---	13	R	1	175.119
	Spectrum number: 23
	Run: Aggregated_proteome_35
	Scan: 31065
	Charge: 3
	Peptide sequence:LLQAGEENQVLELLIHR
	Modification #1:
		Residual amino acid: N term
		Residual position: 1
		Mass: 304.2071453
	Peptide identification score: 69.34 (JUMP Jscore)
	Figure A. MS/MS Spectrum of the identified peptide (matched ions highlighted in red)
	Figure B. b and y ion series with different charge states
	b+2	b+1	b-series	Seq	y-series	y+1	y+2
	209.653	418.298	1	L+304	17	---	---
	266.195	531.383	2	L	16	1862.01	931.51
	330.224	659.441	3	Q	15	1748.93	874.968
	365.743	730.478	4	A	14	1620.87	810.939
	394.253	787.5	5	G	13	1549.83	775.42
	458.775	916.542	6	E	12	1492.81	746.91
	523.296	1045.58	7	E	11	1363.77	682.388
	580.318	1159.63	8	N	10	1234.73	617.867
	644.347	1287.69	9	Q	9	1120.68	560.845
	693.881	1386.75	10	V	8	992.625	496.816
	750.423	1499.84	11	L	7	893.557	447.282
	814.944	1628.88	12	E	6	780.473	390.74
	871.486	1741.97	13	L	5	651.43	326.219
	928.028	1855.05	14	L	4	538.346	269.677
	984.57	1968.13	15	I	3	425.262	213.135
	1053.1	2105.19	16	H	2	312.178	156.593
	---	---	17	R	1	175.119	88.0631
	Spectrum number: 24
	Run: Aggregated_proteome_34
	Scan: 31819
	Charge: 3
	Peptide sequence:LDLITVEAFKPILSTR
	Modification #1:
		Residual amino acid: K
		Residual position: 10
		Mass: 304.2071453
	Modification #2:
		Residual amino acid: N term
		Residual position: 1
		Mass: 304.2071453
	Peptide identification score: 68.61 (JUMP Jscore)
	Figure A. MS/MS Spectrum of the identified peptide (matched ions highlighted in red)
	Figure B. b and y ion series with different charge states
	b+2	b+1	b-series	Seq	y-series	y+1	y+2
	209.653	418.298	1	L+304	16	---	---
	267.166	533.325	2	D	15	2007.18	1004.09
	323.708	646.409	3	L	14	1892.15	946.581
	380.25	759.494	4	I	13	1779.07	890.039
	430.774	860.541	5	T	12	1665.99	833.497
	480.308	959.61	6	V	11	1564.94	782.973
	544.83	1088.65	7	E	10	1465.87	733.439
	580.348	1159.69	8	A	9	1336.83	668.917
	653.883	1306.76	9	F	8	1265.79	633.399
	870.034	1739.06	10	K+304	7	1118.72	559.864
	918.56	1836.11	11	P	6	686.42	343.713
	975.102	1949.2	12	I	5	589.367	295.187
	1031.64	2062.28	13	L	4	476.283	238.645
	1075.16	2149.31	14	S	3	363.199	182.103
	1125.68	2250.36	15	T	2	276.167	138.587
	---	---	16	R	1	175.119	88.0631
	Spectrum number: 25
	Run: Aggregated_proteome_24
	Scan: 20708
	Charge: 3
	Peptide sequence:QTFEAAILTQLHPR
	Modification #1:
		Residual amino acid: N term
		Residual position: 1
		Mass: 304.2071453
	Peptide identification score: 68.57 (JUMP Jscore)
	Figure A. MS/MS Spectrum of the identified peptide (matched ions highlighted in red)
	Figure B. b and y ion series with different charge states
	b+2	b+1	b-series	Seq	y-series	y+1	y+2
	217.14	433.273	1	Q+304	14	---	---
	267.664	534.321	2	T	13	1496.82	748.915
	341.198	681.389	3	F	12	1395.77	698.391
	405.719	810.432	4	E	11	1248.71	624.857
	441.238	881.469	5	A	10	1119.66	560.335
	476.757	952.506	6	A	9	1048.63	524.817
	533.299	1065.59	7	I	8	977.589	489.298
	589.841	1178.67	8	L	7	864.505	432.756
	640.364	1279.72	9	T	6	751.421	376.214
	704.394	1407.78	10	Q	5	650.373	325.69
	760.936	1520.86	11	L	4	522.315	261.661
	829.465	1657.92	12	H	3	409.231	205.119
	877.992	1754.98	13	P	2	272.172	136.589
	---	---	14	R	1	175.119	88.0631
	Spectrum number: 26
	Run: Aggregated_proteome_28
	Scan: 13148
	Charge: 2
	Peptide sequence:EAGSAVEAEELVK
	Modification #1:
		Residual amino acid: K
		Residual position: 13
		Mass: 304.2071453
	Modification #2:
		Residual amino acid: N term
		Residual position: 1
		Mass: 304.2071453
	Peptide identification score: 68.46 (JUMP Jscore)
	Figure A. MS/MS Spectrum of the identified peptide (matched ions highlighted in red)
	Figure B. b and y ion series with different charge states
	b+1	b-series	Seq	y-series	y+1
	434.257	1	E+304	13	---
	505.294	2	A	12	1506.83
	562.316	3	G	11	1435.8
	649.348	4	S	10	1378.77
	720.385	5	A	9	1291.74
	819.453	6	V	8	1220.71
	948.496	7	E	7	1121.64
	1019.53	8	A	6	992.595
	1148.58	9	E	5	921.558
	1277.62	10	E	4	792.515
	1390.7	11	L	3	663.472
	1489.77	12	V	2	550.388
	---	13	K+304	1	451.32
	Spectrum number: 27
	Run: Aggregated_proteome_18
	Scan: 15922
	Charge: 3
	Peptide sequence:FNLTGLNEQVPHYR
	Modification #1:
		Residual amino acid: N term
		Residual position: 1
		Mass: 304.2071453
	Peptide identification score: 68.25 (JUMP Jscore)
	Figure A. MS/MS Spectrum of the identified peptide (matched ions highlighted in red)
	Figure B. b and y ion series with different charge states
	b+2	b+1	b-series	Seq	y-series	y+1	y+2
	226.645	452.283	1	F+304	14	---	---
	283.667	566.326	2	N	13	1540.79	770.897
	340.209	679.41	3	L	12	1426.74	713.876
	390.732	780.458	4	T	11	1313.66	657.333
	419.243	837.479	5	G	10	1212.61	606.81
	475.785	950.563	6	L	9	1155.59	578.299
	532.807	1064.61	7	N	8	1042.51	521.757
	597.328	1193.65	8	E	7	928.464	464.735
	661.357	1321.71	9	Q	6	799.421	400.214
	710.891	1420.78	10	V	5	671.362	336.185
	759.418	1517.83	11	P	4	572.294	286.651
	827.947	1654.89	12	H	3	475.241	238.124
	909.479	1817.95	13	Y	2	338.182	169.595
	---	---	14	R	1	175.119	88.0631
	Spectrum number: 28
	Run: Aggregated_proteome_31
	Scan: 11961
	Charge: 2
	Peptide sequence:QGVVLGQNLSK
	Modification #1:
		Residual amino acid: K
		Residual position: 11
		Mass: 304.2071453
	Modification #2:
		Residual amino acid: N term
		Residual position: 1
		Mass: 304.2071453
	Peptide identification score: 68.18 (JUMP Jscore)
	Figure A. MS/MS Spectrum of the identified peptide (matched ions highlighted in red)
	Figure B. b and y ion series with different charge states
	b+1	b-series	Seq	y-series	y+1
	433.273	1	Q+304	11	---
	490.294	2	G	10	1318.8
	589.363	3	V	9	1261.78
	688.431	4	V	8	1162.71
	801.515	5	L	7	1063.64
	858.537	6	G	6	950.559
	986.595	7	Q	5	893.538
	1100.64	8	N	4	765.479
	1213.72	9	L	3	651.436
	1300.75	10	S	2	538.352
	---	11	K+304	1	451.32
	Spectrum number: 29
	Run: Aggregated_proteome_18
	Scan: 13485
	Charge: 2
	Peptide sequence:IMCCVAQQASEK
	Modification #1:
		Residual amino acid: K
		Residual position: 12
		Mass: 304.2071453
	Modification #2:
		Residual amino acid: C
		Residual position: 3
		Mass: 57.02146
	Modification #3:
		Residual amino acid: C
		Residual position: 4
		Mass: 57.02146
	Modification #4:
		Residual amino acid: N term
		Residual position: 1
		Mass: 304.2071453
	Peptide identification score: 68.17 (JUMP Jscore)
	Figure A. MS/MS Spectrum of the identified peptide (matched ions highlighted in red)
	Figure B. b and y ion series with different charge states
	b+1	b-series	Seq	y-series	y+1
	418.298	1	I+304	12	---
	549.339	2	M	11	1615.76
	709.37	3	C+57	10	1484.72
	869.4	4	C+57	9	1324.69
	968.469	5	V	8	1164.65
	1039.51	6	A	7	1065.59
	1167.56	7	Q	6	994.549
	1295.62	8	Q	5	866.49
	1366.66	9	A	4	738.432
	1453.69	10	S	3	667.395
	1582.73	11	E	2	580.363
	---	12	K+304	1	451.32
	Spectrum number: 30
	Run: Aggregated_proteome_11
	Scan: 9578
	Charge: 2
	Peptide sequence:SLESTTLTEK
	Modification #1:
		Residual amino acid: K
		Residual position: 10
		Mass: 304.2071453
	Modification #2:
		Residual amino acid: N term
		Residual position: 1
		Mass: 304.2071453
	Peptide identification score: 67.92 (JUMP Jscore)
	Figure A. MS/MS Spectrum of the identified peptide (matched ions highlighted in red)
	Figure B. b and y ion series with different charge states
	b+1	b-series	Seq	y-series	y+1
	392.246	1	S+304	10	---
	505.331	2	L	9	1325.75
	634.373	3	E	8	1212.66
	721.405	4	S	7	1083.62
	822.453	5	T	6	996.59
	923.5	6	T	5	895.542
	1036.58	7	L	4	794.494
	1137.63	8	T	3	681.41
	1266.67	9	E	2	580.363
	---	10	K+304	1	451.32
	Spectrum number: 31
	Run: Aggregated_proteome_23
	Scan: 7753
	Charge: 2
	Peptide sequence:VEHSDLSFSK
	Modification #1:
		Residual amino acid: K
		Residual position: 10
		Mass: 304.2071453
	Modification #2:
		Residual amino acid: N term
		Residual position: 1
		Mass: 304.2071453
	Peptide identification score: 67.73 (JUMP Jscore)
	Figure A. MS/MS Spectrum of the identified peptide (matched ions highlighted in red)
	Figure B. b and y ion series with different charge states
	b+1	b-series	Seq	y-series	y+1
	404.283	1	V+304	10	---
	533.325	2	E	9	1353.7
	670.384	3	H	8	1224.65
	757.416	4	S	7	1087.6
	872.443	5	D	6	1000.56
	985.527	6	L	5	885.536
	1072.56	7	S	4	772.452
	1219.63	8	F	3	685.42
	1306.66	9	S	2	538.352
	---	10	K+304	1	451.32
	Spectrum number: 32
	Run: Aggregated_proteome_16
	Scan: 10579
	Charge: 3
	Peptide sequence:GALDAFSAVQDPHSR
	Modification #1:
		Residual amino acid: N term
		Residual position: 1
		Mass: 304.2071453
	Peptide identification score: 67.56 (JUMP Jscore)
	Figure A. MS/MS Spectrum of the identified peptide (matched ions highlighted in red)
	Figure B. b and y ion series with different charge states
	b+2	b+1	b-series	Seq	y-series	y+1	y+2
	181.622	362.236	1	G+304	15	---	---
	217.14	433.273	2	A	14	1513.74	757.373
	273.682	546.357	3	L	13	1442.7	721.855
	331.196	661.384	4	D	12	1329.62	665.313
	366.714	732.421	5	A	11	1214.59	607.799
	440.248	879.49	6	F	10	1143.55	572.281
	483.764	966.522	7	S	9	996.486	498.747
	519.283	1037.56	8	A	8	909.454	455.23
	568.817	1136.63	9	V	7	838.417	419.712
	632.846	1264.69	10	Q	6	739.348	370.178
	690.36	1379.71	11	D	5	611.29	306.148
	738.886	1476.77	12	P	4	496.263	248.635
	807.416	1613.82	13	H	3	399.21	200.109
	850.932	1700.86	14	S	2	262.151	131.579
	---	---	15	R	1	175.119	88.0631
	Spectrum number: 33
	Run: Aggregated_proteome_35
	Scan: 5661
	Charge: 3
	Peptide sequence:LQQQHSEQPPLQPSPVTTR
	Modification #1:
		Residual amino acid: N term
		Residual position: 1
		Mass: 304.2071453
	Peptide identification score: 67.47 (JUMP Jscore)
	Figure A. MS/MS Spectrum of the identified peptide (matched ions highlighted in red)
	Figure B. b and y ion series with different charge states
	b+2	b+1	b-series	Seq	y-series	y+1	y+2
	209.653	418.298	1	L+304	19	---	---
	273.682	546.357	2	Q	18	2058.04	1029.52
	337.711	674.416	3	Q	17	1929.98	965.492
	401.741	802.474	4	Q	16	1801.92	901.463
	470.27	939.533	5	H	15	1673.86	837.434
	513.786	1026.57	6	S	14	1536.8	768.904
	578.308	1155.61	7	E	13	1449.77	725.388
	642.337	1283.67	8	Q	12	1320.73	660.867
	690.863	1380.72	9	P	11	1192.67	596.838
	739.39	1477.77	10	P	10	1095.62	548.311
	795.932	1590.86	11	L	9	998.563	499.785
	859.961	1718.91	12	Q	8	885.479	443.243
	908.487	1815.97	13	P	7	757.42	379.214
	952.003	1903	14	S	6	660.368	330.687
	1000.53	2000.05	15	P	5	573.335	287.171
	1050.06	2099.12	16	V	4	476.283	238.645
	1100.59	2200.17	17	T	3	377.214	189.111
	1151.11	2301.22	18	T	2	276.167	138.587
	---	---	19	R	1	175.119	88.0631
	Spectrum number: 34
	Run: Aggregated_proteome_3
	Scan: 22453
	Charge: 2
	Peptide sequence:ASELATLIQTK
	Modification #1:
		Residual amino acid: K
		Residual position: 11
		Mass: 304.2071453
	Modification #2:
		Residual amino acid: N term
		Residual position: 1
		Mass: 304.2071453
	Peptide identification score: 67.37 (JUMP Jscore)
	Figure A. MS/MS Spectrum of the identified peptide (matched ions highlighted in red)
	Figure B. b and y ion series with different charge states
	b+1	b-series	Seq	y-series	y+1
	376.252	1	A+304	11	---
	463.284	2	S	10	1407.84
	592.326	3	E	9	1320.81
	705.41	4	L	8	1191.76
	776.447	5	A	7	1078.68
	877.495	6	T	6	1007.64
	990.579	7	L	5	906.594
	1103.66	8	I	4	793.51
	1231.72	9	Q	3	680.426
	1332.77	10	T	2	552.368
	---	11	K+304	1	451.32
	Spectrum number: 35
	Run: Aggregated_proteome_37
	Scan: 17181
	Charge: 2
	Peptide sequence:VLEGNEQFINAAK
	Modification #1:
		Residual amino acid: K
		Residual position: 13
		Mass: 304.2071453
	Modification #2:
		Residual amino acid: N term
		Residual position: 1
		Mass: 304.2071453
	Peptide identification score: 67.3 (JUMP Jscore)
	Figure A. MS/MS Spectrum of the identified peptide (matched ions highlighted in red)
	Figure B. b and y ion series with different charge states
	b+1	b-series	Seq	y-series	y+1
	404.283	1	V+304	13	---
	517.367	2	L	12	1637.88
	646.409	3	E	11	1524.8
	703.431	4	G	10	1395.76
	817.474	5	N	9	1338.73
	946.516	6	E	8	1224.69
	1074.58	7	Q	7	1095.65
	1221.64	8	F	6	967.59
	1334.73	9	I	5	820.521
	1448.77	10	N	4	707.437
	1519.81	11	A	3	593.394
	1590.84	12	A	2	522.357
	---	13	K+304	1	451.32
	Spectrum number: 36
	Run: Aggregated_proteome_31
	Scan: 26813
	Charge: 3
	Peptide sequence:KLEATSAQNIEFLQVIAK
	Modification #1:
		Residual amino acid: K
		Residual position: 1
		Mass: 304.2071453
	Modification #2:
		Residual amino acid: K
		Residual position: 18
		Mass: 304.2071453
	Modification #3:
		Residual amino acid: N term
		Residual position: 1
		Mass: 304.2071453
	Peptide identification score: 67.3 (JUMP Jscore)
	Figure A. MS/MS Spectrum of the identified peptide (matched ions highlighted in red)
	Figure B. b and y ion series with different charge states
	b+2	b+1	b-series	Seq	y-series	y+1	y+2
	369.262	737.517	1	K(608.4142906)	18	---	---
	425.804	850.601	2	L	17	2179.23	1090.12
	490.325	979.643	3	E	16	2066.15	1033.58
	525.844	1050.68	4	A	15	1937.1	969.055
	576.368	1151.73	5	T	14	1866.07	933.536
	619.884	1238.76	6	S	13	1765.02	883.013
	655.402	1309.8	7	A	12	1677.99	839.497
	719.431	1437.86	8	Q	11	1606.95	803.978
	776.453	1551.9	9	N	10	1478.89	739.949
	832.995	1664.98	10	I	9	1364.85	682.927
	897.516	1794.03	11	E	8	1251.76	626.385
	971.05	1941.09	12	F	7	1122.72	561.864
	1027.59	2054.18	13	L	6	975.652	488.33
	1091.62	2182.24	14	Q	5	862.568	431.788
	1141.16	2281.3	15	V	4	734.51	367.758
	1197.7	2394.39	16	I	3	635.441	318.224
	1233.22	2465.43	17	A	2	522.357	261.682
	---	---	18	K+304	1	451.32	226.164
	Spectrum number: 37
	Run: Aggregated_proteome_15
	Scan: 18871
	Charge: 2
	Peptide sequence:GGNPELVALVK
	Modification #1:
		Residual amino acid: K
		Residual position: 11
		Mass: 304.2071453
	Modification #2:
		Residual amino acid: N term
		Residual position: 1
		Mass: 304.2071453
	Peptide identification score: 66.96 (JUMP Jscore)
	Figure A. MS/MS Spectrum of the identified peptide (matched ions highlighted in red)
	Figure B. b and y ion series with different charge states
	b+1	b-series	Seq	y-series	y+1
	362.236	1	G+304	11	---
	419.257	2	G	10	1343.82
	533.3	3	N	9	1286.8
	630.353	4	P	8	1172.76
	759.396	5	E	7	1075.7
	872.48	6	L	6	946.662
	971.548	7	V	5	833.578
	1042.59	8	A	4	734.51
	1155.67	9	L	3	663.472
	1254.74	10	V	2	550.388
	---	11	K+304	1	451.32
	Spectrum number: 38
	Run: Aggregated_proteome_6
	Scan: 14267
	Charge: 2
	Peptide sequence:EDPIGAGALYDYGR
	Modification #1:
		Residual amino acid: N term
		Residual position: 1
		Mass: 304.2071453
	Peptide identification score: 66.68 (JUMP Jscore)
	Figure A. MS/MS Spectrum of the identified peptide (matched ions highlighted in red)
	Figure B. b and y ion series with different charge states
	b+1	b-series	Seq	y-series	y+1
	434.257	1	E+304	14	---
	549.284	2	D	13	1367.66
	646.337	3	P	12	1252.63
	759.421	4	I	11	1155.58
	816.442	5	G	10	1042.5
	887.479	6	A	9	985.474
	944.501	7	G	8	914.437
	1015.54	8	A	7	857.415
	1128.62	9	L	6	786.378
	1291.69	10	Y	5	673.294
	1406.71	11	D	4	510.231
	1569.78	12	Y	3	395.204
	1626.8	13	G	2	232.14
	---	14	R	1	175.119
	Spectrum number: 39
	Run: Aggregated_proteome_28
	Scan: 32379
	Charge: 2
	Peptide sequence:CANLFEALVGTLK
	Modification #1:
		Residual amino acid: K
		Residual position: 13
		Mass: 304.2071453
	Modification #2:
		Residual amino acid: C
		Residual position: 1
		Mass: 57.02146
	Modification #3:
		Residual amino acid: N term
		Residual position: 1
		Mass: 304.2071453
	Peptide identification score: 66.46 (JUMP Jscore)
	Figure A. MS/MS Spectrum of the identified peptide (matched ions highlighted in red)
	Figure B. b and y ion series with different charge states
	b+1	b-series	Seq	y-series	y+1
	465.245	1	C(361.22860529999997)	13	---
	536.282	2	A	12	1579.94
	650.325	3	N	11	1508.9
	763.409	4	L	10	1394.86
	910.478	5	F	9	1281.77
	1039.52	6	E	8	1134.71
	1110.56	7	A	7	1005.66
	1223.64	8	L	6	934.626
	1322.71	9	V	5	821.542
	1379.73	10	G	4	722.473
	1480.78	11	T	3	665.452
	1593.86	12	L	2	564.404
	---	13	K+304	1	451.32
	Spectrum number: 40
	Run: Aggregated_proteome_27
	Scan: 23114
	Charge: 2
	Peptide sequence:QGEENLLAILR
	Modification #1:
		Residual amino acid: N term
		Residual position: 1
		Mass: 304.2071453
	Peptide identification score: 66.05 (JUMP Jscore)
	Figure A. MS/MS Spectrum of the identified peptide (matched ions highlighted in red)
	Figure B. b and y ion series with different charge states
	b+1	b-series	Seq	y-series	y+1
	433.273	1	Q+304	11	---
	490.294	2	G	10	1127.64
	619.337	3	E	9	1070.62
	748.38	4	E	8	941.578
	862.423	5	N	7	812.535
	975.507	6	L	6	698.492
	1088.59	7	L	5	585.408
	1159.63	8	A	4	472.324
	1272.71	9	I	3	401.287
	1385.8	10	L	2	288.203
	---	11	R	1	175.119
	Spectrum number: 41
	Run: Aggregated_proteome_10
	Scan: 18452
	Charge: 2
	Peptide sequence:YLGINSDGLVVGR
	Modification #1:
		Residual amino acid: N term
		Residual position: 1
		Mass: 304.2071453
	Peptide identification score: 65.93 (JUMP Jscore)
	Figure A. MS/MS Spectrum of the identified peptide (matched ions highlighted in red)
	Figure B. b and y ion series with different charge states
	b+1	b-series	Seq	y-series	y+1
	468.278	1	Y+304	13	---
	581.362	2	L	12	1199.67
	638.383	3	G	11	1086.59
	751.467	4	I	10	1029.57
	865.51	5	N	9	916.485
	952.542	6	S	8	802.442
	1067.57	7	D	7	715.41
	1124.59	8	G	6	600.383
	1237.67	9	L	5	543.361
	1336.74	10	V	4	430.277
	1435.81	11	V	3	331.209
	1492.83	12	G	2	232.14
	---	13	R	1	175.119
	Spectrum number: 42
	Run: Aggregated_proteome_25
	Scan: 2475
	Charge: 2
	Peptide sequence:GSSDELQAEPEPSR
	Modification #1:
		Residual amino acid: N term
		Residual position: 1
		Mass: 304.2071453
	Peptide identification score: 65.9 (JUMP Jscore)
	Figure A. MS/MS Spectrum of the identified peptide (matched ions highlighted in red)
	Figure B. b and y ion series with different charge states
	b+1	b-series	Seq	y-series	y+1
	362.236	1	G+304	14	---
	449.268	2	S	13	1444.66
	536.3	3	S	12	1357.62
	651.327	4	D	11	1270.59
	780.369	5	E	10	1155.56
	893.454	6	L	9	1026.52
	1021.51	7	Q	8	913.437
	1092.55	8	A	7	785.379
	1221.59	9	E	6	714.342
	1318.64	10	P	5	585.299
	1447.69	11	E	4	488.246
	1544.74	12	P	3	359.204
	1631.77	13	S	2	262.151
	---	14	R	1	175.119
	Spectrum number: 43
	Run: Aggregated_proteome_20
	Scan: 28141
	Charge: 3
	Peptide sequence:GPGPPDPLLPSVAQAVQHLQVQER
	Modification #1:
		Residual amino acid: N term
		Residual position: 1
		Mass: 304.2071453
	Peptide identification score: 65.82 (JUMP Jscore)
	Figure A. MS/MS Spectrum of the identified peptide (matched ions highlighted in red)
	Figure B. b and y ion series with different charge states
	b+2	b+1	b-series	Seq	y-series	y+1	y+2
	181.622	362.236	1	G+304	24	---	---
	230.148	459.289	2	P	23	2476.33	1238.67
	258.659	516.31	3	G	22	2379.28	1190.14
	307.185	613.363	4	P	21	2322.26	1161.63
	355.711	710.416	5	P	20	2225.2	1113.11
	413.225	825.443	6	D	19	2128.15	1064.58
	461.751	922.495	7	P	18	2013.12	1007.07
	518.293	1035.58	8	L	17	1916.07	958.539
	574.835	1148.66	9	L	16	1802.99	901.997
	623.362	1245.72	10	P	15	1689.9	845.455
	666.878	1332.75	11	S	14	1592.85	796.929
	716.412	1431.82	12	V	13	1505.82	753.413
	751.931	1502.85	13	A	12	1406.75	703.879
	815.96	1630.91	14	Q	11	1335.71	668.36
	851.478	1701.95	15	A	10	1207.65	604.331
	901.013	1801.02	16	V	9	1136.62	568.812
	965.042	1929.08	17	Q	8	1037.55	519.278
	1033.57	2066.14	18	H	7	909.49	455.249
	1090.11	2179.22	19	L	6	772.431	386.719
	1154.14	2307.28	20	Q	5	659.347	330.177
	1203.68	2406.35	21	V	4	531.289	266.148
	1267.71	2534.41	22	Q	3	432.22	216.614
	1332.23	2663.45	23	E	2	304.162	152.584
	---	---	24	R	1	175.119	88.0631
	Spectrum number: 44
	Run: Aggregated_proteome_2
	Scan: 17863
	Charge: 2
	Peptide sequence:FSGSGSGTDFTLTISR
	Modification #1:
		Residual amino acid: N term
		Residual position: 1
		Mass: 304.2071453
	Peptide identification score: 65.75 (JUMP Jscore)
	Figure A. MS/MS Spectrum of the identified peptide (matched ions highlighted in red)
	Figure B. b and y ion series with different charge states
	b+1	b-series	Seq	y-series	y+1
	452.283	1	F+304	16	---
	539.315	2	S	15	1485.72
	596.336	3	G	14	1398.69
	683.368	4	S	13	1341.66
	740.39	5	G	12	1254.63
	827.422	6	S	11	1197.61
	884.443	7	G	10	1110.58
	985.491	8	T	9	1053.56
	1100.52	9	D	8	952.51
	1247.59	10	F	7	837.483
	1348.63	11	T	6	690.414
	1461.72	12	L	5	589.367
	1562.77	13	T	4	476.283
	1675.85	14	I	3	375.235
	1762.88	15	S	2	262.151
	---	16	R	1	175.119
	Spectrum number: 45
	Run: Aggregated_proteome_29
	Scan: 21660
	Charge: 2
	Peptide sequence:LADGGGAGGTFQPYLDTLR
	Modification #1:
		Residual amino acid: N term
		Residual position: 1
		Mass: 304.2071453
	Peptide identification score: 65.66 (JUMP Jscore)
	Figure A. MS/MS Spectrum of the identified peptide (matched ions highlighted in red)
	Figure B. b and y ion series with different charge states
	b+1	b-series	Seq	y-series	y+1
	418.298	1	L+304	19	---
	489.336	2	A	18	1795.86
	604.363	3	D	17	1724.82
	661.384	4	G	16	1609.8
	718.405	5	G	15	1552.78
	775.427	6	G	14	1495.75
	846.464	7	A	13	1438.73
	903.486	8	G	12	1367.7
	960.507	9	G	11	1310.67
	1061.55	10	T	10	1253.65
	1208.62	11	F	9	1152.6
	1336.68	12	Q	8	1005.54
	1433.73	13	P	7	877.478
	1596.8	14	Y	6	780.425
	1709.88	15	L	5	617.362
	1824.91	16	D	4	504.278
	1925.96	17	T	3	389.251
	2039.04	18	L	2	288.203
	---	19	R	1	175.119
	Spectrum number: 46
	Run: Aggregated_proteome_13
	Scan: 31561
	Charge: 2
	Peptide sequence:ILSVQGTEPLVLFK
	Modification #1:
		Residual amino acid: K
		Residual position: 14
		Mass: 304.2071453
	Modification #2:
		Residual amino acid: N term
		Residual position: 1
		Mass: 304.2071453
	Peptide identification score: 65.64 (JUMP Jscore)
	Figure A. MS/MS Spectrum of the identified peptide (matched ions highlighted in red)
	Figure B. b and y ion series with different charge states
	b+1	b-series	Seq	y-series	y+1
	418.298	1	I+304	14	---
	531.383	2	L	13	1735.03
	618.415	3	S	12	1621.95
	717.483	4	V	11	1534.92
	845.542	5	Q	10	1435.85
	902.563	6	G	9	1307.79
	1003.61	7	T	8	1250.77
	1132.65	8	E	7	1149.72
	1229.71	9	P	6	1020.68
	1342.79	10	L	5	923.625
	1441.86	11	V	4	810.541
	1554.94	12	L	3	711.472
	1702.01	13	F	2	598.388
	---	14	K+304	1	451.32
	Spectrum number: 47
	Run: Aggregated_proteome_24
	Scan: 20912
	Charge: 3
	Peptide sequence:LVIEFSEEYPNKPPTVR
	Modification #1:
		Residual amino acid: K
		Residual position: 12
		Mass: 304.2071453
	Modification #2:
		Residual amino acid: N term
		Residual position: 1
		Mass: 304.2071453
	Peptide identification score: 64.99 (JUMP Jscore)
	Figure A. MS/MS Spectrum of the identified peptide (matched ions highlighted in red)
	Figure B. b and y ion series with different charge states
	b+2	b+1	b-series	Seq	y-series	y+1	y+2
	209.653	418.298	1	L+304	17	---	---
	259.187	517.367	2	V	16	2209.18	1105.09
	315.729	630.451	3	I	15	2110.11	1055.56
	380.25	759.494	4	E	14	1997.03	999.019
	453.785	906.562	5	F	13	1867.99	934.497
	497.301	993.594	6	S	12	1720.92	860.963
	561.822	1122.64	7	E	11	1633.89	817.447
	626.343	1251.68	8	E	10	1504.84	752.926
	707.875	1414.74	9	Y	9	1375.8	688.404
	756.401	1511.8	10	P	8	1212.74	606.873
	813.423	1625.84	11	N	7	1115.69	558.346
	1029.57	2058.14	12	K+304	6	1001.64	501.325
	1078.1	2155.19	13	P	5	569.341	285.174
	1126.63	2252.25	14	P	4	472.288	236.648
	1177.15	2353.29	15	T	3	375.235	188.121
	1226.68	2452.36	16	V	2	274.187	137.597
	---	---	17	R	1	175.119	88.0631
	Spectrum number: 48
	Run: Aggregated_proteome_18
	Scan: 9825
	Charge: 2
	Peptide sequence:QSFQNPVVTK
	Modification #1:
		Residual amino acid: K
		Residual position: 10
		Mass: 304.2071453
	Modification #2:
		Residual amino acid: N term
		Residual position: 1
		Mass: 304.2071453
	Peptide identification score: 64.88 (JUMP Jscore)
	Figure A. MS/MS Spectrum of the identified peptide (matched ions highlighted in red)
	Figure B. b and y ion series with different charge states
	b+1	b-series	Seq	y-series	y+1
	433.273	1	Q+304	10	---
	520.305	2	S	9	1323.76
	667.373	3	F	8	1236.73
	795.432	4	Q	7	1089.66
	909.475	5	N	6	961.6
	1006.53	6	P	5	847.557
	1105.6	7	V	4	750.504
	1204.66	8	V	3	651.436
	1305.71	9	T	2	552.368
	---	10	K+304	1	451.32
	Spectrum number: 49
	Run: Aggregated_proteome_10
	Scan: 12628
	Charge: 2
	Peptide sequence:VVAIQGVQTK
	Modification #1:
		Residual amino acid: K
		Residual position: 10
		Mass: 304.2071453
	Modification #2:
		Residual amino acid: N term
		Residual position: 1
		Mass: 304.2071453
	Peptide identification score: 64.84 (JUMP Jscore)
	Figure A. MS/MS Spectrum of the identified peptide (matched ions highlighted in red)
	Figure B. b and y ion series with different charge states
	b+1	b-series	Seq	y-series	y+1
	404.283	1	V+304	10	---
	503.351	2	V	9	1247.76
	574.388	3	A	8	1148.7
	687.472	4	I	7	1077.66
	815.531	5	Q	6	964.575
	872.552	6	G	5	836.516
	971.621	7	V	4	779.495
	1099.68	8	Q	3	680.426
	1200.73	9	T	2	552.368
	---	10	K+304	1	451.32
	Spectrum number: 50
	Run: Aggregated_proteome_5
	Scan: 22251
	Charge: 4
	Peptide sequence:NFAEQLKPLVHLEK
	Modification #1:
		Residual amino acid: K
		Residual position: 7
		Mass: 304.2071453
	Modification #2:
		Residual amino acid: K
		Residual position: 14
		Mass: 304.2071453
	Modification #3:
		Residual amino acid: N term
		Residual position: 1
		Mass: 304.2071453
	Peptide identification score: 64.82 (JUMP Jscore)
	Figure A. MS/MS Spectrum of the identified peptide (matched ions highlighted in red)
	Figure B. b and y ion series with different charge states
	b+3	b+2	b+1	b-series	Seq	y-series	y+1	y+2	y+3
	140.424	210.132	419.257	1	N+304	14	---	---	---
	189.447	283.667	566.326	2	F	13	2160.3	1080.66	720.773
	213.126	319.185	637.363	3	A	12	2013.24	1007.12	671.75
	256.14	383.706	766.405	4	E	11	1942.2	971.603	648.071
	298.826	447.736	894.464	5	Q	10	1813.16	907.081	605.057
	336.521	504.278	1007.55	6	L	9	1685.1	843.052	562.37
	480.622	720.429	1439.85	7	K+304	8	1572.01	786.51	524.676
	512.973	768.955	1536.9	8	P	7	1139.71	570.359	380.575
	550.667	825.497	1649.99	9	L	6	1042.66	521.833	348.224
	583.69	875.031	1749.06	10	V	5	929.574	465.291	310.529
	629.376	943.561	1886.11	11	H	4	830.506	415.756	277.507
	667.071	1000.1	1999.2	12	L	3	693.447	347.227	231.82
	710.085	1064.62	2128.24	13	E	2	580.363	290.685	194.126
	---	---	---	14	K+304	1	451.32	226.164	151.112
	Spectrum number: 51
	Run: Aggregated_proteome_32
	Scan: 13583
	Charge: 2
	Peptide sequence:LTQEQVSDSQVLIR
	Modification #1:
		Residual amino acid: N term
		Residual position: 1
		Mass: 304.2071453
	Peptide identification score: 64.32 (JUMP Jscore)
	Figure A. MS/MS Spectrum of the identified peptide (matched ions highlighted in red)
	Figure B. b and y ion series with different charge states
	b+1	b-series	Seq	y-series	y+1
	418.298	1	L+304	14	---
	519.346	2	T	13	1502.78
	647.405	3	Q	12	1401.73
	776.447	4	E	11	1273.67
	904.506	5	Q	10	1144.63
	1003.57	6	V	9	1016.57
	1090.61	7	S	8	917.505
	1205.63	8	D	7	830.473
	1292.67	9	S	6	715.446
	1420.72	10	Q	5	628.414
	1519.79	11	V	4	500.355
	1632.88	12	L	3	401.287
	1745.96	13	I	2	288.203
	---	14	R	1	175.119
	Spectrum number: 52
	Run: Aggregated_proteome_34
	Scan: 32467
	Charge: 2
	Peptide sequence:DILQLIGFANLPR
	Modification #1:
		Residual amino acid: N term
		Residual position: 1
		Mass: 304.2071453
	Peptide identification score: 63.92 (JUMP Jscore)
	Figure A. MS/MS Spectrum of the identified peptide (matched ions highlighted in red)
	Figure B. b and y ion series with different charge states
	b+1	b-series	Seq	y-series	y+1
	420.241	1	D+304	13	---
	533.325	2	I	12	1354.82
	646.409	3	L	11	1241.74
	774.468	4	Q	10	1128.65
	887.552	5	L	9	1000.59
	1000.64	6	I	8	887.51
	1057.66	7	G	7	774.426
	1204.73	8	F	6	717.404
	1275.76	9	A	5	570.336
	1389.81	10	N	4	499.299
	1502.89	11	L	3	385.256
	1599.94	12	P	2	272.172
	---	13	R	1	175.119
	Spectrum number: 53
	Run: Aggregated_proteome_6
	Scan: 24739
	Charge: 2
	Peptide sequence:YFSGLGNIIK
	Modification #1:
		Residual amino acid: K
		Residual position: 10
		Mass: 304.2071453
	Modification #2:
		Residual amino acid: N term
		Residual position: 1
		Mass: 304.2071453
	Peptide identification score: 63.63 (JUMP Jscore)
	Figure A. MS/MS Spectrum of the identified peptide (matched ions highlighted in red)
	Figure B. b and y ion series with different charge states
	b+1	b-series	Seq	y-series	y+1
	468.278	1	Y+304	10	---
	615.346	2	F	9	1252.76
	702.378	3	S	8	1105.69
	759.4	4	G	7	1018.66
	872.484	5	L	6	961.637
	929.505	6	G	5	848.552
	1043.55	7	N	4	791.531
	1156.63	8	I	3	677.488
	1269.72	9	I	2	564.404
	---	10	K+304	1	451.32
	Spectrum number: 54
	Run: Aggregated_proteome_24
	Scan: 12519
	Charge: 3
	Peptide sequence:IQSPTEETEIFYHR
	Modification #1:
		Residual amino acid: N term
		Residual position: 1
		Mass: 304.2071453
	Peptide identification score: 63.62 (JUMP Jscore)
	Figure A. MS/MS Spectrum of the identified peptide (matched ions highlighted in red)
	Figure B. b and y ion series with different charge states
	b+2	b+1	b-series	Seq	y-series	y+1	y+2
	209.653	418.298	1	I+304	14	---	---
	273.682	546.357	2	Q	13	1636.76	818.884
	317.198	633.389	3	S	12	1508.7	754.854
	365.725	730.442	4	P	11	1421.67	711.338
	416.248	831.49	5	T	10	1324.62	662.812
	480.77	960.532	6	E	9	1223.57	612.288
	545.291	1089.57	7	E	8	1094.53	547.767
	595.815	1190.62	8	T	7	965.484	483.246
	660.336	1319.66	9	E	6	864.436	432.722
	716.878	1432.75	10	I	5	735.394	368.2
	790.412	1579.82	11	F	4	622.31	311.658
	871.944	1742.88	12	Y	3	475.241	238.124
	940.473	1879.94	13	H	2	312.178	156.593
	---	---	14	R	1	175.119	88.0631
	Spectrum number: 55
	Run: Aggregated_proteome_28
	Scan: 28896
	Charge: 3
	Peptide sequence:GLLSLLNDFHSGK
	Modification #1:
		Residual amino acid: K
		Residual position: 13
		Mass: 304.2071453
	Modification #2:
		Residual amino acid: N term
		Residual position: 1
		Mass: 304.2071453
	Peptide identification score: 63.53 (JUMP Jscore)
	Figure A. MS/MS Spectrum of the identified peptide (matched ions highlighted in red)
	Figure B. b and y ion series with different charge states
	b+2	b+1	b-series	Seq	y-series	y+1	y+2
	181.622	362.236	1	G+304	13	---	---
	238.164	475.32	2	L	12	1647.94	824.473
	294.706	588.404	3	L	11	1534.85	767.931
	338.222	675.436	4	S	10	1421.77	711.389
	394.764	788.52	5	L	9	1334.74	667.873
	451.306	901.604	6	L	8	1221.65	611.331
	508.327	1015.65	7	N	7	1108.57	554.789
	565.841	1130.67	8	D	6	994.528	497.767
	639.375	1277.74	9	F	5	879.501	440.254
	707.904	1414.8	10	H	4	732.432	366.72
	751.42	1501.83	11	S	3	595.373	298.19
	779.931	1558.85	12	G	2	508.341	254.674
	---	---	13	K+304	1	451.32	226.164
	Spectrum number: 56
	Run: Aggregated_proteome_19
	Scan: 18976
	Charge: 2
	Peptide sequence:SFIDLAPASEK
	Modification #1:
		Residual amino acid: K
		Residual position: 11
		Mass: 304.2071453
	Modification #2:
		Residual amino acid: N term
		Residual position: 1
		Mass: 304.2071453
	Peptide identification score: 63.45 (JUMP Jscore)
	Figure A. MS/MS Spectrum of the identified peptide (matched ions highlighted in red)
	Figure B. b and y ion series with different charge states
	b+1	b-series	Seq	y-series	y+1
	392.246	1	S+304	11	---
	539.315	2	F	10	1394.79
	652.399	3	I	9	1247.72
	767.426	4	D	8	1134.63
	880.51	5	L	7	1019.61
	951.547	6	A	6	906.522
	1048.6	7	P	5	835.484
	1119.64	8	A	4	738.432
	1206.67	9	S	3	667.395
	1335.71	10	E	2	580.363
	---	11	K+304	1	451.32
	Spectrum number: 57
	Run: Aggregated_proteome_34
	Scan: 15707
	Charge: 3
	Peptide sequence:NGKPVTTGVSETVFLPR
	Modification #1:
		Residual amino acid: K
		Residual position: 3
		Mass: 304.2071453
	Modification #2:
		Residual amino acid: N term
		Residual position: 1
		Mass: 304.2071453
	Peptide identification score: 63.17 (JUMP Jscore)
	Figure A. MS/MS Spectrum of the identified peptide (matched ions highlighted in red)
	Figure B. b and y ion series with different charge states
	b+2	b+1	b-series	Seq	y-series	y+1	y+2
	210.132	419.257	1	N+304	17	---	---
	238.643	476.279	2	G	16	1992.14	996.576
	454.794	908.581	3	K+304	15	1935.12	968.065
	503.32	1005.63	4	P	14	1502.82	751.914
	552.855	1104.7	5	V	13	1405.77	703.388
	603.379	1205.75	6	T	12	1306.7	653.854
	653.902	1306.8	7	T	11	1205.65	603.33
	682.413	1363.82	8	G	10	1104.6	552.806
	731.947	1462.89	9	V	9	1047.58	524.295
	775.463	1549.92	10	S	8	948.515	474.761
	839.985	1678.96	11	E	7	861.483	431.245
	890.508	1780.01	12	T	6	732.44	366.724
	940.043	1879.08	13	V	5	631.393	316.2
	1013.58	2026.15	14	F	4	532.324	266.666
	1070.12	2139.23	15	L	3	385.256	193.132
	1118.65	2236.28	16	P	2	272.172	136.589
	---	---	17	R	1	175.119	88.0631
	Spectrum number: 58
	Run: Aggregated_proteome_5
	Scan: 16289
	Charge: 3
	Peptide sequence:QQDHFFQAAFLEER
	Modification #1:
		Residual amino acid: N term
		Residual position: 1
		Mass: 304.2071453
	Peptide identification score: 62.94 (JUMP Jscore)
	Figure A. MS/MS Spectrum of the identified peptide (matched ions highlighted in red)
	Figure B. b and y ion series with different charge states
	b+2	b+1	b-series	Seq	y-series	y+1	y+2
	217.14	433.273	1	Q+304	14	---	---
	281.169	561.332	2	Q	13	1637.77	819.389
	338.683	676.359	3	D	12	1509.71	755.36
	407.212	813.417	4	H	11	1394.69	697.846
	480.747	960.486	5	F	10	1257.63	629.317
	554.281	1107.55	6	F	9	1110.56	555.783
	618.31	1235.61	7	Q	8	963.489	482.248
	653.829	1306.65	8	A	7	835.431	418.219
	689.347	1377.69	9	A	6	764.394	382.701
	762.881	1524.76	10	F	5	693.357	347.182
	819.423	1637.84	11	L	4	546.288	273.648
	883.945	1766.88	12	E	3	433.204	217.106
	948.466	1895.92	13	E	2	304.162	152.584
	---	---	14	R	1	175.119	88.0631
	Spectrum number: 59
	Run: Aggregated_proteome_5
	Scan: 15031
	Charge: 2
	Peptide sequence:YPANSIVVVGGCPVCR
	Modification #1:
		Residual amino acid: C
		Residual position: 12
		Mass: 57.02146
	Modification #2:
		Residual amino acid: C
		Residual position: 15
		Mass: 57.02146
	Modification #3:
		Residual amino acid: N term
		Residual position: 1
		Mass: 304.2071453
	Peptide identification score: 62.92 (JUMP Jscore)
	Figure A. MS/MS Spectrum of the identified peptide (matched ions highlighted in red)
	Figure B. b and y ion series with different charge states
	b+1	b-series	Seq	y-series	y+1
	468.278	1	Y+304	16	---
	565.331	2	P	15	1584.8
	636.368	3	A	14	1487.75
	750.411	4	N	13	1416.71
	837.443	5	S	12	1302.67
	950.527	6	I	11	1215.63
	1049.6	7	V	10	1102.55
	1148.66	8	V	9	1003.48
	1247.73	9	V	8	904.413
	1304.75	10	G	7	805.344
	1361.77	11	G	6	748.323
	1521.81	12	C+57	5	691.301
	1618.86	13	P	4	531.271
	1717.93	14	V	3	434.218
	1877.96	15	C+57	2	335.15
	---	16	R	1	175.119
	Spectrum number: 60
	Run: Aggregated_proteome_37
	Scan: 4674
	Charge: 4
	Peptide sequence:SSQTVAVHHPQYGFSVQGEYQGR
	Modification #1:
		Residual amino acid: N term
		Residual position: 1
		Mass: 304.2071453
	Peptide identification score: 62.81 (JUMP Jscore)
	Figure A. MS/MS Spectrum of the identified peptide (matched ions highlighted in red)
	Figure B. b and y ion series with different charge states
	b+3	b+2	b+1	b-series	Seq	y-series	y+1	y+2	y+3
	131.42	196.627	392.246	1	S+304	23	---	---	---
	160.431	240.143	479.278	2	S	22	2475.18	1238.09	825.732
	203.117	304.172	607.337	3	Q	21	2388.15	1194.58	796.721
	236.8	354.696	708.385	4	T	20	2260.09	1130.55	754.035
	269.823	404.23	807.453	5	V	19	2159.04	1080.02	720.352
	293.502	439.749	878.49	6	A	18	2059.97	1030.49	687.329
	326.524	489.283	977.559	7	V	17	1988.94	994.972	663.65
	372.211	557.812	1114.62	8	H	16	1889.87	945.438	630.627
	417.897	626.342	1251.68	9	H	15	1752.81	876.908	584.941
	450.248	674.868	1348.73	10	P	14	1615.75	808.379	539.255
	492.934	738.898	1476.79	11	Q	13	1518.7	759.852	506.904
	547.289	820.429	1639.85	12	Y	12	1390.64	695.823	464.218
	566.296	848.94	1696.87	13	G	11	1227.58	614.291	409.863
	615.319	922.474	1843.94	14	F	10	1170.55	585.781	390.856
	644.329	965.99	1930.97	15	S	9	1023.49	512.246	341.833
	677.352	1015.52	2030.04	16	V	8	936.453	468.73	312.823
	720.038	1079.55	2158.1	17	Q	7	837.385	419.196	279.8
	739.045	1108.06	2215.12	18	G	6	709.326	355.167	237.114
	782.06	1172.59	2344.16	19	E	5	652.305	326.656	218.106
	836.414	1254.12	2507.23	20	Y	4	523.262	262.135	175.092
	879.1	1318.15	2635.29	21	Q	3	360.199	180.603	120.738
	898.107	1346.66	2692.31	22	G	2	232.14	116.574	78.0517
	---	---	---	23	R	1	175.119	88.0631	59.0445
	Spectrum number: 61
	Run: Aggregated_proteome_39
	Scan: 19530
	Charge: 3
	Peptide sequence:LPSEVSALQHLK
	Modification #1:
		Residual amino acid: K
		Residual position: 12
		Mass: 304.2071453
	Modification #2:
		Residual amino acid: N term
		Residual position: 1
		Mass: 304.2071453
	Peptide identification score: 62.77 (JUMP Jscore)
	Figure A. MS/MS Spectrum of the identified peptide (matched ions highlighted in red)
	Figure B. b and y ion series with different charge states
	b+2	b+1	b-series	Seq	y-series	y+1	y+2
	209.653	418.298	1	L+304	12	---	---
	258.179	515.351	2	P	11	1512.87	756.939
	301.695	602.383	3	S	10	1415.82	708.413
	366.217	731.426	4	E	9	1328.79	664.896
	415.751	830.494	5	V	8	1199.74	600.375
	459.267	917.526	6	S	7	1100.67	550.841
	494.785	988.563	7	A	6	1013.64	507.325
	551.327	1101.65	8	L	5	942.606	471.806
	615.357	1229.71	9	Q	4	829.522	415.264
	683.886	1366.76	10	H	3	701.463	351.235
	740.428	1479.85	11	L	2	564.404	282.706
	---	---	12	K+304	1	451.32	226.164
	Spectrum number: 62
	Run: Aggregated_proteome_10
	Scan: 14313
	Charge: 2
	Peptide sequence:IFGTDSQYNAYNEK
	Modification #1:
		Residual amino acid: K
		Residual position: 14
		Mass: 304.2071453
	Modification #2:
		Residual amino acid: N term
		Residual position: 1
		Mass: 304.2071453
	Peptide identification score: 62.46 (JUMP Jscore)
	Figure A. MS/MS Spectrum of the identified peptide (matched ions highlighted in red)
	Figure B. b and y ion series with different charge states
	b+1	b-series	Seq	y-series	y+1
	418.298	1	I+304	14	---
	565.367	2	F	13	1840.87
	622.388	3	G	12	1693.8
	723.436	4	T	11	1636.78
	838.463	5	D	10	1535.73
	925.495	6	S	9	1420.7
	1053.55	7	Q	8	1333.67
	1216.62	8	Y	7	1205.61
	1330.66	9	N	6	1042.55
	1401.7	10	A	5	928.506
	1564.76	11	Y	4	857.469
	1678.8	12	N	3	694.405
	1807.85	13	E	2	580.363
	---	14	K+304	1	451.32
	Spectrum number: 63
	Run: Aggregated_proteome_32
	Scan: 31327
	Charge: 3
	Peptide sequence:LLDFTFLHLPR
	Modification #1:
		Residual amino acid: N term
		Residual position: 1
		Mass: 304.2071453
	Peptide identification score: 62.36 (JUMP Jscore)
	Figure A. MS/MS Spectrum of the identified peptide (matched ions highlighted in red)
	Figure B. b and y ion series with different charge states
	b+2	b+1	b-series	Seq	y-series	y+1	y+2
	209.653	418.298	1	L+304	11	---	---
	266.195	531.383	2	L	10	1258.69	629.851
	323.708	646.409	3	D	9	1145.61	573.309
	397.243	793.478	4	F	8	1030.58	515.795
	447.766	894.526	5	T	7	883.515	442.261
	521.301	1041.59	6	F	6	782.467	391.737
	577.843	1154.68	7	L	5	635.399	318.203
	646.372	1291.74	8	H	4	522.315	261.661
	702.914	1404.82	9	L	3	385.256	193.132
	751.441	1501.87	10	P	2	272.172	136.589
	---	---	11	R	1	175.119	88.0631
	Spectrum number: 64
	Run: Aggregated_proteome_5
	Scan: 28550
	Charge: 3
	Peptide sequence:LGALSGAAALGFASYGAHGAQFPDAYGK
	Modification #1:
		Residual amino acid: K
		Residual position: 28
		Mass: 304.2071453
	Modification #2:
		Residual amino acid: N term
		Residual position: 1
		Mass: 304.2071453
	Peptide identification score: 62.15 (JUMP Jscore)
	Figure A. MS/MS Spectrum of the identified peptide (matched ions highlighted in red)
	Figure B. b and y ion series with different charge states
	b+2	b+1	b-series	Seq	y-series	y+1	y+2
	209.653	418.298	1	L+304	28	---	---
	238.164	475.32	2	G	27	2859.44	1430.22
	273.682	546.357	3	A	26	2802.42	1401.71
	330.224	659.441	4	L	25	2731.38	1366.19
	373.74	746.473	5	S	24	2618.3	1309.65
	402.251	803.495	6	G	23	2531.26	1266.14
	437.77	874.532	7	A	22	2474.24	1237.62
	473.288	945.569	8	A	21	2403.21	1202.11
	508.807	1016.61	9	A	20	2332.17	1166.59
	565.349	1129.69	10	L	19	2261.13	1131.07
	593.859	1186.71	11	G	18	2148.05	1074.53
	667.394	1333.78	12	F	17	2091.03	1046.02
	702.912	1404.82	13	A	16	1943.96	972.482
	746.428	1491.85	14	S	15	1872.92	936.964
	827.96	1654.91	15	Y	14	1785.89	893.448
	856.471	1711.93	16	G	13	1622.82	811.916
	891.989	1782.97	17	A	12	1565.8	783.405
	960.519	1920.03	18	H	11	1494.77	747.887
	989.029	1977.05	19	G	10	1357.71	679.357
	1024.55	2048.09	20	A	9	1300.69	650.846
	1088.58	2176.15	21	Q	8	1229.65	615.328
	1162.11	2323.22	22	F	7	1101.59	551.299
	1210.64	2420.27	23	P	6	954.522	477.764
	1268.15	2535.3	24	D	5	857.469	429.238
	1303.67	2606.33	25	A	4	742.442	371.725
	1385.2	2769.4	26	Y	3	671.405	336.206
	1413.71	2826.42	27	G	2	508.341	254.674
	---	---	28	K+304	1	451.32	226.164
	Spectrum number: 65
	Run: Aggregated_proteome_21
	Scan: 10718
	Charge: 2
	Peptide sequence:CPDNTLGVDCIER
	Modification #1:
		Residual amino acid: C
		Residual position: 1
		Mass: 57.02146
	Modification #2:
		Residual amino acid: C
		Residual position: 10
		Mass: 57.02146
	Modification #3:
		Residual amino acid: N term
		Residual position: 1
		Mass: 304.2071453
	Peptide identification score: 61.99 (JUMP Jscore)
	Figure A. MS/MS Spectrum of the identified peptide (matched ions highlighted in red)
	Figure B. b and y ion series with different charge states
	b+1	b-series	Seq	y-series	y+1
	465.245	1	C(361.22860529999997)	13	---
	562.298	2	P	12	1388.65
	677.325	3	D	11	1291.59
	791.368	4	N	10	1176.57
	892.415	5	T	9	1062.52
	1005.5	6	L	8	961.477
	1062.52	7	G	7	848.393
	1161.59	8	V	6	791.372
	1276.62	9	D	5	692.303
	1436.65	10	C+57	4	577.276
	1549.73	11	I	3	417.246
	1678.77	12	E	2	304.162
	---	13	R	1	175.119
	Spectrum number: 66
	Run: Aggregated_proteome_6
	Scan: 16788
	Charge: 2
	Peptide sequence:SLAESALLEPQVR
	Modification #1:
		Residual amino acid: N term
		Residual position: 1
		Mass: 304.2071453
	Peptide identification score: 61.97 (JUMP Jscore)
	Figure A. MS/MS Spectrum of the identified peptide (matched ions highlighted in red)
	Figure B. b and y ion series with different charge states
	b+1	b-series	Seq	y-series	y+1
	392.246	1	S+304	13	---
	505.331	2	L	12	1325.74
	576.368	3	A	11	1212.66
	705.41	4	E	10	1141.62
	792.442	5	S	9	1012.58
	863.479	6	A	8	925.547
	976.563	7	L	7	854.509
	1089.65	8	L	6	741.425
[truncated: 13,957 more rows]
