# Supplementary material for: Dissecting Detergent-Insoluble Proteome in Alzheimer's Disease by TMTc-Corrected Quantitative Mass Spectrometry
Source: Mol Cell Proteomics. 2023 Jun 24;22(8):100608. doi: 10.1016/j.mcpro.2023.100608 (PMC10392608; doi:10.1016/j.mcpro.2023.100608)
Supplement: Supplemental Tables S1–S11 [file mmc5.xlsx]

## Sheet: S1
	Supplemental Table S1. Human subjects used in this study
	A total of 5 AD cases and 5 controls were used in this study. CJD: Creutzfeldt-Jakob disease, NCI: no cognitive impairment, PPA: primary progressive aphasia, VaD: vascular dementia, PART: Primary Age Related Tauopathy (some tangles but little or no amyloid), ASCVD: atherosclerotic cardiovascular disease, leuko: leukodystrophy, referring to disorders with wasting (dystrophy) of the brain's white m…
	ID	Clinical Diagnosis	Pathological Diagnosis	Sex	Age (years)	Disease duration (years)	PMI (hours)	APOE genotype	Race
	Control 1	CJD	Normal/VaD	Female	55	NA	28	E3E4	Caucasian
	Control 2	ulcerative colitis	PART	Male	73	NA	12	NA	Caucasian
	Control 3	NCI	PART/ASCVD/leuko	Female	92	0	NA	NA	Caucasian
	Control 4	NCI	PART/metabolic	Female	74	NA	5	NA	Caucasian
	Control 5	metastatic cancer	PART	Male	64	0	6	NA	Caucasian
	AD 1	AD	AD	Male	66	1	NA	E3E4	Caucasian
	AD 2	AD	AD	Male	77	7	6	E3E4	Caucasian
	AD 3	AD	AD	Female	82	8	NA	E3E3	Caucasian
	AD 4	AD	AD	Female	59	NA	NA	E3E4	Caucasian
	AD 5	AD v PPA	AD	Male	57	7	NA	E3E4	Caucasian

## Sheet: S2
	Supplemental Table S2. Whole proteome profiling of AD postmortem human brain tissues by TMT-LC/LC-MS/MS
	10 human cortical brain tissues in two groups (control and pathological) were analyzed by TMT-LC/LC-MS/MS. TMT reporter ion intensities were collected, corrected by TMTc ion dataset, and summarized for each protein. Gene names: extracted from Swissprot and UCSC database; protein accession: from these two databases; PSM#: the total number of peptide-spectrum matches for each protein; peptide#: the…
	Gene Name	Protein Accession	Annotation	PSM#	Peptide#	Coverage (%)	Protein Abundance in 10 Samples (Summerized TMTc corrected ion intensities)
							Ctl1	Ctl2	Ctl3	Ctl4	Ctl5	AD1	AD2	AD3	AD4	AD5
	A1BG	sp|P04217|A1BG_HUMAN	Alpha-1B-glycoprotein OS=Homo sapiens OX=9606 GN=A1BG PE=1 SV=4	22	10	25.66	175466	129304	135651	384821	133546	61367.1	114216	251593	55783.9	65874.3
	A2M	sp|P01023|A2MG_HUMAN	Alpha-2-macroglobulin OS=Homo sapiens OX=9606 GN=A2M PE=1 SV=3	383	77	55.16	1.34573e+06	952780	5.69128e+06	8.12081e+06	774733	2.694e+06	4.28082e+06	5.05007e+06	645990	1.54122e+06
	AAAS	sp|Q9NRG9|AAAS_HUMAN	Aladin OS=Homo sapiens OX=9606 GN=AAAS PE=1 SV=1	4	4	8.24	46693.4	42356.8	27067.4	50238.5	31415.7	47460.7	35914.8	44233.6	37195.4	44465.6
	AACS	sp|Q86V21|AACS_HUMAN	Acetoacetyl-CoA synthetase OS=Homo sapiens OX=9606 GN=AACS PE=1 SV=1	23	15	21.28	89865.1	198901	143759	136039	74112.2	87903.3	110802	136150	103657	145715
	AACS	tr|E7EW25|E7EW25_HUMAN	Acetoacetyl-CoA synthetase OS=Homo sapiens OX=9606 GN=AACS PE=1 SV=2	6	3	12.84	61131.3	113245	95237.5	84135.7	47431.7	50355.2	83371.7	84732.5	74972.9	89203
	AADAT	sp|Q8N5Z0|AADAT_HUMAN	Kynurenine/alpha-aminoadipate aminotransferase, mitochondrial OS=Homo sapiens OX=9606 GN=AADAT PE=1 SV=2	8	6	11.53	103431	103149	176499	142396	152400	130747	170123	134746	182355	210617
	AAGAB	sp|Q6PD74|AAGAB_HUMAN	Alpha- and gamma-adaptin-binding protein p34 OS=Homo sapiens OX=9606 GN=AAGAB PE=1 SV=1	1	1	4.44	32091.1	25767.2	31074.5	21990.2	27447.1	15167.9	28146.8	21338.6	20253.5	19462.7
	AAK1	sp|Q2M2I8|AAK1_HUMAN	AP2-associated protein kinase 1 OS=Homo sapiens OX=9606 GN=AAK1 PE=1 SV=3	164	44	56.5	910163	1.12761e+06	1.12588e+06	905457	1.22341e+06	782517	1.57043e+06	708803	955198	1.04728e+06
	AAK1	sp|Q2M2I8-2|AAK1_HUMAN	Isoform 2 of AP2-associated protein kinase 1 OS=Homo sapiens OX=9606 GN=AAK1	146	38	51.1	922732	1.1173e+06	1.09694e+06	911245	1.22048e+06	778950	1.52654e+06	716826	937723	1.06821e+06
	AAK1	tr|A0A096LP25|A0A096LP25_HUMAN	AP2-associated protein kinase 1 (Fragment) OS=Homo sapiens OX=9606 GN=AAK1 PE=1 SV=1	11	6	15.85	125679	245352	273356	155945	163037	255059	367861	105797	282141	124542
	AAMDC	sp|Q9H7C9|AAMDC_HUMAN	Mth938 domain-containing protein OS=Homo sapiens OX=9606 GN=AAMDC PE=1 SV=1	5	3	20.49	83850.5	79423.6	69973.4	90230.2	39542.5	75448.9	48601.4	77754.2	73071.8	51366
	AAMP	sp|Q13685|AAMP_HUMAN	Angio-associated migratory cell protein OS=Homo sapiens OX=9606 GN=AAMP PE=1 SV=2	18	9	21.89	119172	120710	99879.5	93364.8	88266.6	121545	101109	89488.6	114387	125296
	AAR2	sp|Q9Y312|AAR2_HUMAN	Protein AAR2 homolog OS=Homo sapiens OX=9606 GN=AAR2 PE=1 SV=2	3	3	7.81	89298.6	50131.9	52766.5	55499.8	49177.7	60608.4	41569.2	75465.7	45079.2	48723.1
	AARS1	sp|P49588|SYAC_HUMAN	Alanine--tRNA ligase, cytoplasmic OS=Homo sapiens OX=9606 GN=AARS1 PE=1 SV=2	379	79	60.64	1.98368e+06	2.80923e+06	2.42491e+06	2.41652e+06	1.99691e+06	2.61256e+06	1.97025e+06	2.33659e+06	2.19127e+06	2.52204e+06
	AARS2	sp|Q5JTZ9|SYAM_HUMAN	Alanine--tRNA ligase, mitochondrial OS=Homo sapiens OX=9606 GN=AARS2 PE=1 SV=1	29	19	20.81	100148	119425	154695	124582	94655.5	115788	132910	126822	105009	146824
	AASDHPPT	sp|Q9NRN7|ADPPT_HUMAN	L-aminoadipate-semialdehyde dehydrogenase-phosphopantetheinyl transferase OS=Homo sapiens OX=9606 GN=AASDHPPT PE=1 SV=2	50	17	52.1	419885	722955	515593	502062	428488	550957	417976	377268	605533	532451
	AASS	sp|Q9UDR5|AASS_HUMAN	Alpha-aminoadipic semialdehyde synthase, mitochondrial OS=Homo sapiens OX=9606 GN=AASS PE=1 SV=1	32	21	25.16	113913	58845.8	126465	212166	98985.9	170540	82993	386855	124146	149884
	AATK	sp|Q6ZMQ8|LMTK1_HUMAN	Serine/threonine-protein kinase LMTK1 OS=Homo sapiens OX=9606 GN=AATK PE=1 SV=2	8	6	5.9	60559.7	56816.2	78499.7	55706.8	64419.1	51711.7	55558.2	45123	58684.1	44488.1
	ABAT	sp|P80404|GABT_HUMAN	4-aminobutyrate aminotransferase, mitochondrial OS=Homo sapiens OX=9606 GN=ABAT PE=1 SV=3	309	46	78.4	1.93162e+06	4.0439e+06	2.73633e+06	2.71362e+06	4.17393e+06	3.43925e+06	4.33437e+06	4.14093e+06	4.16378e+06	5.93893e+06
	ABCA2	sp|Q9BZC7|ABCA2_HUMAN	ATP-binding cassette sub-family A member 2 OS=Homo sapiens OX=9606 GN=ABCA2 PE=1 SV=4	78	47	23.08	136102	180729	146456	234232	113882	132399	83003.4	112255	107152	118205
	ABCA3	sp|Q99758|ABCA3_HUMAN	ATP-binding cassette sub-family A member 3 OS=Homo sapiens OX=9606 GN=ABCA3 PE=1 SV=2	17	13	7.22	106996	108763	126358	83501	83082.2	113384	91009.4	107917	89380	118797
	ABCA5	sp|Q8WWZ7|ABCA5_HUMAN	ATP-binding cassette sub-family A member 5 OS=Homo sapiens OX=9606 GN=ABCA5 PE=2 SV=2	18	13	7.67	142677	319627	312109	239788	190807	150515	278377	171321	209444	233658
	ABCA7	sp|Q8IZY2|ABCA7_HUMAN	Phospholipid-transporting ATPase ABCA7 OS=Homo sapiens OX=9606 GN=ABCA7 PE=1 SV=3	3	3	1.63	46675.9	38908.2	49210.3	48135.1	73126.7	35013.5	61434.5	58393	42679.7	42809.7
	ABCA8	sp|O94911|ABCA8_HUMAN	ATP-binding cassette sub-family A member 8 OS=Homo sapiens OX=9606 GN=ABCA8 PE=1 SV=3	38	24	16.57	157531	211817	123585	178629	112286	220060	53147	163675	132585	84513.6
	ABCA8	sp|O94911-3|ABCA8_HUMAN	Isoform 3 of ATP-binding cassette sub-family A member 8 OS=Homo sapiens OX=9606 GN=ABCA8	45	28	18.38	161807	211814	127742	181666	107887	210694	55021.1	167346	127204	89157.5
	ABCB1	sp|P08183|MDR1_HUMAN	ATP-dependent translocase ABCB1 OS=Homo sapiens OX=9606 GN=ABCB1 PE=1 SV=3	34	23	19.53	65655.9	105539	148364	147670	112490	114145	104679	237202	75225	123001
	ABCB10	sp|Q9NRK6|ABCBA_HUMAN	ATP-binding cassette sub-family B member 10, mitochondrial OS=Homo sapiens OX=9606 GN=ABCB10 PE=1 SV=2	27	18	25.88	193626	221271	230173	235419	252174	142817	278540	185228	156262	206630
	ABCB4	sp|P21439|MDR3_HUMAN	Phosphatidylcholine translocator ABCB4 OS=Homo sapiens OX=9606 GN=ABCB4 PE=1 SV=2	9	6	4.51	74117.9	119262	160356	184062	114622	165224	125465	293053	90010.4	134441
	ABCB6	sp|Q9NP58|ABCB6_HUMAN	ATP-binding cassette sub-family B member 6, mitochondrial OS=Homo sapiens OX=9606 GN=ABCB6 PE=1 SV=1	14	10	14.49	76937.1	28138.6	100600	83500.2	83832	89079.5	114635	125219	87685	93878.9
	ABCB7	sp|O75027|ABCB7_HUMAN	ATP-binding cassette sub-family B member 7, mitochondrial OS=Homo sapiens OX=9606 GN=ABCB7 PE=1 SV=2	34	17	23.27	404439	295607	327407	296899	335521	284554	380196	376528	351462	327010
	ABCB8	sp|Q9NUT2|MITOS_HUMAN	Mitochondrial potassium channel ATP-binding subunit OS=Homo sapiens OX=9606 GN=ABCB8 PE=1 SV=3	53	24	31.97	785629	1.30145e+06	1.29387e+06	1.22419e+06	1.55923e+06	1.08134e+06	1.56019e+06	903631	970070	1.58222e+06
	ABCB9	sp|Q9NP78|ABCB9_HUMAN	ATP-binding cassette sub-family B member 9 OS=Homo sapiens OX=9606 GN=ABCB9 PE=1 SV=1	12	8	11.1	104728	77937	113254	180079	104664	103204	58212.6	131313	80655.2	63024.7
	ABCC1	sp|P33527|MRP1_HUMAN	Multidrug resistance-associated protein 1 OS=Homo sapiens OX=9606 GN=ABCC1 PE=1 SV=3	5	5	4.05	34418.3	29197.6	34692.7	37224.1	33401.7	33612.1	45960.3	35352.2	26501	34695.2
	ABCC4	sp|O15439|MRP4_HUMAN	Multidrug resistance-associated protein 4 OS=Homo sapiens OX=9606 GN=ABCC4 PE=1 SV=3	29	19	14.64	714678	974163	1.08493e+06	1.27982e+06	968325	1.17085e+06	907380	2.17087e+06	781356	777955
	ABCC5	sp|O15440|MRP5_HUMAN	Multidrug resistance-associated protein 5 OS=Homo sapiens OX=9606 GN=ABCC5 PE=1 SV=2	2	2	2.99	6995.82	17011.5	22274.3	4267.95	9645.93	25058.1	6459.72	7729.69	6816.62	15873.4
	ABCC8	sp|Q09428|ABCC8_HUMAN	ATP-binding cassette sub-family C member 8 OS=Homo sapiens OX=9606 GN=ABCC8 PE=1 SV=6	11	7	5.19	60206.4	78082.1	80642.6	95633.5	67404.4	58497	57707.8	66578	60392.2	45492.9
	ABCC9	sp|O60706|ABCC9_HUMAN	ATP-binding cassette sub-family C member 9 OS=Homo sapiens OX=9606 GN=ABCC9 PE=1 SV=2	7	6	3.62	51510.8	52455.1	45624.7	73334.5	41393.3	63096.5	31829.7	69333.7	35140.1	29261.3
	ABCD2	sp|Q9UBJ2|ABCD2_HUMAN	ATP-binding cassette sub-family D member 2 OS=Homo sapiens OX=9606 GN=ABCD2 PE=1 SV=1	17	11	17.97	90280	115142	137664	87338.9	121113	92279.2	177326	191969	157072	194524
	ABCD3	sp|P28288|ABCD3_HUMAN	ATP-binding cassette sub-family D member 3 OS=Homo sapiens OX=9606 GN=ABCD3 PE=1 SV=1	71	30	38.54	547735	487845	438435	532673	442482	421923	422945	504984	436952	452598
	ABCE1	sp|P61221|ABCE1_HUMAN	ATP-binding cassette sub-family E member 1 OS=Homo sapiens OX=9606 GN=ABCE1 PE=1 SV=1	50	24	44.57	381000	470847	281573	288013	309146	374382	343047	253984	430591	304815
	ABCF1	sp|Q8NE71|ABCF1_HUMAN	ATP-binding cassette sub-family F member 1 OS=Homo sapiens OX=9606 GN=ABCF1 PE=1 SV=2	33	18	23.43	224510	142202	139538	197467	155397	177727	180826	184418	163965	152016
	ABCF2	sp|Q9UG63|ABCF2_HUMAN	ATP-binding cassette sub-family F member 2 OS=Homo sapiens OX=9606 GN=ABCF2 PE=1 SV=2	37	23	32.1	177084	178142	193726	165122	192810	247476	180030	213190	203636	208692
	ABCF3	sp|Q9NUQ8|ABCF3_HUMAN	ATP-binding cassette sub-family F member 3 OS=Homo sapiens OX=9606 GN=ABCF3 PE=1 SV=2	37	23	37.09	70324.8	87439	88858.5	111448	81425	87945.7	93891.2	84737.2	106395	104324
	ABCG2	sp|Q9UNQ0|ABCG2_HUMAN	Broad substrate specificity ATP-binding cassette transporter ABCG2 OS=Homo sapiens OX=9606 GN=ABCG2 PE=1 SV=3	12	7	9.92	103712	78153.2	173616	204387	79791.2	89594.6	99425.4	67222.2	88437	115724
	ABHD10	sp|Q9NUJ1|ABHDA_HUMAN	Mycophenolic acid acyl-glucuronide esterase, mitochondrial OS=Homo sapiens OX=9606 GN=ABHD10 PE=1 SV=1	84	19	60.78	367344	460676	542100	507549	523144	515926	577860	478258	579438	646962
	ABHD11	sp|Q8NFV4|ABHDB_HUMAN	Protein ABHD11 OS=Homo sapiens OX=9606 GN=ABHD11 PE=1 SV=1	23	9	30.48	210975	218134	283332	243240	224848	161732	339771	420727	155730	283868
	ABHD12	sp|Q8N2K0|ABD12_HUMAN	Lysophosphatidylserine lipase ABHD12 OS=Homo sapiens OX=9606 GN=ABHD12 PE=1 SV=2	40	17	46.48	270688	254813	230594	264470	320438	228173	250546	221953	185487	252789
	ABHD13	sp|Q7L211|ABHDD_HUMAN	Protein ABHD13 OS=Homo sapiens OX=9606 GN=ABHD13 PE=2 SV=1	2	1	2.08	12829.5	22749.9	26001.2	16209.1	24760.2	24270.7	20417.1	19476.3	19669.9	19262.2
	ABHD14B	sp|Q96IU4|ABHEB_HUMAN	Protein ABHD14B OS=Homo sapiens OX=9606 GN=ABHD14B PE=1 SV=1	31	9	47.62	358688	310322	489692	426871	416802	562610	291907	1.06979e+06	404679	221614
	ABHD16A	sp|O95870|ABHGA_HUMAN	Phosphatidylserine lipase ABHD16A OS=Homo sapiens OX=9606 GN=ABHD16A PE=1 SV=3	73	25	40.32	378728	328049	277277	279589	346988	264454	340127	240693	264459	271615
	ABHD17A	sp|Q96GS6|AB17A_HUMAN	Alpha/beta hydrolase domain-containing protein 17A OS=Homo sapiens OX=9606 GN=ABHD17A PE=1 SV=1	8	4	9.35	360260	196918	160820	249767	239775	161369	123043	156400	176729	219621
	ABHD17B	sp|Q5VST6|AB17B_HUMAN	Alpha/beta hydrolase domain-containing protein 17B OS=Homo sapiens OX=9606 GN=ABHD17B PE=1 SV=1	31	15	58.68	428611	229753	194090	274809	263273	247138	186580	201275	266895	290531
	ABHD17C	sp|Q6PCB6|AB17C_HUMAN	Alpha/beta hydrolase domain-containing protein 17C OS=Homo sapiens OX=9606 GN=ABHD17C PE=1 SV=2	3	3	11.85	31875	22758.3	32812.1	21299.4	17726.7	25263.6	36591.8	16410.2	41355.6	26013.3
	ABHD4	sp|Q8TB40|ABHD4_HUMAN	(Lyso)-N-acylphosphatidylethanolamine lipase OS=Homo sapiens OX=9606 GN=ABHD4 PE=1 SV=1	3	3	8.19	21318.5	16959.3	27329.6	36407	32153.5	27115.3	15394.1	26125	12137	21328.8
	ABHD5	sp|Q8WTS1|ABHD5_HUMAN	1-acylglycerol-3-phosphate O-acyltransferase ABHD5 OS=Homo sapiens OX=9606 GN=ABHD5 PE=1 SV=1	4	3	12.03	18871.5	13037.4	13997.7	19668.9	19176.8	14900.8	11398.1	16498.3	26148.9	22001.5
	ABHD6	sp|Q9BV23|ABHD6_HUMAN	Monoacylglycerol lipase ABHD6 OS=Homo sapiens OX=9606 GN=ABHD6 PE=1 SV=1	32	14	38.87	215525	258857	300813	337984	281587	303656	284628	312029	286953	312337
	ABI1	sp|Q8IZP0-10|ABI1_HUMAN	Isoform 10 of Abl interactor 1 OS=Homo sapiens OX=9606 GN=ABI1	54	17	42.27	789024	610763	625329	556326	701873	561360	754060	372601	721426	582893
	ABI2	sp|Q9NYB9|ABI2_HUMAN	Abl interactor 2 OS=Homo sapiens OX=9606 GN=ABI2 PE=1 SV=1	66	16	32.16	1.23079e+06	1.17225e+06	1.02846e+06	895916	1.24427e+06	838064	1.38772e+06	609995	1.30237e+06	872229
	ABI3	sp|Q9P2A4|ABI3_HUMAN	ABI gene family member 3 OS=Homo sapiens OX=9606 GN=ABI3 PE=1 SV=2	3	3	11.2	28977	18323.8	16117.7	21322.3	15894.6	25835.8	12706.7	18411.5	13452.9	16899.4
	ABL1	sp|P00519|ABL1_HUMAN	Tyrosine-protein kinase ABL1 OS=Homo sapiens OX=9606 GN=ABL1 PE=1 SV=4	8	6	5.58	123533	107561	134444	149505	112760	96328.1	88855.2	90716.2	98394.9	97206.6
	ABL1	sp|P00519-2|ABL1_HUMAN	Isoform IB of Tyrosine-protein kinase ABL1 OS=Homo sapiens OX=9606 GN=ABL1	9	7	6.44	123533	107561	134444	149505	112760	96328.1	88855.2	90716.2	98394.9	97206.6
	ABL2	sp|P42684|ABL2_HUMAN	Tyrosine-protein kinase ABL2 OS=Homo sapiens OX=9606 GN=ABL2 PE=1 SV=1	25	18	18.1	167117	167605	166229	175682	161789	158888	167940	135745	152803	134238
	ABLIM1	sp|O14639|ABLM1_HUMAN	Actin-binding LIM protein 1 OS=Homo sapiens OX=9606 GN=ABLIM1 PE=1 SV=3	119	46	57.97	661548	383763	794407	594483	545771	960550	645544	464892	671436	509619
	ABLIM2	sp|Q6H8Q1|ABLM2_HUMAN	Actin-binding LIM protein 2 OS=Homo sapiens OX=9606 GN=ABLIM2 PE=1 SV=2	83	30	56.63	420665	470038	407157	367193	475294	470481	700323	324412	491974	520969
	ABLIM2	sp|Q6H8Q1-2|ABLM2_HUMAN	Isoform 2 of Actin-binding LIM protein 2 OS=Homo sapiens OX=9606 GN=ABLIM2	84	31	60.84	422677	469370	405898	367031	477013	467813	700950	323471	492944	519133
	ABLIM2	tr|Q19VH1|Q19VH1_HUMAN	Actin-binding LIM protein 2 splice variant 1 OS=Homo sapiens OX=9606 GN=ABLIM2 PE=2 SV=1	76	28	48.69	413448	455504	407916	363854	457091	468228	736916	328315	484854	533460
	ABLIM3	sp|O94929|ABLM3_HUMAN	Actin-binding LIM protein 3 OS=Homo sapiens OX=9606 GN=ABLIM3 PE=1 SV=3	25	18	31.48	149113	127250	195417	152533	183023	167643	241051	191369	193319	213054
	ABR	sp|Q12979|ABR_HUMAN	Active breakpoint cluster region-related protein OS=Homo sapiens OX=9606 GN=ABR PE=1 SV=2	167	47	52.85	751843	1.04836e+06	1.13792e+06	960592	1.3276e+06	756808	1.39359e+06	810573	1.10517e+06	1.25834e+06
	ABR	tr|I3L4Y1|I3L4Y1_HUMAN	Active breakpoint cluster region-related protein (Fragment) OS=Homo sapiens OX=9606 GN=ABR PE=1 SV=2	23	6	16.82	82175.4	145712	176772	145437	172555	135131	182778	130719	208010	192116
	ABRACL	sp|Q9P1F3|ABRAL_HUMAN	Costars family protein ABRACL OS=Homo sapiens OX=9606 GN=ABRACL PE=1 SV=1	2	1	16.05	41959.6	43635	56971.3	44112.7	55252.5	41170.9	66653	31317.4	76571.8	64554.6
	ABRAXAS2	sp|Q15018|ABRX2_HUMAN	BRISC complex subunit Abraxas 2 OS=Homo sapiens OX=9606 GN=ABRAXAS2 PE=1 SV=2	29	12	33.01	109959	105559	91366.6	92378.1	94395.1	84068.8	107905	69757.4	96826.8	87813.6
	ACAA1	sp|P09110|THIK_HUMAN	3-ketoacyl-CoA thiolase, peroxisomal OS=Homo sapiens OX=9606 GN=ACAA1 PE=1 SV=2	62	23	60.61	473417	417821	462252	384438	440238	560716	372732	541444	477742	561539
	ACAA2	sp|P42765|THIM_HUMAN	3-ketoacyl-CoA thiolase, mitochondrial OS=Homo sapiens OX=9606 GN=ACAA2 PE=1 SV=2	125	32	77.33	1.92691e+06	3.01007e+06	3.43844e+06	3.95401e+06	3.16344e+06	4.81224e+06	3.17077e+06	3.07126e+06	4.20259e+06	4.17142e+06
	ACACA	sp|Q13085|ACACA_HUMAN	Acetyl-CoA carboxylase 1 OS=Homo sapiens OX=9606 GN=ACACA PE=1 SV=2	193	92	40.84	205170	295654	318956	244696	291786	202667	292602	327600	188054	264043
	ACAD10	sp|Q6JQN1|ACD10_HUMAN	Acyl-CoA dehydrogenase family member 10 OS=Homo sapiens OX=9606 GN=ACAD10 PE=1 SV=1	4	4	4.91	17060.7	42027.5	30980.3	34226.9	28691.5	22308.9	29575.2	35521.5	27893.1	26074.2
	ACAD11	sp|Q709F0|ACD11_HUMAN	Acyl-CoA dehydrogenase family member 11 OS=Homo sapiens OX=9606 GN=ACAD11 PE=1 SV=3	11	8	10.64	128060	94979.9	106095	120395	100534	72037.6	136416	119695	94699.4	81410.5
	ACAD8	sp|Q9UKU7|ACAD8_HUMAN	Isobutyryl-CoA dehydrogenase, mitochondrial OS=Homo sapiens OX=9606 GN=ACAD8 PE=1 SV=1	45	18	41.44	272316	329829	349981	159616	314769	347499	486481	463244	377245	497069
	ACAD9	sp|Q9H845|ACAD9_HUMAN	Complex I assembly factor ACAD9, mitochondrial OS=Homo sapiens OX=9606 GN=ACAD9 PE=1 SV=1	80	40	44.28	141223	428063	214859	264377	294209	348321	420240	361270	364019	423281
	ACADL	sp|P28330|ACADL_HUMAN	Long-chain specific acyl-CoA dehydrogenase, mitochondrial OS=Homo sapiens OX=9606 GN=ACADL PE=1 SV=2	7	6	15.58	27170.8	20985.9	101590	113249	68434.6	125329	77329.7	1.05477e+06	56128	50339.9
	ACADM	sp|P11310|ACADM_HUMAN	Medium-chain specific acyl-CoA dehydrogenase, mitochondrial OS=Homo sapiens OX=9606 GN=ACADM PE=1 SV=1	63	21	47.98	329629	587909	437684	517249	306172	559413	434168	695206	401107	596788
	ACADS	sp|P16219|ACADS_HUMAN	Short-chain specific acyl-CoA dehydrogenase, mitochondrial OS=Homo sapiens OX=9606 GN=ACADS PE=1 SV=1	39	15	39.32	57437.5	136534	279362	160697	41086.7	75341.9	165385	138860	272026	269745
	ACADSB	sp|P45954|ACDSB_HUMAN	Short/branched chain specific acyl-CoA dehydrogenase, mitochondrial OS=Homo sapiens OX=9606 GN=ACADSB PE=1 SV=1	49	17	44.91	125612	361665	290602	329552	212445	232129	196308	213049	240559	409814
	ACADVL	sp|P49748|ACADV_HUMAN	Very long-chain specific acyl-CoA dehydrogenase, mitochondrial OS=Homo sapiens OX=9606 GN=ACADVL PE=1 SV=1	157	40	58.01	350254	926872	955470	637660	631683	978369	659390	1.00375e+06	724503	869098
	ACAN	sp|P16112|PGCA_HUMAN	Aggrecan core protein OS=Homo sapiens OX=9606 GN=ACAN PE=1 SV=3	44	18	7.94	393176	355634	423475	527277	262845	536864	169394	760019	309424	576489
	ACAP2	sp|Q15057|ACAP2_HUMAN	Arf-GAP with coiled-coil, ANK repeat and PH domain-containing protein 2 OS=Homo sapiens OX=9606 GN=ACAP2 PE=1 SV=3	27	14	19.92	161961	121590	132574	147828	157823	128556	180572	140815	158706	160286
	ACAP2	tr|H7C3K3|H7C3K3_HUMAN	Arf-GAP with coiled-coil, ANK repeat and PH domain-containing protein 2 (Fragment) OS=Homo sapiens OX=9606 GN=ACAP2 PE=1 SV=8	8	4	21.49	82390.8	62825.9	82250.9	82253.9	91349.4	75911.5	136840	83503.2	124820	119603
	ACAP3	sp|Q96P50|ACAP3_HUMAN	Arf-GAP with coiled-coil, ANK repeat and PH domain-containing protein 3 OS=Homo sapiens OX=9606 GN=ACAP3 PE=1 SV=2	5	5	7.55	18358.5	25064.3	42937.9	28075.1	41129.2	35447.3	27902.5	29010.6	37285.4	62605.3
	ACAT1	sp|P24752|THIL_HUMAN	Acetyl-CoA acetyltransferase, mitochondrial OS=Homo sapiens OX=9606 GN=ACAT1 PE=1 SV=1	207	37	64.4	2.76043e+06	2.86122e+06	3.18244e+06	2.70129e+06	3.29892e+06	3.76972e+06	859683	3.3058e+06	4.36772e+06	5.3145e+06
	ACAT2	sp|Q9BWD1|THIC_HUMAN	Acetyl-CoA acetyltransferase, cytosolic OS=Homo sapiens OX=9606 GN=ACAT2 PE=1 SV=2	93	21	60.45	1.50803e+06	1.44338e+06	1.17067e+06	1.05153e+06	1.54673e+06	1.55908e+06	1.22889e+06	1.28076e+06	1.58717e+06	1.11329e+06
	ACBD3	sp|Q9H3P7|GCP60_HUMAN	Golgi resident protein GCP60 OS=Homo sapiens OX=9606 GN=ACBD3 PE=1 SV=4	22	13	24.43	159030	143545	130467	133266	149039	155746	180677	166652	171754	168185
	ACBD5	sp|Q5T8D3|ACBD5_HUMAN	Acyl-CoA-binding domain-containing protein 5 OS=Homo sapiens OX=9606 GN=ACBD5 PE=1 SV=1	17	9	19.85	143709	157958	147395	169412	131643	194348	142670	147615	164427	139319
	ACBD5	sp|Q5T8D3-2|ACBD5_HUMAN	Isoform 2 of Acyl-CoA-binding domain-containing protein 5 OS=Homo sapiens OX=9606 GN=ACBD5	19	10	25.51	143473	160044	150036	170669	128823	198239	137673	143867	164963	137293
	ACBD6	sp|Q9BR61|ACBD6_HUMAN	Acyl-CoA-binding domain-containing protein 6 OS=Homo sapiens OX=9606 GN=ACBD6 PE=1 SV=1	9	6	21.99	147725	119648	125265	118458	146380	87797.3	106711	99283.8	109206	105483
	ACBD7	sp|Q8N6N7|ACBD7_HUMAN	Acyl-CoA-binding domain-containing protein 7 OS=Homo sapiens OX=9606 GN=ACBD7 PE=1 SV=1	6	6	62.49	72829.9	377354	293410	198832	115688	281412	202576	271729	285859	176813
	ACE	sp|P12821|ACE_HUMAN	Angiotensin-converting enzyme OS=Homo sapiens OX=9606 GN=ACE PE=1 SV=1	28	18	16.69	107686	173244	258935	159806	174575	161392	222060	201721	157147	214250
	ACE	tr|J3QLR4|J3QLR4_HUMAN	Angiotensin-converting enzyme (Fragment) OS=Homo sapiens OX=9606 GN=ACE PE=1 SV=1	1	1	12.6	4656.35	18802.9	24715	15281.5	12216.1	18681.3	19310.3	15054.6	15704.8	23880.3
	ACHE	sp|P22303|ACES_HUMAN	Acetylcholinesterase OS=Homo sapiens OX=9606 GN=ACHE PE=1 SV=1	4	3	7	48148.9	37616.1	52232.2	48099.6	50014.5	43099.2	43101.1	41327.9	56004.5	47183.5
	ACIN1	sp|Q9UKV3|ACINU_HUMAN	Apoptotic chromatin condensation inducer in the nucleus OS=Homo sapiens OX=9606 GN=ACIN1 PE=1 SV=2	23	17	13.65	112513	166168	80539	100098	95927.6	324289	164385	102167	238291	135035
	ACLY	sp|P53396|ACLY_HUMAN	ATP-citrate synthase OS=Homo sapiens OX=9606 GN=ACLY PE=1 SV=3	377	80	55.59	1.04044e+06	1.7298e+06	1.3429e+06	1.11721e+06	1.17994e+06	1.25466e+06	1.3452e+06	1.32843e+06	1.30657e+06	1.1383e+06
	ACLY	sp|P53396-2|ACLY_HUMAN	Isoform 2 of ATP-citrate synthase OS=Homo sapiens OX=9606 GN=ACLY	375	80	55.64	1.04735e+06	1.74478e+06	1.35577e+06	1.1152e+06	1.16961e+06	1.26751e+06	1.3493e+06	1.33468e+06	1.29478e+06	1.13443e+06
	ACO1	sp|P21399|ACOC_HUMAN	Cytoplasmic aconitate hydratase OS=Homo sapiens OX=9606 GN=ACO1 PE=1 SV=3	171	48	46.34	802066	717489	665575	576695	702828	844876	863516	1.04726e+06	1.20341e+06	864241
	ACO2	tr|A2A274|A2A274_HUMAN	Aconitate hydratase, mitochondrial OS=Homo sapiens OX=9606 GN=ACO2 PE=1 SV=1	773	59	60.74	1.09945e+07	1.52081e+07	1.74896e+07	1.08934e+07	1.69137e+07	1.28872e+07	2.45286e+07	1.52198e+07	2.19727e+07	1.7912e+07
	ACOT1	sp|Q86TX2|ACOT1_HUMAN	Acyl-coenzyme A thioesterase 1 OS=Homo sapiens OX=9606 GN=ACOT1 PE=1 SV=1	82	24	56.53	784149	434804	694172	874319	1.22527e+06	1.42819e+06	640587	1.01428e+06	1.14407e+06	1.30938e+06
	ACOT11	sp|Q8WXI4|ACO11_HUMAN	Acyl-coenzyme A thioesterase 11 OS=Homo sapiens OX=9606 GN=ACOT11 PE=1 SV=1	5	4	5.44	44856.4	34810.7	56245.3	48126.1	33992.7	46345.3	66832.9	101122	25135.9	48787.1
	ACOT12	sp|Q8WYK0|ACO12_HUMAN	Acetyl-coenzyme A thioesterase OS=Homo sapiens OX=9606 GN=ACOT12 PE=1 SV=1	2	2	2.88	24289.3	24177.9	26050.5	22349.2	28801.2	17756.2	44070.9	24490.5	18840.7	41060.1
	ACOT13	sp|Q9NPJ3|ACO13_HUMAN	Acyl-coenzyme A thioesterase 13 OS=Homo sapiens OX=9606 GN=ACOT13 PE=1 SV=1	35	8	62.14	1.65914e+06	1.38871e+06	1.56437e+06	1.38015e+06	1.86777e+06	910696	600644	1.42119e+06	1.40881e+06	1.38844e+06
	ACOT7	sp|O00154|BACH_HUMAN	Cytosolic acyl coenzyme A thioester hydrolase OS=Homo sapiens OX=9606 GN=ACOT7 PE=1 SV=3	303	32	66.58	3.62526e+06	4.81197e+06	2.74181e+06	2.87467e+06	4.54319e+06	2.78237e+06	4.66816e+06	2.35717e+06	4.31245e+06	4.04128e+06
	ACOT8	sp|O14734|ACOT8_HUMAN	Acyl-coenzyme A thioesterase 8 OS=Homo sapiens OX=9606 GN=ACOT8 PE=1 SV=1	20	10	32.91	426366	269189	346514	308724	370519	262615	276287	275941	266298	381651
	ACOT9	sp|Q9Y305|ACOT9_HUMAN	Acyl-coenzyme A thioesterase 9, mitochondrial OS=Homo sapiens OX=9606 GN=ACOT9 PE=1 SV=2	122	31	52.62	633235	872637	936783	749375	961685	767964	802467	820267	933661	875295
	ACOX1	sp|Q15067|ACOX1_HUMAN	Peroxisomal acyl-coenzyme A oxidase 1 OS=Homo sapiens OX=9606 GN=ACOX1 PE=1 SV=3	50	26	45.76	294827	314482	392710	333185	292502	199605	299258	378353	249024	387586
	ACOX2	sp|Q99424|ACOX2_HUMAN	Peroxisomal acyl-coenzyme A oxidase 2 OS=Homo sapiens OX=9606 GN=ACOX2 PE=1 SV=1	11	9	16.3	60677.9	52204.6	69103.9	46605.3	52311.9	43201.7	64412	90832.2	50066.7	66737.1
	ACOX3	sp|O15254|ACOX3_HUMAN	Peroxisomal acyl-coenzyme A oxidase 3 OS=Homo sapiens OX=9606 GN=ACOX3 PE=1 SV=2	16	11	17.29	140150	148039	161912	106966	74305.3	155263	99351.8	112293	116004	98557.4
	ACP1	sp|P24666|PPAC_HUMAN	Low molecular weight phosphotyrosine protein phosphatase OS=Homo sapiens OX=9606 GN=ACP1 PE=1 SV=3	41	10	62.65	1.2685e+06	1.12758e+06	736065	750957	932611	927110	1.09681e+06	702076	1.18855e+06	863911
	ACP1	sp|P24666-2|PPAC_HUMAN	Isoform 2 of Low molecular weight phosphotyrosine protein phosphatase OS=Homo sapiens OX=9606 GN=ACP1	28	7	53.16	720685	614633	383392	401312	468259	427019	595068	392729	547441	456741
	ACP2	sp|P11117|PPAL_HUMAN	Lysosomal acid phosphatase OS=Homo sapiens OX=9606 GN=ACP2 PE=1 SV=3	18	8	20.57	163837	211850	221482	199928	189226	133936	182418	184375	149866	200909
	ACP6	sp|Q9NPH0|PPA6_HUMAN	Lysophosphatidic acid phosphatase type 6 OS=Homo sapiens OX=9606 GN=ACP6 PE=1 SV=3	2	1	2.57	6231.05	27694.7	18875	16396.1	7270.91	19397.6	16678.9	14750.3	19401.4	23301.6
	ACSBG1	sp|Q96GR2|ACBG1_HUMAN	Long-chain-fatty-acid--CoA ligase ACSBG1 OS=Homo sapiens OX=9606 GN=ACSBG1 PE=1 SV=2	47	27	34.39	101423	148414	176814	150159	147053	192432	143998	277342	161020	191962
	ACSF2	sp|Q96CM8|ACSF2_HUMAN	Medium-chain acyl-CoA ligase ACSF2, mitochondrial OS=Homo sapiens OX=9606 GN=ACSF2 PE=1 SV=2	35	16	39.84	100077	149535	137804	158819	105176	168813	155913	272228	140219	235458
	ACSF3	sp|Q4G176|ACSF3_HUMAN	Malonate--CoA ligase ACSF3, mitochondrial OS=Homo sapiens OX=9606 GN=ACSF3 PE=1 SV=3	50	25	40.28	613615	749325	1.06585e+06	1.01233e+06	683322	643345	630763	731850	626315	911752
	ACSL1	sp|P33121|ACSL1_HUMAN	Long-chain-fatty-acid--CoA ligase 1 OS=Homo sapiens OX=9606 GN=ACSL1 PE=1 SV=1	90	36	48.85	953590	683903	825653	740571	619624	931269	816341	925575	710055	830745
	ACSL3	sp|O95573|ACSL3_HUMAN	Long-chain-fatty-acid--CoA ligase 3 OS=Homo sapiens OX=9606 GN=ACSL3 PE=1 SV=3	101	36	47.92	736496	703152	790199	851399	821707	804624	785591	693448	818749	781535
	ACSL4	sp|O60488|ACSL4_HUMAN	Long-chain-fatty-acid--CoA ligase 4 OS=Homo sapiens OX=9606 GN=ACSL4 PE=1 SV=2	58	27	43.6	267519	254169	215370	204409	208156	217811	214606	168315	230869	297948
	ACSL6	sp|Q9UKU0|ACSL6_HUMAN	Long-chain-fatty-acid--CoA ligase 6 OS=Homo sapiens OX=9606 GN=ACSL6 PE=1 SV=4	181	52	63.84	964720	1.0527e+06	1.0355e+06	928887	1.10055e+06	908502	1.29108e+06	1.26196e+06	990862	1.25211e+06
	ACSL6	tr|A0A494C0B6|A0A494C0B6_HUMAN	Long-chain-fatty-acid--CoA ligase 6 OS=Homo sapiens OX=9606 GN=ACSL6 PE=1 SV=1	167	49	56.39	942760	1.05423e+06	1.05217e+06	930855	1.08133e+06	925068	1.28334e+06	1.2824e+06	1.00727e+06	1.26117e+06
	ACSS1	sp|Q9NUB1|ACS2L_HUMAN	Acetyl-coenzyme A synthetase 2-like, mitochondrial OS=Homo sapiens OX=9606 GN=ACSS1 PE=1 SV=2	87	26	41.51	229963	345418	439374	412219	338713	434259	405672	619605	505638	649955
	ACSS2	sp|Q9NR19|ACSA_HUMAN	Acetyl-coenzyme A synthetase, cytoplasmic OS=Homo sapiens OX=9606 GN=ACSS2 PE=1 SV=1	31	14	22.11	167732	150868	146912	161103	123504	144598	123570	144762	173120	144252
	ACSS3	sp|Q9H6R3|ACSS3_HUMAN	Acyl-CoA synthetase short-chain family member 3, mitochondrial OS=Homo sapiens OX=9606 GN=ACSS3 PE=1 SV=1	77	28	44.46	206918	360195	268697	210167	305691	416880	194447	404805	325630	366777
	ACTBL2	sp|Q562R1|ACTBL_HUMAN	Beta-actin-like protein 2 OS=Homo sapiens OX=9606 GN=ACTBL2 PE=1 SV=2	648	19	32.71	7.93697e+07	6.84588e+07	5.83997e+07	5.35453e+07	7.8659e+07	5.80328e+07	6.35342e+07	5.08779e+07	6.65513e+07	7.58088e+07
	ACTG2	sp|P63267|ACTH_HUMAN	Actin, gamma-enteric smooth muscle OS=Homo sapiens OX=9606 GN=ACTG2 PE=1 SV=1	1270	34	60.9	7.7723e+07	7.5151e+07	6.05547e+07	5.50711e+07	7.95625e+07	6.74947e+07	7.29322e+07	5.33715e+07	7.58916e+07	8.53118e+07
	ACTL6A	sp|O96019|ACL6A_HUMAN	Actin-like protein 6A OS=Homo sapiens OX=9606 GN=ACTL6A PE=1 SV=1	15	8	19.35	97763.2	147820	125265	145313	82544.1	228448	90443.2	129498	171667	156199
	ACTL6B	sp|O94805|ACL6B_HUMAN	Actin-like protein 6B OS=Homo sapiens OX=9606 GN=ACTL6B PE=1 SV=1	28	12	27.23	133165	319552	182405	219188	120630	212331	137841	123115	242319	236488
	ACTN1	sp|P12814|ACTN1_HUMAN	Alpha-actinin-1 OS=Homo sapiens OX=9606 GN=ACTN1 PE=1 SV=2	569	84	71.75	2.71835e+06	3.55148e+06	4.80795e+06	3.16044e+06	4.80994e+06	3.57093e+06	6.36714e+06	3.60209e+06	4.85018e+06	6.08037e+06
	ACTN1	sp|P12814-2|ACTN1_HUMAN	Isoform 2 of Alpha-actinin-1 OS=Homo sapiens OX=9606 GN=ACTN1	578	89	71.36	2.73426e+06	3.58075e+06	4.80721e+06	3.19339e+06	4.84256e+06	3.59513e+06	6.44212e+06	3.62362e+06	4.83239e+06	6.17062e+06
	ACTN1	sp|P12814-3|ACTN1_HUMAN	Isoform 3 of Alpha-actinin-1 OS=Homo sapiens OX=9606 GN=ACTN1	598	93	72.43	2.70477e+06	3.57173e+06	4.79119e+06	3.14596e+06	4.85287e+06	3.52834e+06	6.43803e+06	3.5571e+06	4.77518e+06	6.21214e+06
	ACTN1	tr|H7C5W8|H7C5W8_HUMAN	Alpha-actinin-1 (Fragment) OS=Homo sapiens OX=9606 GN=ACTN1 PE=1 SV=1	135	21	68.68	2.24558e+06	2.59131e+06	3.18946e+06	2.44065e+06	3.26152e+06	2.42776e+06	4.20178e+06	2.44463e+06	3.18717e+06	3.6637e+06
	ACTN2	sp|P35609|ACTN2_HUMAN	Alpha-actinin-2 OS=Homo sapiens OX=9606 GN=ACTN2 PE=1 SV=1	406	72	67.78	1.95424e+06	1.79505e+06	2.18865e+06	1.6594e+06	2.89163e+06	1.20329e+06	3.32787e+06	1.30088e+06	2.16852e+06	2.40892e+06
	ACTN2	sp|P35609-2|ACTN2_HUMAN	Isoform 2 of Alpha-actinin-2 OS=Homo sapiens OX=9606 GN=ACTN2	402	72	67.78	1.93553e+06	1.77948e+06	2.17089e+06	1.65945e+06	2.84573e+06	1.20282e+06	3.33225e+06	1.30213e+06	2.17444e+06	2.39253e+06
	ACTN4	sp|O43707|ACTN4_HUMAN	Alpha-actinin-4 OS=Homo sapiens OX=9606 GN=ACTN4 PE=1 SV=2	539	80	74.53	3.67214e+06	3.08009e+06	3.81229e+06	3.71297e+06	4.24576e+06	3.26788e+06	4.32088e+06	3.82255e+06	3.73694e+06	4.50207e+06
	ACTN4	tr|A0A0S2Z3C0|A0A0S2Z3C0_HUMAN	Actinin alpha 4 isoform 3 (Fragment) OS=Homo sapiens OX=9606 GN=ACTN4 PE=2 SV=1	181	27	72.02	898816	897236	1.12761e+06	1.01761e+06	1.32741e+06	1.02904e+06	1.47251e+06	1.09598e+06	1.18588e+06	1.7339e+06
	ACTR10	sp|Q9NZ32|ARP10_HUMAN	Actin-related protein 10 OS=Homo sapiens OX=9606 GN=ACTR10 PE=1 SV=1	70	20	47.96	588158	672354	488688	573452	638715	658760	470374	453865	641912	568628
	ACTR1A	sp|P61163|ACTZ_HUMAN	Alpha-centractin OS=Homo sapiens OX=9606 GN=ACTR1A PE=1 SV=1	145	26	58.78	3.42828e+06	3.50858e+06	2.53699e+06	3.28434e+06	3.55904e+06	3.30323e+06	2.44746e+06	2.213e+06	3.15528e+06	3.04631e+06
	ACTR1B	sp|P42025|ACTY_HUMAN	Beta-centractin OS=Homo sapiens OX=9606 GN=ACTR1B PE=1 SV=1	143	24	58.78	2.78708e+06	3.62512e+06	2.91173e+06	3.20209e+06	3.34489e+06	2.90222e+06	2.59865e+06	2.68626e+06	3.29496e+06	3.29882e+06
	ACTR2	sp|P61160|ARP2_HUMAN	Actin-related protein 2 OS=Homo sapiens OX=9606 GN=ACTR2 PE=1 SV=1	187	30	53.55	1.25205e+06	1.46686e+06	1.3354e+06	1.04482e+06	1.5482e+06	1.46423e+06	1.69916e+06	1.19441e+06	1.8808e+06	1.93685e+06
	ACTR2	sp|P61160-2|ARP2_HUMAN	Isoform 2 of Actin-related protein 2 OS=Homo sapiens OX=9606 GN=ACTR2	161	28	53.13	1.46069e+06	1.53485e+06	1.26319e+06	1.0986e+06	1.59724e+06	1.30996e+06	1.68201e+06	1.18818e+06	1.77173e+06	1.77527e+06
	ACTR3	sp|P61158|ARP3_HUMAN	Actin-related protein 3 OS=Homo sapiens OX=9606 GN=ACTR3 PE=1 SV=3	189	29	64.59	1.63181e+06	1.56554e+06	1.32049e+06	1.2073e+06	1.59914e+06	1.62246e+06	1.64346e+06	1.21439e+06	1.80428e+06	1.89945e+06
	ACTR3B	sp|Q9P1U1|ARP3B_HUMAN	Actin-related protein 3B OS=Homo sapiens OX=9606 GN=ACTR3B PE=2 SV=1	136	25	53.11	1.00056e+06	1.15812e+06	897510	799248	1.34209e+06	846598	1.44575e+06	646987	1.35483e+06	1.27934e+06
	ACVR1	sp|Q04771|ACVR1_HUMAN	Activin receptor type-1 OS=Homo sapiens OX=9606 GN=ACVR1 PE=1 SV=1	4	4	7.47	54845.4	27083.7	30176.9	28296.1	36132.8	40455.4	36453.7	40259.9	28427.2	71837.7
	ACVR1B	sp|P36896|ACV1B_HUMAN	Activin receptor type-1B OS=Homo sapiens OX=9606 GN=ACVR1B PE=1 SV=1	7	3	8.32	14704.1	13601.6	16331.9	18275.7	16484	19813.5	18701.8	24726.5	20479.6	20995.2
	ACY1	sp|Q03154|ACY1_HUMAN	Aminoacylase-1 OS=Homo sapiens OX=9606 GN=ACY1 PE=1 SV=1	35	15	39.7	391003	453481	365732	415217	450281	578351	417656	623500	476090	501307
	ACY3	sp|Q96HD9|ACY3_HUMAN	N-acyl-aromatic-L-amino acid amidohydrolase (carboxylate-forming) OS=Homo sapiens OX=9606 GN=ACY3 PE=1 SV=1	13	7	33.23	86813.2	87639.1	80701.6	123503	60628.9	175141	106495	95126.8	187630	156383
	ACYP1	sp|P07311|ACYP1_HUMAN	Acylphosphatase-1 OS=Homo sapiens OX=9606 GN=ACYP1 PE=1 SV=2	21	7	58.58	402793	524297	409507	346410	519514	324497	428512	259876	562769	381645
	ACYP2	sp|P14621|ACYP2_HUMAN	Acylphosphatase-2 OS=Homo sapiens OX=9606 GN=ACYP2 PE=1 SV=2	59	12	68.68	1.60241e+06	2.20528e+06	1.61406e+06	1.55026e+06	2.77243e+06	1.57721e+06	1.61752e+06	1.13113e+06	1.99129e+06	1.82852e+06
	ADA	sp|P00813|ADA_HUMAN	Adenosine deaminase OS=Homo sapiens OX=9606 GN=ADA PE=1 SV=3	15	11	29.75	162996	217166	162122	136875	231046	154623	104169	112152	365152	284201
	ADA2	sp|Q9NZK5|ADA2_HUMAN	Adenosine deaminase 2 OS=Homo sapiens OX=9606 GN=ADA2 PE=1 SV=2	3	3	7.63	34295.5	14149.3	12576.5	21278.3	14527	16694.9	12408.7	16036	11223.2	15047.8
	ADAM10	sp|O14672|ADA10_HUMAN	Disintegrin and metalloproteinase domain-containing protein 10 OS=Homo sapiens OX=9606 GN=ADAM10 PE=1 SV=1	54	17	29.55	442051	397678	368311	531519	372211	554102	168228	306633	328019	338304
	ADAM11	sp|O75078|ADA11_HUMAN	Disintegrin and metalloproteinase domain-containing protein 11 OS=Homo sapiens OX=9606 GN=ADAM11 PE=2 SV=3	36	17	31.21	179201	214109	233307	195820	256341	174055	173210	191855	211461	221827
	ADAM15	sp|Q13444|ADA15_HUMAN	Disintegrin and metalloproteinase domain-containing protein 15 OS=Homo sapiens OX=9606 GN=ADAM15 PE=1 SV=4	2	2	2.2	118668	103690	55327.6	99284.7	86857.4	52175.1	72857.7	76650.6	50879.5	55196.4
	ADAM17	sp|P78536|ADA17_HUMAN	Disintegrin and metalloproteinase domain-containing protein 17 OS=Homo sapiens OX=9606 GN=ADAM17 PE=1 SV=1	4	3	3.88	29843.6	26513.8	24984.3	22486.7	18206.1	27602.7	27340.8	24640.7	14899.4	23075.8
	ADAM22	sp|Q9P0K1|ADA22_HUMAN	Disintegrin and metalloproteinase domain-containing protein 22 OS=Homo sapiens OX=9606 GN=ADAM22 PE=1 SV=1	126	41	47.57	1.02421e+06	870752	974945	1.06079e+06	1.18253e+06	924330	786901	1.06597e+06	981534	1.15246e+06
	ADAM22	sp|Q9P0K1-2|ADA22_HUMAN	Isoform 2 of Disintegrin and metalloproteinase domain-containing protein 22 OS=Homo sapiens OX=9606 GN=ADAM22	117	39	44.27	981622	870665	982762	1.03796e+06	1.15057e+06	947083	798529	1.07084e+06	1.02153e+06	1.19553e+06
	ADAM23	sp|O75077|ADA23_HUMAN	Disintegrin and metalloproteinase domain-containing protein 23 OS=Homo sapiens OX=9606 GN=ADAM23 PE=1 SV=1	67	20	28.37	675164	715556	754472	805474	992669	611736	571263	763435	612785	812564
	ADAM23	sp|O75077-3|ADA23_HUMAN	Isoform Gamma of Disintegrin and metalloproteinase domain-containing protein 23 OS=Homo sapiens OX=9606 GN=ADAM23	66	19	28.12	750303	745838	739496	858524	1.05929e+06	545984	514951	745166	563345	756769
	ADAM9	sp|Q13443|ADAM9_HUMAN	Disintegrin and metalloproteinase domain-containing protein 9 OS=Homo sapiens OX=9606 GN=ADAM9 PE=1 SV=1	10	7	10.13	117860	99383.8	96524.8	109402	118960	97826	121030	111060	72937.6	127503
	ADAP1	sp|O75689|ADAP1_HUMAN	Arf-GAP with dual PH domain-containing protein 1 OS=Homo sapiens OX=9606 GN=ADAP1 PE=1 SV=2	64	21	50	1.26064e+06	1.5755e+06	1.36003e+06	1.28652e+06	1.40453e+06	1.34702e+06	1.23671e+06	1.05338e+06	1.47057e+06	1.50885e+06
	ADAR	sp|P55265|DSRAD_HUMAN	Double-stranded RNA-specific adenosine deaminase OS=Homo sapiens OX=9606 GN=ADAR PE=1 SV=4	84	50	34.91	375358	472564	307941	360878	330326	515619	484169	303692	536584	427005
	ADARB1	sp|P78563|RED1_HUMAN	Double-stranded RNA-specific editase 1 OS=Homo sapiens OX=9606 GN=ADARB1 PE=1 SV=1	5	4	6.75	29625.1	32659.3	33490.5	25542.9	32072.8	30087.9	35689.4	39106	43230	46585.2
	ADCK1	sp|Q86TW2|ADCK1_HUMAN	AarF domain-containing protein kinase 1 OS=Homo sapiens OX=9606 GN=ADCK1 PE=1 SV=2	6	6	16.04	18211.6	29721.3	20359.3	28910.8	27897.8	33533.9	30115.3	24809.4	26433.7	20638.4
	ADCK5	sp|Q3MIX3|ADCK5_HUMAN	Uncharacterized aarF domain-containing protein kinase 5 OS=Homo sapiens OX=9606 GN=ADCK5 PE=1 SV=3	18	12	23.28	70164.9	71135.7	86321.5	63773.6	82023.2	60086.8	98134	72705.4	74531.2	84731.7
	ADCY1	sp|Q08828|ADCY1_HUMAN	Adenylate cyclase type 1 OS=Homo sapiens OX=9606 GN=ADCY1 PE=1 SV=2	54	26	25.65	225990	265020	321369	319396	345359	229195	336213	285535	254897	278318
	ADCY2	sp|Q08462|ADCY2_HUMAN	Adenylate cyclase type 2 OS=Homo sapiens OX=9606 GN=ADCY2 PE=1 SV=5	58	27	23.1	79179.1	128068	185105	129959	139764	132638	171053	189374	159905	193652
	ADCY3	sp|O60266|ADCY3_HUMAN	Adenylate cyclase type 3 OS=Homo sapiens OX=9606 GN=ADCY3 PE=1 SV=3	11	7	6.82	69799.9	98371	81097.8	122180	67209.1	55193.3	83258.5	112799	66799.9	71725.1
	ADCY5	sp|O95622|ADCY5_HUMAN	Adenylate cyclase type 5 OS=Homo sapiens OX=9606 GN=ADCY5 PE=1 SV=3	42	20	15.78	193335	229785	245371	251817	276607	219303	251612	294584	172512	212355
	ADCY6	sp|O43306|ADCY6_HUMAN	Adenylate cyclase type 6 OS=Homo sapiens OX=9606 GN=ADCY6 PE=1 SV=2	12	8	5.91	171371	253910	229685	234965	279463	218040	235432	282037	167148	205341
	ADCY8	sp|P40145|ADCY8_HUMAN	Adenylate cyclase type 8 OS=Homo sapiens OX=9606 GN=ADCY8 PE=1 SV=1	35	22	16.71	141399	142183	174077	125551	126997	157340	162809	216597	116476	140140
	ADCY9	sp|O60503|ADCY9_HUMAN	Adenylate cyclase type 9 OS=Homo sapiens OX=9606 GN=ADCY9 PE=1 SV=4	24	21	18.92	113308	138969	161723	144768	134208	102179	142103	144859	107664	142186
	ADCYAP1R1	sp|P41586|PACR_HUMAN	Pituitary adenylate cyclase-activating polypeptide type I receptor OS=Homo sapiens OX=9606 GN=ADCYAP1R1 PE=1 SV=1	14	7	13.25	155833	214850	193061	178684	195688	270247	283007	225991	274449	370160
	ADCYAP1R1	sp|P41586-2|PACR_HUMAN	Isoform N-HOP1 of Pituitary adenylate cyclase-activating polypeptide type I receptor OS=Homo sapiens OX=9606 GN=ADCYAP1R1	15	7	11.29	165803	232147	193123	185361	185020	294391	366738	212430	294188	356723
	ADCYAP1R1	sp|P41586-3|PACR_HUMAN	Isoform S of Pituitary adenylate cyclase-activating polypeptide type I receptor OS=Homo sapiens OX=9606 GN=ADCYAP1R1	18	9	16.78	131862	210582	227922	208184	204427	296864	255373	249844	275093	412823
	ADD1	sp|P35611|ADDA_HUMAN	Alpha-adducin OS=Homo sapiens OX=9606 GN=ADD1 PE=1 SV=2	291	43	48.85	2.56705e+06	3.35152e+06	3.24724e+06	2.90076e+06	3.59151e+06	3.25534e+06	3.3956e+06	2.2864e+06	3.30069e+06	2.66402e+06
	ADD1	sp|P35611-2|ADDA_HUMAN	Isoform 2 of Alpha-adducin OS=Homo sapiens OX=9606 GN=ADD1	294	43	57.37	2.27075e+06	3.16018e+06	3.37117e+06	2.8237e+06	3.4711e+06	3.4919e+06	3.36909e+06	2.43842e+06	3.4932e+06	2.7883e+06
	ADD1	sp|P35611-4|ADDA_HUMAN	Isoform 4 of Alpha-adducin OS=Homo sapiens OX=9606 GN=ADD1	292	45	58.61	2.33435e+06	3.12004e+06	3.35122e+06	2.8475e+06	3.46936e+06	3.42239e+06	3.27592e+06	2.44544e+06	3.3985e+06	2.77425e+06
	ADD2	sp|P35612|ADDB_HUMAN	Beta-adducin OS=Homo sapiens OX=9606 GN=ADD2 PE=1 SV=3	290	62	65.29	1.80901e+06	3.08804e+06	2.40182e+06	1.75615e+06	3.01748e+06	2.475e+06	3.72454e+06	1.49133e+06	3.37135e+06	2.31928e+06
	ADD2	tr|C9JTM0|C9JTM0_HUMAN	Beta-adducin (Fragment) OS=Homo sapiens OX=9606 GN=ADD2 PE=1 SV=3	106	25	53.31	912409	1.49798e+06	1.72027e+06	1.14503e+06	1.83378e+06	1.73972e+06	2.05359e+06	1.21968e+06	1.99438e+06	2.39263e+06
	ADD3	sp|Q9UEY8|ADDG_HUMAN	Gamma-adducin OS=Homo sapiens OX=9606 GN=ADD3 PE=1 SV=1	211	45	45.47	1.12931e+06	1.22821e+06	1.73708e+06	1.57556e+06	1.2015e+06	1.78499e+06	1.48568e+06	1.96934e+06	1.44114e+06	1.47393e+06
	ADD3	sp|Q9UEY8-2|ADDG_HUMAN	Isoform 1 of Gamma-adducin OS=Homo sapiens OX=9606 GN=ADD3	219	46	48.22	1.15496e+06	1.21622e+06	1.76862e+06	1.59986e+06	1.17983e+06	1.81542e+06	1.43228e+06	1.98603e+06	1.43038e+06	1.44534e+06
	ADGRA1	sp|Q86SQ6|AGRA1_HUMAN	Adhesion G protein-coupled receptor A1 OS=Homo sapiens OX=9606 GN=ADGRA1 PE=2 SV=3	10	8	17.32	322933	279842	195599	179326	232875	219040	195702	141535	182538	148260
	ADGRA1	sp|Q86SQ6-1|AGRA1_HUMAN	Isoform 1 of Adhesion G protein-coupled receptor A1 OS=Homo sapiens OX=9606 GN=ADGRA1	11	9	8.21	298372	273917	192258	181146	231289	221436	204800	143360	190749	155915
	ADGRB1	sp|O14514|AGRB1_HUMAN	Adhesion G protein-coupled receptor B1 OS=Homo sapiens OX=9606 GN=ADGRB1 PE=1 SV=2	27	18	13.38	130466	120701	105648	89140.6	129523	113627	158188	79118.6	121249	118808
	ADGRB2	sp|O60241|AGRB2_HUMAN	Adhesion G protein-coupled receptor B2 OS=Homo sapiens OX=9606 GN=ADGRB2 PE=1 SV=2	28	18	14.38	134807	123055	141431	127096	197483	129972	202732	115697	155848	189892
	ADGRB3	sp|O60242|AGRB3_HUMAN	Adhesion G protein-coupled receptor B3 OS=Homo sapiens OX=9606 GN=ADGRB3 PE=1 SV=2	37	25	18.33	186567	207564	213826	205007	266539	173556	314332	174026	200227	231522
	ADGRD1	sp|Q6QNK2|AGRD1_HUMAN	Adhesion G-protein coupled receptor D1 OS=Homo sapiens OX=9606 GN=ADGRD1 PE=1 SV=1	3	2	2.86	71033.2	156967	98355.2	80816.3	109446	85778.3	1576.74	28204.3	150274	3956.7
	ADGRD1	sp|Q6QNK2-4|AGRD1_HUMAN	Isoform 4 of Adhesion G-protein coupled receptor D1 OS=Homo sapiens OX=9606 GN=ADGRD1	4	3	3.53	145195	320847	201042	165192	223711	175335	3222.92	57650.9	307166	8087.66
	ADGRF5	sp|Q8IZF2|AGRF5_HUMAN	Adhesion G protein-coupled receptor F5 OS=Homo sapiens OX=9606 GN=ADGRF5 PE=1 SV=3	2	1	0.74	23015.2	17236.2	16078.6	18980.1	11520.5	10553.8	21168.2	16128.5	13655	13811.1
	ADGRG1	sp|Q9Y653|AGRG1_HUMAN	Adhesion G-protein coupled receptor G1 OS=Homo sapiens OX=9606 GN=ADGRG1 PE=1 SV=2	21	8	14.72	285900	106092	123637	99934.3	101811	148844	132449	98046.3	130816	150147
	ADGRL1	sp|O94910|AGRL1_HUMAN	Adhesion G protein-coupled receptor L1 OS=Homo sapiens OX=9606 GN=ADGRL1 PE=1 SV=1	78	42	30.6	244567	282091	357643	266988	402534	275788	457952	272924	278613	362444
	ADGRL2	sp|O95490|AGRL2_HUMAN	Adhesion G protein-coupled receptor L2 OS=Homo sapiens OX=9606 GN=ADGRL2 PE=1 SV=2	20	13	9.6	126409	128111	168204	136011	177761	108962	181531	151409	134393	178801
	ADGRL2	tr|B1ALU1|B1ALU1_HUMAN	Adhesion G protein-coupled receptor L2 OS=Homo sapiens OX=9606 GN=ADGRL2 PE=1 SV=1	21	14	10.77	124022	130252	165899	133989	179677	109545	185589	149893	131962	181517
	ADGRL3	sp|Q9HAR2|AGRL3_HUMAN	Adhesion G protein-coupled receptor L3 OS=Homo sapiens OX=9606 GN=ADGRL3 PE=1 SV=2	66	36	27.92	273371	299340	312141	249963	354190	304417	468573	284645	288719	354353
	ADGRL3	tr|E7EN28|E7EN28_HUMAN	Adhesion G protein-coupled receptor L3 OS=Homo sapiens OX=9606 GN=ADGRL3 PE=1 SV=1	62	33	27.31	271778	306501	311043	250316	355595	303622	466376	279702	289873	351003
	ADH1B	sp|P00325|ADH1B_HUMAN	All-trans-retinol dehydrogenase [NAD(+)] ADH1B OS=Homo sapiens OX=9606 GN=ADH1B PE=1 SV=2	23	11	27.2	69469.7	285353	146206	493417	138424	452408	75761.7	196095	63985	78304.7
	ADH5	sp|P11766|ADHX_HUMAN	Alcohol dehydrogenase class-3 OS=Homo sapiens OX=9606 GN=ADH5 PE=1 SV=4	145	18	51.07	1.87257e+06	2.46883e+06	2.6508e+06	2.06246e+06	2.28286e+06	3.79143e+06	2.42685e+06	4.15462e+06	3.05202e+06	3.45908e+06
	ADHFE1	sp|Q8IWW8|HOT_HUMAN	Hydroxyacid-oxoacid transhydrogenase, mitochondrial OS=Homo sapiens OX=9606 GN=ADHFE1 PE=1 SV=1	14	9	17.34	27880.9	58995.2	126080	31362.1	34070.9	155715	50186.1	46750.5	36074.8	112668
	ADIRF	sp|Q15847|ADIRF_HUMAN	Adipogenesis regulatory factor OS=Homo sapiens OX=9606 GN=ADIRF PE=1 SV=1	1	1	18.42	7409.59	30207.8	21815.1	51431.7	19402.8	219527	9468.41	43769.6	10035.1	25404.6
	ADK	sp|P55263|ADK_HUMAN	Adenosine kinase OS=Homo sapiens OX=9606 GN=ADK PE=1 SV=2	33	17	49.45	201874	294175	239050	274331	237969	381486	223422	351038	310798	286815
	ADNP	sp|Q9H2P0|ADNP_HUMAN	Activity-dependent neuroprotector homeobox protein OS=Homo sapiens OX=9606 GN=ADNP PE=1 SV=1	2	2	1.91	32502.4	46467.2	34033	24289.6	22267.6	43119.1	31440.7	36336.6	29218.3	23047.3
	ADO	sp|Q96SZ5|AEDO_HUMAN	2-aminoethanethiol dioxygenase OS=Homo sapiens OX=9606 GN=ADO PE=1 SV=2	27	11	36.29	646799	516013	439633	476945	536573	614362	334930	391111	529314	448796
	ADORA1	sp|P30542|AA1R_HUMAN	Adenosine receptor A1 OS=Homo sapiens OX=9606 GN=ADORA1 PE=1 SV=1	4	2	8.59	115077	118075	137234	121851	225430	191730	100130	184712	168842	248854
	ADPGK	sp|Q9BRR6|ADPGK_HUMAN	ADP-dependent glucokinase OS=Homo sapiens OX=9606 GN=ADPGK PE=1 SV=1	9	7	18.11	107711	53131.9	85163.8	86197	69241.4	78373.5	63478.6	103753	47413.9	87399.9
	ADPRHL1	sp|Q8NDY3|ARHL1_HUMAN	[Protein ADP-ribosylarginine] hydrolase-like protein 1 OS=Homo sapiens OX=9606 GN=ADPRHL1 PE=2 SV=1	4	3	6.5	88705	86093.6	76550.1	108478	90343.3	69462.1	27253.9	43993.9	63045.2	75196.5
	ADPRS	sp|Q9NX46|ADPRS_HUMAN	ADP-ribose glycohydrolase ARH3 OS=Homo sapiens OX=9606 GN=ADPRS PE=1 SV=1	33	17	43.25	190256	214703	188727	189282	171668	238958	143996	181848	207273	190902
	ADRA1B	sp|P35368|ADA1B_HUMAN	Alpha-1B adrenergic receptor OS=Homo sapiens OX=9606 GN=ADRA1B PE=1 SV=3	2	2	5.19	36527.8	31221.2	47528	30278.4	30157.4	36028	55922.8	27459.9	51910.7	54370.2
	ADRA2A	sp|P08913|ADA2A_HUMAN	Alpha-2A adrenergic receptor OS=Homo sapiens OX=9606 GN=ADRA2A PE=1 SV=4	4	3	9.89	124501	102735	127204	93308.1	146465	130422	121684	130301	128694	171139
	ADRM1	sp|Q16186|ADRM1_HUMAN	Proteasomal ubiquitin receptor ADRM1 OS=Homo sapiens OX=9606 GN=ADRM1 PE=1 SV=2	16	7	16.95	405544	566272	466050	349926	560242	798119	463723	364555	851427	577343
	ADSL	sp|P30566|PUR8_HUMAN	Adenylosuccinate lyase OS=Homo sapiens OX=9606 GN=ADSL PE=1 SV=2	22	9	23.97	123347	136502	121259	84436.3	107828	152010	105844	175139	137344	162426
	ADSS1	sp|Q8N142|PURA1_HUMAN	Adenylosuccinate synthetase isozyme 1 OS=Homo sapiens OX=9606 GN=ADSS1 PE=1 SV=1	9	7	22.54	44722.2	66382.6	47799.3	57617.4	49210.1	113226	47938.6	60303.2	65013.1	59465.7
	ADSS2	sp|P30520|PURA2_HUMAN	Adenylosuccinate synthetase isozyme 2 OS=Homo sapiens OX=9606 GN=ADSS2 PE=1 SV=3	78	21	49.34	318549	501119	336013	320470	387497	461956	332541	288575	522391	427416
	AFAP1L2	sp|Q8N4X5|AF1L2_HUMAN	Actin filament-associated protein 1-like 2 OS=Homo sapiens OX=9606 GN=AFAP1L2 PE=1 SV=1	7	6	7.21	31254.4	27297.3	41457	50567.8	55789.4	28195.3	54788.7	40376.9	37046.6	43550.3
	AFDN	sp|P55196|AFAD_HUMAN	Afadin OS=Homo sapiens OX=9606 GN=AFDN PE=1 SV=3	118	60	36.95	292685	337061	379236	301640	361623	382294	480866	328965	398643	345792
	AFDN	sp|P55196-1|AFAD_HUMAN	Isoform 2 of Afadin OS=Homo sapiens OX=9606 GN=AFDN	117	59	36.67	290998	334811	381441	304425	361264	381516	475166	336162	394403	346138
	AFG1L	sp|Q8WV93|AFG1L_HUMAN	AFG1-like ATPase OS=Homo sapiens OX=9606 GN=AFG1L PE=1 SV=2	9	6	13.93	78574.9	87961.3	85421.6	88355.9	100026	64115.7	85167.8	98661.1	74639.9	102266
	AFG3L2	sp|Q9Y4W6|AFG32_HUMAN	AFG3-like protein 2 OS=Homo sapiens OX=9606 GN=AFG3L2 PE=1 SV=2	196	52	51.94	1.26542e+06	1.38264e+06	1.45173e+06	1.09804e+06	1.54248e+06	1.05414e+06	2.05975e+06	1.61448e+06	1.56121e+06	1.68696e+06
	AFM	sp|P43652|AFAM_HUMAN	Afamin OS=Homo sapiens OX=9606 GN=AFM PE=1 SV=1	5	3	3.84	129888	58999	817482	181233	42806.7	159921	120278	446423	157120	336293
	AFTPH	sp|Q6ULP2|AFTIN_HUMAN	Aftiphilin OS=Homo sapiens OX=9606 GN=AFTPH PE=1 SV=3	12	10	11.54	65009	54940.6	63862.9	63179.2	70590	68934.5	71835.4	55573	61954.7	60366.7
	AGAP1	sp|Q9UPQ3|AGAP1_HUMAN	Arf-GAP with GTPase, ANK repeat and PH domain-containing protein 1 OS=Homo sapiens OX=9606 GN=AGAP1 PE=1 SV=4	60	23	31.15	554232	555089	690901	531765	653332	673280	829066	494477	784614	787912
	AGAP1	tr|E7EUN2|E7EUN2_HUMAN	Arf-GAP with GTPase, ANK repeat and PH domain-containing protein 1 OS=Homo sapiens OX=9606 GN=AGAP1 PE=1 SV=1	61	27	27.13	554953	578244	670327	548488	664697	666065	786077	491997	749375	745795
	AGAP1	tr|H7C0A7|H7C0A7_HUMAN	Arf-GAP with GTPase, ANK repeat and PH domain-containing protein 1 (Fragment) OS=Homo sapiens OX=9606 GN=AGAP1 PE=1 SV=1	12	6	19.93	166363	201434	266258	187537	228078	274068	284335	192314	292096	264990
	AGAP2	sp|Q99490|AGAP2_HUMAN	Arf-GAP with GTPase, ANK repeat and PH domain-containing protein 2 OS=Homo sapiens OX=9606 GN=AGAP2 PE=1 SV=2	101	42	37.84	490914	679141	523973	483828	681322	568055	900918	395064	613886	555137
	AGAP2	tr|J3KNM6|J3KNM6_HUMAN	Arf-GAP with GTPase, ANK repeat and PH domain-containing protein 2 (Fragment) OS=Homo sapiens OX=9606 GN=AGAP2 PE=1 SV=1	98	39	42.28	434334	575814	456056	422363	580025	466404	768791	348445	501107	467526
	AGAP3	sp|Q96P47|AGAP3_HUMAN	Arf-GAP with GTPase, ANK repeat and PH domain-containing protein 3 OS=Homo sapiens OX=9606 GN=AGAP3 PE=1 SV=2	81	22	27.89	834222	842543	1.04589e+06	814885	1.19783e+06	927485	1.46892e+06	747911	1.17959e+06	1.32043e+06
	AGAP3	sp|Q96P47-3|AGAP3_HUMAN	Isoform 3 of Arf-GAP with GTPase, ANK repeat and PH domain-containing protein 3 OS=Homo sapiens OX=9606 GN=AGAP3	71	16	48.61	868029	855602	1.03846e+06	806808	1.18907e+06	911540	1.42631e+06	761628	1.17705e+06	1.33552e+06
	AGAP3	tr|H7C5G0|H7C5G0_HUMAN	Arf-GAP with GTPase, ANK repeat and PH domain-containing protein 3 (Fragment) OS=Homo sapiens OX=9606 GN=AGAP3 PE=1 SV=1	32	9	42.94	602801	555833	698564	560646	875812	610404	1.04556e+06	472911	840669	1.00251e+06
	AGBL4	sp|Q5VU57|CBPC6_HUMAN	Cytosolic carboxypeptidase 6 OS=Homo sapiens OX=9606 GN=AGBL4 PE=2 SV=3	4	3	6.76	27290.3	38732.9	34958.9	41721.2	35041.8	21816.2	32070.8	27176.5	31278.2	33239.1
	AGFG1	sp|P52594|AGFG1_HUMAN	Arf-GAP domain and FG repeat-containing protein 1 OS=Homo sapiens OX=9606 GN=AGFG1 PE=1 SV=2	38	13	21.89	731527	542454	657881	569101	756097	585290	576917	503397	644128	640073
	AGFG2	sp|O95081|AGFG2_HUMAN	Arf-GAP domain and FG repeat-containing protein 2 OS=Homo sapiens OX=9606 GN=AGFG2 PE=1 SV=2	18	10	23.08	387311	336484	323251	342201	381507	375987	324413	296734	331815	282467
	AGK	sp|Q53H12|AGK_HUMAN	Acylglycerol kinase, mitochondrial OS=Homo sapiens OX=9606 GN=AGK PE=1 SV=2	87	24	56.63	395332	524331	546184	496710	655868	468106	599726	502674	626656	671513
	AGL	sp|P35573|GDE_HUMAN	Glycogen debranching enzyme OS=Homo sapiens OX=9606 GN=AGL PE=1 SV=3	249	95	56.46	1.33411e+06	2.41043e+06	1.74746e+06	1.75936e+06	1.86842e+06	1.75112e+06	532487	1.55425e+06	1.34493e+06	1.5999e+06
	AGMAT	sp|Q9BSE5|SPEB_HUMAN	Agmatinase, mitochondrial OS=Homo sapiens OX=9606 GN=AGMAT PE=1 SV=2	4	3	13.35	156563	33567.3	38937.9	86152.1	44806	34577.5	54644.5	62958.5	46668.1	63023.9
	AGO1	sp|Q9UL18|AGO1_HUMAN	Protein argonaute-1 OS=Homo sapiens OX=9606 GN=AGO1 PE=1 SV=3	51	27	38.27	201308	170232	214985	205031	207981	199465	188415	242993	224025	199464
	AGO2	sp|Q9UKV8|AGO2_HUMAN	Protein argonaute-2 OS=Homo sapiens OX=9606 GN=AGO2 PE=1 SV=3	35	21	31.78	161981	127730	138850	151237	156401	139393	157645	234607	170122	180918
	AGO3	sp|Q9H9G7|AGO3_HUMAN	Protein argonaute-3 OS=Homo sapiens OX=9606 GN=AGO3 PE=1 SV=2	45	27	31.39	218635	171831	187978	221987	214769	193310	168763	215571	205675	186641
	AGPAT1	sp|Q99943|PLCA_HUMAN	1-acyl-sn-glycerol-3-phosphate acyltransferase alpha OS=Homo sapiens OX=9606 GN=AGPAT1 PE=1 SV=2	17	8	28.97	207939	204046	219237	187706	264974	187530	219388	166415	184458	196547
	AGPAT3	sp|Q9NRZ7|PLCC_HUMAN	1-acyl-sn-glycerol-3-phosphate acyltransferase gamma OS=Homo sapiens OX=9606 GN=AGPAT3 PE=1 SV=1	42	16	34.04	392569	397729	378539	359194	451556	405070	379836	434371	393830	319239
	AGPAT3	sp|Q9NRZ7-3|PLCC_HUMAN	Isoform 3 of 1-acyl-sn-glycerol-3-phosphate acyltransferase gamma OS=Homo sapiens OX=9606 GN=AGPAT3	44	17	34.09	392569	397729	378539	359194	451556	405070	379836	434371	393830	319239
	AGPAT4	sp|Q9NRZ5|PLCD_HUMAN	1-acyl-sn-glycerol-3-phosphate acyltransferase delta OS=Homo sapiens OX=9606 GN=AGPAT4 PE=1 SV=1	31	12	30.16	320632	266584	274485	266907	284590	241158	204765	210715	286930	253170
	AGPAT5	sp|Q9NUQ2|PLCE_HUMAN	1-acyl-sn-glycerol-3-phosphate acyltransferase epsilon OS=Homo sapiens OX=9606 GN=AGPAT5 PE=1 SV=3	39	14	32.42	267774	218565	299578	246288	306176	239354	365811	342646	287602	352441
	AGPS	sp|O00116|ADAS_HUMAN	Alkyldihydroxyacetonephosphate synthase, peroxisomal OS=Homo sapiens OX=9606 GN=AGPS PE=1 SV=1	49	22	40.73	204206	231794	224662	221882	163734	179576	179164	210193	206827	236014
	AGRN	sp|O00468|AGRIN_HUMAN	Agrin OS=Homo sapiens OX=9606 GN=AGRN PE=1 SV=6	207	70	44.39	3.39515e+06	1.22977e+06	2.09113e+06	1.5716e+06	1.46813e+06	2.10703e+06	1.68262e+06	2.57402e+06	1.22379e+06	2.01952e+06
	AGRN	sp|O00468-3|AGRIN_HUMAN	Isoform 3 of Agrin OS=Homo sapiens OX=9606 GN=AGRN	208	71	45.49	3.39515e+06	1.22977e+06	2.09113e+06	1.5716e+06	1.46813e+06	2.10703e+06	1.68262e+06	2.57402e+06	1.22379e+06	2.01952e+06
	AGRN	sp|O00468-6|AGRIN_HUMAN	Isoform 6 of Agrin OS=Homo sapiens OX=9606 GN=AGRN	202	71	45.97	908235	328275	562324	416398	390814	569734	452813	695013	330358	543230
	AGT	sp|P01019|ANGT_HUMAN	Angiotensinogen OS=Homo sapiens OX=9606 GN=AGT PE=1 SV=1	38	13	28.04	286974	312829	272118	900934	250726	259417	173404	454637	262686	253614
	AGTPBP1	sp|Q9UPW5|CBPC1_HUMAN	Cytosolic carboxypeptidase 1 OS=Homo sapiens OX=9606 GN=AGTPBP1 PE=1 SV=3	47	32	29.53	223107	221806	211860	235716	218035	194215	228983	179306	194977	208312
	AHCTF1	sp|Q8WYP5|ELYS_HUMAN	Protein ELYS OS=Homo sapiens OX=9606 GN=AHCTF1 PE=1 SV=3	6	6	2.6	37872.3	35498.4	45000.7	33262.2	33284.2	38132.8	45060	44914.9	26792.5	35065.1
	AHCY	sp|P23526|SAHH_HUMAN	Adenosylhomocysteinase OS=Homo sapiens OX=9606 GN=AHCY PE=1 SV=4	220	34	53.01	2.72198e+06	3.22823e+06	2.27855e+06	2.53573e+06	2.76605e+06	2.47263e+06	2.12132e+06	2.35303e+06	3.13927e+06	2.6094e+06
	AHCYL1	sp|O43865|SAHH2_HUMAN	S-adenosylhomocysteine hydrolase-like protein 1 OS=Homo sapiens OX=9606 GN=AHCYL1 PE=1 SV=2	263	47	56.23	2.9032e+06	4.37002e+06	3.42151e+06	3.46325e+06	4.85195e+06	3.07584e+06	5.76984e+06	4.52529e+06	4.36804e+06	5.75294e+06
	AHCYL2	sp|Q96HN2|SAHH3_HUMAN	Adenosylhomocysteinase 3 OS=Homo sapiens OX=9606 GN=AHCYL2 PE=1 SV=1	199	37	40.1	2.70698e+06	3.33889e+06	2.96779e+06	2.86794e+06	3.74717e+06	2.83278e+06	4.44805e+06	3.61438e+06	3.96666e+06	4.54001e+06
	AHCYL2	sp|Q96HN2-2|SAHH3_HUMAN	Isoform 2 of Adenosylhomocysteinase 3 OS=Homo sapiens OX=9606 GN=AHCYL2	207	38	40.16	2.71999e+06	3.23376e+06	3.04541e+06	2.88054e+06	3.66402e+06	2.97288e+06	4.28123e+06	3.46932e+06	3.9232e+06	4.29643e+06
	AHNAK	sp|Q09666|AHNK_HUMAN	Neuroblast differentiation-associated protein AHNAK OS=Homo sapiens OX=9606 GN=AHNAK PE=1 SV=2	642	310	73.41	245162	370986	328118	488300	297482	1.43529e+06	278390	1.18288e+06	493489	186890
	AHNAK2	sp|Q8IVF2|AHNK2_HUMAN	Protein AHNAK2 OS=Homo sapiens OX=9606 GN=AHNAK2 PE=1 SV=2	203	120	41.92	375527	592798	457405	431303	477859	638169	280448	235878	651758	250363
	AHSA1	sp|O95433|AHSA1_HUMAN	Activator of 90 kDa heat shock protein ATPase homolog 1 OS=Homo sapiens OX=9606 GN=AHSA1 PE=1 SV=1	135	29	75.74	1.50784e+06	1.18902e+06	1.3714e+06	1.19383e+06	1.54679e+06	1.5407e+06	1.31668e+06	1.29598e+06	1.60115e+06	1.48914e+06
	AHSG	sp|P02765|FETUA_HUMAN	Alpha-2-HS-glycoprotein OS=Homo sapiens OX=9606 GN=AHSG PE=1 SV=2	6	3	6.54	209683	36818.8	402293	196816	42616.7	64072.6	97874.1	190321	91272.9	59727
	AIDA	sp|Q96BJ3|AIDA_HUMAN	Axin interactor, dorsalization-associated protein OS=Homo sapiens OX=9606 GN=AIDA PE=1 SV=1	36	14	40.52	332733	281305	368913	352312	341370	240833	354290	372597	260204	300520
	AIF1L	sp|Q9BQI0|AIF1L_HUMAN	Allograft inflammatory factor 1-like OS=Homo sapiens OX=9606 GN=AIF1L PE=1 SV=1	6	5	37.33	143098	67924.3	72939.2	70302.6	68477.4	177008	27797.4	63754.6	155188	84871.3
	AIFM1	sp|O95831|AIFM1_HUMAN	Apoptosis-inducing factor 1, mitochondrial OS=Homo sapiens OX=9606 GN=AIFM1 PE=1 SV=1	127	28	43.88	828038	905156	895331	829943	906983	683515	1.16584e+06	943586	928956	1.08564e+06
	AIFM2	sp|Q9BRQ8|FSP1_HUMAN	Ferroptosis suppressor protein 1 OS=Homo sapiens OX=9606 GN=AIFM2 PE=1 SV=1	2	2	8.31	36236.2	15673.1	21644.4	21202.9	23505.9	23620.8	37667.2	38136.6	19433.7	27783.7
	AIFM3	sp|Q96NN9|AIFM3_HUMAN	Apoptosis-inducing factor 3 OS=Homo sapiens OX=9606 GN=AIFM3 PE=1 SV=1	40	22	35.54	148115	184595	172921	119218	164363	151122	174327	194340	160450	181791
	AIFM3	sp|Q96NN9-2|AIFM3_HUMAN	Isoform 2 of Apoptosis-inducing factor 3 OS=Homo sapiens OX=9606 GN=AIFM3	40	22	36.09	145251	185269	171162	114045	161037	154264	176592	192611	163495	187703
	AIMP1	sp|Q12904|AIMP1_HUMAN	Aminoacyl tRNA synthase complex-interacting multifunctional protein 1 OS=Homo sapiens OX=9606 GN=AIMP1 PE=1 SV=2	51	21	70.19	270712	305755	156939	236452	259757	338322	282554	179601	337626	254331
	AIMP2	sp|Q13155|AIMP2_HUMAN	Aminoacyl tRNA synthase complex-interacting multifunctional protein 2 OS=Homo sapiens OX=9606 GN=AIMP2 PE=1 SV=2	27	12	36.25	420310	378957	322926	346794	392229	402752	361115	316019	462924	458804
	AIMP2	sp|Q13155-2|AIMP2_HUMAN	Isoform 2 of Aminoacyl tRNA synthase complex-interacting multifunctional protein 2 OS=Homo sapiens OX=9606 GN=AIMP2	25	11	40.24	352509	337671	285276	296273	330613	349206	299479	268776	408130	386482
	AIP	sp|O00170|AIP_HUMAN	AH receptor-interacting protein OS=Homo sapiens OX=9606 GN=AIP PE=1 SV=2	38	13	45.45	336645	255452	291915	286639	293132	349325	225130	275476	283852	318909
	AIP	tr|D2CVN5|D2CVN5_HUMAN	Aryl hydrocarbon receptor-interacting protein AIP722 OS=Homo sapiens OX=9606 GN=AIP PE=4 SV=1	30	10	46.66	379740	260059	280787	302973	306111	309908	228826	254948	259713	290289
	AJM1	sp|C9J069|AJM1_HUMAN	Apical junction component 1 homolog OS=Homo sapiens OX=9606 GN=AJM1 PE=3 SV=1	63	35	42.21	215683	237640	247707	223065	343215	228431	436594	222788	257011	279199
	AK1	sp|P00568|KAD1_HUMAN	Adenylate kinase isoenzyme 1 OS=Homo sapiens OX=9606 GN=AK1 PE=1 SV=3	187	20	71.65	1.70402e+06	1.85062e+06	1.89653e+06	1.36058e+06	1.56207e+06	3.63657e+06	1.41022e+06	2.09424e+06	2.24372e+06	1.65158e+06
	AK2	sp|P54819|KAD2_HUMAN	Adenylate kinase 2, mitochondrial OS=Homo sapiens OX=9606 GN=AK2 PE=1 SV=2	30	13	61.5	167374	142869	144214	150663	181080	227789	150456	181597	162474	180560
	AK2	tr|G3V213|G3V213_HUMAN	Nucleoside-diphosphate kinase OS=Homo sapiens OX=9606 GN=AK2 PE=1 SV=1	23	9	57.89	171053	140538	139789	153750	177129	234450	148791	190959	166185	189016
	AK3	sp|Q9UIJ7|KAD3_HUMAN	GTP:AMP phosphotransferase AK3, mitochondrial OS=Homo sapiens OX=9606 GN=AK3 PE=1 SV=4	82	18	65.2	643410	1.02922e+06	721125	972430	987689	825656	908270	677313	873074	758125
	AK4	sp|P27144|KAD4_HUMAN	Adenylate kinase 4, mitochondrial OS=Homo sapiens OX=9606 GN=AK4 PE=1 SV=1	60	14	65.92	982811	626575	810733	724672	959390	684840	980885	724835	862685	784370
	AK5	sp|Q9Y6K8|KAD5_HUMAN	Adenylate kinase isoenzyme 5 OS=Homo sapiens OX=9606 GN=AK5 PE=1 SV=2	129	28	40.39	1.89139e+06	1.90005e+06	2.10301e+06	1.83719e+06	1.86171e+06	1.86809e+06	1.8405e+06	1.33226e+06	2.05139e+06	2.11474e+06
	AK9	sp|Q5TCS8|KAD9_HUMAN	Adenylate kinase 9 OS=Homo sapiens OX=9606 GN=AK9 PE=1 SV=2	3	1	0.68	221303	124245	95142.5	76645.4	208808	37281.6	39835.4	37211.1	58460.3	47113.8
	AKAP1	sp|Q92667|AKAP1_HUMAN	A-kinase anchor protein 1, mitochondrial OS=Homo sapiens OX=9606 GN=AKAP1 PE=1 SV=1	20	14	17.94	78222.2	125217	109075	110550	90495.9	105831	100752	75689.7	87209.4	81213
	AKAP10	sp|O43572|AKA10_HUMAN	A-kinase anchor protein 10, mitochondrial OS=Homo sapiens OX=9606 GN=AKAP10 PE=1 SV=2	27	14	25.38	95719.3	120624	120103	119886	132007	99356.2	127367	119388	106152	129506
	AKAP11	sp|Q9UKA4|AKA11_HUMAN	A-kinase anchor protein 11 OS=Homo sapiens OX=9606 GN=AKAP11 PE=1 SV=1	9	7	3.63	74053.4	88298.2	80142.4	71527.9	91618.5	81733.7	108299	82276.9	86462.8	94329.2
	AKAP12	sp|Q02952|AKA12_HUMAN	A-kinase anchor protein 12 OS=Homo sapiens OX=9606 GN=AKAP12 PE=1 SV=4	315	95	56.28	500126	690443	1.14578e+06	574660	519278	1.58476e+06	511466	388851	1.06841e+06	388311
	AKAP13	sp|Q12802|AKP13_HUMAN	A-kinase anchor protein 13 OS=Homo sapiens OX=9606 GN=AKAP13 PE=1 SV=2	7	6	2.49	32759.9	35275.2	34619.9	31197.3	40014.6	28236.3	45090.7	46344.5	35324	34300.5
	AKAP17A	sp|Q02040|AK17A_HUMAN	A-kinase anchor protein 17A OS=Homo sapiens OX=9606 GN=AKAP17A PE=1 SV=2	3	2	2.3	13817.7	7247.63	9848.46	12546.5	10405.2	10854.7	18080.1	11888.4	7665.46	11760.5
	AKAP2	sp|Q9Y2D5|AKAP2_HUMAN	A-kinase anchor protein 2 OS=Homo sapiens OX=9606 GN=AKAP2 PE=1 SV=3	2	2	3.38	134916	53101.7	35648.7	41670.1	49703	26395.2	49042.6	41526.7	30574.3	31476.3
	AKAP5	sp|P24588|AKAP5_HUMAN	A-kinase anchor protein 5 OS=Homo sapiens OX=9606 GN=AKAP5 PE=1 SV=3	24	14	31.85	113105	112485	262541	131982	401351	312654	613450	157247	418410	533730
	AKAP6	sp|Q13023|AKAP6_HUMAN	A-kinase anchor protein 6 OS=Homo sapiens OX=9606 GN=AKAP6 PE=1 SV=3	5	5	2.76	21129.9	44102.1	30083.5	32886.3	25493.8	26669	27287.1	27506.4	20222.7	26103.4
	AKAP7	sp|O43687|AKA7A_HUMAN	A-kinase anchor protein 7 isoforms alpha and beta OS=Homo sapiens OX=9606 GN=AKAP7 PE=1 SV=4	3	2	19.23	78895.7	59448.9	97939.1	111160	65385	51664.2	59805	64267.9	91454.5	73401
	AKAP8L	sp|Q9ULX6|AKP8L_HUMAN	A-kinase anchor protein 8-like OS=Homo sapiens OX=9606 GN=AKAP8L PE=1 SV=4	5	5	10.53	46622.2	23307.4	26847.6	37000.6	30825.4	51353.6	37950.2	36634	56281.3	38020.6
	AKAP9	sp|Q99996|AKAP9_HUMAN	A-kinase anchor protein 9 OS=Homo sapiens OX=9606 GN=AKAP9 PE=1 SV=4	43	39	10.75	68212	77593.4	89401.7	87627.5	88748.1	78928.7	109042	89920.1	91337.3	100235
	AKAP9	tr|A0A2R8Y590|A0A2R8Y590_HUMAN	A-kinase anchor protein 9 (Fragment) OS=Homo sapiens OX=9606 GN=AKAP9 PE=1 SV=1	2	2	6.03	28207.6	24261	29122.2	47258.8	45549.3	28932.6	41080.7	29653.8	34363.1	46289.6
	AKR1A1	sp|P14550|AK1A1_HUMAN	Aldo-keto reductase family 1 member A1 OS=Homo sapiens OX=9606 GN=AKR1A1 PE=1 SV=3	126	28	63.38	959637	1.07919e+06	1.00072e+06	890850	909552	695056	860294	1.14395e+06	580000	1.00052e+06
	AKR1B1	sp|P15121|ALDR_HUMAN	Aldo-keto reductase family 1 member B1 OS=Homo sapiens OX=9606 GN=AKR1B1 PE=1 SV=3	149	19	64.24	5.25222e+06	5.88938e+06	3.73977e+06	4.51441e+06	4.7914e+06	5.30429e+06	4.57144e+06	4.72846e+06	7.38266e+06	6.25633e+06
	AKR1B15	sp|C9JRZ8|AK1BF_HUMAN	Aldo-keto reductase family 1 member B15 OS=Homo sapiens OX=9606 GN=AKR1B15 PE=1 SV=2	8	2	8.23	3.38176e+06	4.93759e+06	3.09443e+06	3.20053e+06	3.73206e+06	4.12382e+06	2.63959e+06	3.8115e+06	5.14797e+06	4.16834e+06
	AKR1C1	sp|Q04828|AK1C1_HUMAN	Aldo-keto reductase family 1 member C1 OS=Homo sapiens OX=9606 GN=AKR1C1 PE=1 SV=1	65	20	57.58	541978	898241	1.82807e+06	963720	556992	1.47786e+06	797083	3.79267e+06	993418	1.14709e+06
	AKR1C2	sp|P52895|AK1C2_HUMAN	Aldo-keto reductase family 1 member C2 OS=Homo sapiens OX=9606 GN=AKR1C2 PE=1 SV=3	56	19	52.32	544339	876006	1.79859e+06	899617	562101	1.50228e+06	641334	4.36519e+06	1.09819e+06	1.19169e+06
	AKR1C3	sp|P42330|AK1C3_HUMAN	Aldo-keto reductase family 1 member C3 OS=Homo sapiens OX=9606 GN=AKR1C3 PE=1 SV=4	61	18	56.04	583811	793398	1.61068e+06	1.11433e+06	536938	1.34136e+06	909208	2.43328e+06	753765	851065
	AKR1D1	sp|P51857|AK1D1_HUMAN	Aldo-keto reductase family 1 member D1 OS=Homo sapiens OX=9606 GN=AKR1D1 PE=1 SV=1	2	1	2.76	188114	927032	1.30733e+06	986929	241268	1.80711e+06	938578	2.45892e+06	951027	589395
	AKR1E2	sp|Q96JD6|AKCL2_HUMAN	1,5-anhydro-D-fructose reductase OS=Homo sapiens OX=9606 GN=AKR1E2 PE=1 SV=2	5	1	2.5	1.38519e+06	1.35412e+06	1.26402e+06	1.08276e+06	887678	582362	992856	1.88493e+06	400004	792774
	AKR7A2	sp|O43488|ARK72_HUMAN	Aflatoxin B1 aldehyde reductase member 2 OS=Homo sapiens OX=9606 GN=AKR7A2 PE=1 SV=3	96	22	41.5	2.1638e+06	2.36725e+06	2.15501e+06	2.01959e+06	2.25484e+06	3.05529e+06	2.00639e+06	2.48907e+06	2.68679e+06	2.28016e+06
	AKR7A3	sp|O95154|ARK73_HUMAN	Aflatoxin B1 aldehyde reductase member 3 OS=Homo sapiens OX=9606 GN=AKR7A3 PE=1 SV=2	23	11	38.07	452042	241874	454665	379159	461344	279683	646652	544632	529210	559959
	AKT1	sp|P31749|AKT1_HUMAN	RAC-alpha serine/threonine-protein kinase OS=Homo sapiens OX=9606 GN=AKT1 PE=1 SV=2	35	16	33.33	133012	200794	200016	193343	196230	168419	194190	194508	187317	226823
	AKT2	sp|P31751|AKT2_HUMAN	RAC-beta serine/threonine-protein kinase OS=Homo sapiens OX=9606 GN=AKT2 PE=1 SV=2	21	11	20.17	93947.7	115531	122709	111802	114148	104904	111863	130533	103016	131857
	AKT3	sp|Q9Y243|AKT3_HUMAN	RAC-gamma serine/threonine-protein kinase OS=Homo sapiens OX=9606 GN=AKT3 PE=1 SV=1	58	24	54.07	364772	479213	362946	348904	482396	304401	385142	298166	403581	390352
	AKTIP	sp|Q9H8T0|AKTIP_HUMAN	AKT-interacting protein OS=Homo sapiens OX=9606 GN=AKTIP PE=1 SV=1	8	6	32.88	93546.5	89798.9	47400.9	89764.9	87497.3	51304	78488.1	55584.5	85174.2	70762.4
	ALAD	sp|P13716|HEM2_HUMAN	Delta-aminolevulinic acid dehydratase OS=Homo sapiens OX=9606 GN=ALAD PE=1 SV=1	150	31	51.82	1.05316e+06	933919	976799	1.00495e+06	1.19593e+06	1.39512e+06	852639	1.80107e+06	895613	952750
	ALB	sp|P02768|ALBU_HUMAN	Albumin OS=Homo sapiens OX=9606 GN=ALB PE=1 SV=2	980	67	82.43	6.16864e+07	4.61411e+06	3.39903e+07	2.88782e+07	3.30573e+06	1.27105e+07	1.56844e+07	3.88101e+07	1.17665e+07	1.89444e+07
	ALCAM	sp|Q13740|CD166_HUMAN	CD166 antigen OS=Homo sapiens OX=9606 GN=ALCAM PE=1 SV=2	108	33	49.23	512160	588052	720911	792275	836193	875901	694369	705927	1.12881e+06	812648
	ALCAM	sp|Q13740-2|CD166_HUMAN	Isoform 2 of CD166 antigen OS=Homo sapiens OX=9606 GN=ALCAM	112	34	52.63	506943	587174	725564	802645	838977	883414	712852	698473	1.13372e+06	809613
	ALDH16A1	sp|Q8IZ83|A16A1_HUMAN	Aldehyde dehydrogenase family 16 member A1 OS=Homo sapiens OX=9606 GN=ALDH16A1 PE=1 SV=2	21	12	16.21	268822	160914	139683	185958	149529	163875	178299	220711	165613	129436
	ALDH18A1	sp|P54886|P5CS_HUMAN	Delta-1-pyrroline-5-carboxylate synthase OS=Homo sapiens OX=9606 GN=ALDH18A1 PE=1 SV=2	49	24	30.19	228019	156762	199541	184879	167126	159336	234395	304115	188598	149611
	ALDH1A1	sp|P00352|AL1A1_HUMAN	Retinal dehydrogenase 1 OS=Homo sapiens OX=9606 GN=ALDH1A1 PE=1 SV=2	167	35	63.67	3.83194e+06	5.15143e+06	5.32193e+06	6.0084e+06	5.65048e+06	5.17367e+06	3.77809e+06	1.23301e+07	4.2443e+06	4.62246e+06
	ALDH1A2	sp|O94788|AL1A2_HUMAN	Retinal dehydrogenase 2 OS=Homo sapiens OX=9606 GN=ALDH1A2 PE=1 SV=3	28	7	11.2	1.11691e+06	2.74539e+06	3.27078e+06	2.62673e+06	3.01514e+06	2.53708e+06	2.24582e+06	2.93503e+06	2.7546e+06	3.61895e+06
	ALDH1A3	sp|P47895|AL1A3_HUMAN	Aldehyde dehydrogenase family 1 member A3 OS=Homo sapiens OX=9606 GN=ALDH1A3 PE=1 SV=2	16	4	5.66	1.69132e+06	3.03056e+06	2.18081e+06	2.91063e+06	2.32607e+06	1.94772e+06	2.1241e+06	2.11308e+06	2.21779e+06	2.2082e+06
	ALDH1B1	sp|P30837|AL1B1_HUMAN	Aldehyde dehydrogenase X, mitochondrial OS=Homo sapiens OX=9606 GN=ALDH1B1 PE=1 SV=3	63	22	39.84	1.45301e+06	2.65792e+06	1.90812e+06	2.86126e+06	1.7855e+06	2.66929e+06	1.73562e+06	1.57566e+06	1.89825e+06	3.08654e+06
	ALDH1L1	sp|O75891|AL1L1_HUMAN	Cytosolic 10-formyltetrahydrofolate dehydrogenase OS=Homo sapiens OX=9606 GN=ALDH1L1 PE=1 SV=2	359	70	70.07	1.49918e+06	1.80809e+06	1.34291e+06	1.92999e+06	1.79816e+06	1.9447e+06	1.96477e+06	3.26912e+06	1.95185e+06	2.65556e+06
	ALDH1L2	sp|Q3SY69|AL1L2_HUMAN	Mitochondrial 10-formyltetrahydrofolate dehydrogenase OS=Homo sapiens OX=9606 GN=ALDH1L2 PE=1 SV=2	37	8	8.78	809632	858320	698401	993288	916246	812217	1.00067e+06	1.5153e+06	865524	1.18956e+06
	ALDH2	sp|P05091|ALDH2_HUMAN	Aldehyde dehydrogenase, mitochondrial OS=Homo sapiens OX=9606 GN=ALDH2 PE=1 SV=2	371	39	57.64	2.98635e+06	1.1365e+07	1.26211e+07	8.82517e+06	1.22764e+07	9.8863e+06	1.00132e+07	9.0862e+06	1.17587e+07	1.55733e+07
	ALDH3A2	sp|P51648|AL3A2_HUMAN	Aldehyde dehydrogenase family 3 member A2 OS=Homo sapiens OX=9606 GN=ALDH3A2 PE=1 SV=1	61	22	37.52	348855	285242	437690	340416	342230	478818	286123	520423	275127	391052
	ALDH4A1	sp|P30038|AL4A1_HUMAN	Delta-1-pyrroline-5-carboxylate dehydrogenase, mitochondrial OS=Homo sapiens OX=9606 GN=ALDH4A1 PE=1 SV=3	192	36	61.46	2.19505e+06	4.44652e+06	3.08974e+06	4.89932e+06	3.50804e+06	4.10698e+06	3.69711e+06	2.75508e+06	4.80583e+06	6.57723e+06
	ALDH5A1	sp|P51649|SSDH_HUMAN	Succinate-semialdehyde dehydrogenase, mitochondrial OS=Homo sapiens OX=9606 GN=ALDH5A1 PE=1 SV=2	218	34	59.06	5.62965e+06	6.75948e+06	8.15354e+06	6.72283e+06	9.17364e+06	5.67192e+06	9.97957e+06	7.15652e+06	9.07096e+06	1.00623e+07
	ALDH6A1	sp|Q02252|MMSA_HUMAN	Methylmalonate-semialdehyde dehydrogenase [acylating], mitochondrial OS=Homo sapiens OX=9606 GN=ALDH6A1 PE=1 SV=2	402	57	68.97	4.4581e+06	7.60736e+06	5.10982e+06	8.42227e+06	5.71118e+06	5.81215e+06	7.16349e+06	6.24107e+06	7.86743e+06	7.24983e+06
	ALDH7A1	sp|P49419|AL7A1_HUMAN	Alpha-aminoadipic semialdehyde dehydrogenase OS=Homo sapiens OX=9606 GN=ALDH7A1 PE=1 SV=5	303	38	56.4	2.19229e+06	5.45943e+06	3.86394e+06	5.84018e+06	3.76522e+06	6.27074e+06	3.12466e+06	4.65543e+06	4.57603e+06	4.71005e+06
	ALDH7A1	sp|P49419-2|AL7A1_HUMAN	Isoform 2 of Alpha-aminoadipic semialdehyde dehydrogenase OS=Homo sapiens OX=9606 GN=ALDH7A1	311	39	60.86	2.19885e+06	5.43811e+06	3.86954e+06	5.85236e+06	3.76478e+06	6.27227e+06	3.11152e+06	4.65837e+06	4.56505e+06	4.70152e+06
	ALDH9A1	sp|P49189|AL9A1_HUMAN	4-trimethylaminobutyraldehyde dehydrogenase OS=Homo sapiens OX=9606 GN=ALDH9A1 PE=1 SV=3	235	37	51.62	3.06529e+06	5.12676e+06	4.93505e+06	3.84597e+06	3.5703e+06	8.49152e+06	4.29601e+06	6.72262e+06	8.28321e+06	4.9957e+06
	ALDH9A1	sp|P49189-3|AL9A1_HUMAN	Isoform 3 of 4-trimethylaminobutyraldehyde dehydrogenase OS=Homo sapiens OX=9606 GN=ALDH9A1	228	37	53.09	3.06529e+06	5.12676e+06	4.93505e+06	3.84597e+06	3.5703e+06	8.49152e+06	4.29601e+06	6.72262e+06	8.28321e+06	4.9957e+06
	ALDOA	sp|P04075|ALDOA_HUMAN	Fructose-bisphosphate aldolase A OS=Homo sapiens OX=9606 GN=ALDOA PE=1 SV=2	1217	40	88.18	5.49225e+07	7.06174e+07	3.95812e+07	3.60357e+07	5.20742e+07	4.67101e+07	5.08674e+07	3.04174e+07	6.71787e+07	5.60043e+07
	ALDOC	sp|P09972|ALDOC_HUMAN	Fructose-bisphosphate aldolase C OS=Homo sapiens OX=9606 GN=ALDOC PE=1 SV=2	911	36	79.67	2.53772e+07	6.52623e+07	3.07113e+07	3.4146e+07	4.07119e+07	4.56554e+07	4.10138e+07	3.55509e+07	5.40135e+07	4.30431e+07
	ALG1	sp|Q9BT22|ALG1_HUMAN	Chitobiosyldiphosphodolichol beta-mannosyltransferase OS=Homo sapiens OX=9606 GN=ALG1 PE=1 SV=2	15	8	19.4	137141	112529	125939	128014	110125	109429	96604.6	127839	73825.6	82209
	ALG10B	sp|Q5I7T1|AG10B_HUMAN	Putative Dol-P-Glc:Glc(2)Man(9)GlcNAc(2)-PP-Dol alpha-1,2-glucosyltransferase OS=Homo sapiens OX=9606 GN=ALG10B PE=1 SV=2	3	3	6.77	29113.9	27188.5	25079.8	24980.1	25613.5	18462.7	19965.7	32669.7	21724.7	23229.7
	ALG11	sp|Q2TAA5|ALG11_HUMAN	GDP-Man:Man(3)GlcNAc(2)-PP-Dol alpha-1,2-mannosyltransferase OS=Homo sapiens OX=9606 GN=ALG11 PE=1 SV=2	13	7	15.24	85366	63000.8	80003.1	65900.2	77900.1	78951.3	55086.5	106648	60627	67659.8
	ALG13	sp|Q9NP73|ALG13_HUMAN	Putative bifunctional UDP-N-acetylglucosamine transferase and deubiquitinase ALG13 OS=Homo sapiens OX=9606 GN=ALG13 PE=1 SV=2	3	2	1.32	55910.7	23921.6	24705	32136.8	36091.6	25793.5	17960.6	43345.1	20699.5	22179.1
	ALG13	sp|Q9NP73-2|ALG13_HUMAN	Isoform 2 of Putative bifunctional UDP-N-acetylglucosamine transferase and deubiquitinase ALG13 OS=Homo sapiens OX=9606 GN=ALG13	4	3	13.33	57215.6	39004	34739.3	45339.7	37591.3	40726.9	23369.5	48354.4	21502	28813.2
	ALG2	sp|Q9H553|ALG2_HUMAN	Alpha-1,3/1,6-mannosyltransferase ALG2 OS=Homo sapiens OX=9606 GN=ALG2 PE=1 SV=1	26	14	31.73	196164	145668	191885	189410	162150	138842	149273	231238	150243	147868
	ALG5	sp|Q9Y673|ALG5_HUMAN	Dolichyl-phosphate beta-glucosyltransferase OS=Homo sapiens OX=9606 GN=ALG5 PE=1 SV=1	6	5	15.43	48161.6	43650.5	37974.5	51204	58346.5	54311.2	37377.8	33739.4	46904.6	54465.9
	ALG6	sp|Q9Y672|ALG6_HUMAN	Dolichyl pyrophosphate Man9GlcNAc2 alpha-1,3-glucosyltransferase OS=Homo sapiens OX=9606 GN=ALG6 PE=1 SV=2	4	3	5.52	53820.7	56817.5	50466.8	66304.7	56677.1	51483.3	38288.9	55054.3	50645.4	56234.4
	ALG9	sp|Q9H6U8|ALG9_HUMAN	Alpha-1,2-mannosyltransferase ALG9 OS=Homo sapiens OX=9606 GN=ALG9 PE=1 SV=2	6	3	5.89	165514	149223	140878	149529	161899	118850	76770.5	124754	107930	103661
	ALKBH4	sp|Q9NXW9|ALKB4_HUMAN	Alpha-ketoglutarate-dependent dioxygenase alkB homolog 4 OS=Homo sapiens OX=9606 GN=ALKBH4 PE=1 SV=1	11	9	41.06	99641	159655	158516	161031	142209	132760	124607	104028	131398	136659
	ALKBH8	sp|Q96BT7|ALKB8_HUMAN	Alkylated DNA repair protein alkB homolog 8 OS=Homo sapiens OX=9606 GN=ALKBH8 PE=1 SV=2	3	2	3.01	46076.3	176478	172161	133389	145683	212140	97888.3	103777	207352	147313
	ALOX5	sp|P09917|LOX5_HUMAN	Polyunsaturated fatty acid 5-lipoxygenase OS=Homo sapiens OX=9606 GN=ALOX5 PE=1 SV=2	8	7	11.13	146462	51418.1	49717.2	67036.5	45414.9	77445.8	50850.2	91054.7	44427.5	40925.1
	ALOX5AP	sp|P20292|AL5AP_HUMAN	Arachidonate 5-lipoxygenase-activating protein OS=Homo sapiens OX=9606 GN=ALOX5AP PE=1 SV=2	1	1	6.83	103926	15393.4	38294	38585.1	18567	34442.4	9587.37	23592.3	21346	20968.9
	ALPL	sp|P05186|PPBT_HUMAN	Alkaline phosphatase, tissue-nonspecific isozyme OS=Homo sapiens OX=9606 GN=ALPL PE=1 SV=4	5	5	10.5	80505.8	121583	142773	211809	119206	61280.4	73259.1	292356	106757	125755
	ALS2	sp|Q96Q42|ALS2_HUMAN	Alsin OS=Homo sapiens OX=9606 GN=ALS2 PE=1 SV=2	72	37	28.85	170905	214914	204049	165804	188815	173238	231437	165254	213633	214926
	ALYREF	sp|Q86V81|THOC4_HUMAN	THO complex subunit 4 OS=Homo sapiens OX=9606 GN=ALYREF PE=1 SV=3	11	5	31.13	231051	192790	91794.3	158865	131413	258172	115363	101933	201626	155364
	AMACR	sp|Q9UHK6|AMACR_HUMAN	Alpha-methylacyl-CoA racemase OS=Homo sapiens OX=9606 GN=AMACR PE=1 SV=2	8	4	12.04	34847.6	46645.4	53409.6	67228.6	36893.8	54190.1	43741.7	67887.2	58093.2	58993.4
	AMBP	sp|P02760|AMBP_HUMAN	Protein AMBP OS=Homo sapiens OX=9606 GN=AMBP PE=1 SV=1	10	7	24.15	57680.8	38611.6	70713.5	77554	20236	45494.3	34334.8	185667	34889.5	47228.3
	AMDHD2	sp|Q9Y303|NAGA_HUMAN	N-acetylglucosamine-6-phosphate deacetylase OS=Homo sapiens OX=9606 GN=AMDHD2 PE=1 SV=2	17	10	32.27	65974.3	84010.9	78741.8	75154	80620.2	86606.8	65191.1	64012.4	73113.6	71384.9
	AMER2	sp|Q8N7J2|AMER2_HUMAN	APC membrane recruitment protein 2 OS=Homo sapiens OX=9606 GN=AMER2 PE=1 SV=3	55	27	39.34	387281	375831	306586	562920	218871	569001	138951	202814	511677	200802
	AMFR	sp|Q9UKV5|AMFR_HUMAN	E3 ubiquitin-protein ligase AMFR OS=Homo sapiens OX=9606 GN=AMFR PE=1 SV=2	5	4	5.91	49351	57339.7	50308.3	60184.2	31956.1	35007.7	42379.7	43121.7	37574.6	37098.2
	AMIGO1	sp|Q86WK6|AMGO1_HUMAN	Amphoterin-induced protein 1 OS=Homo sapiens OX=9606 GN=AMIGO1 PE=1 SV=1	16	7	13.79	97213.7	132976	127066	111956	129223	89140.7	126801	110687	112450	111449
	AMN1	sp|Q8IY45|AMN1_HUMAN	Protein AMN1 homolog OS=Homo sapiens OX=9606 GN=AMN1 PE=2 SV=4	5	4	18.99	57960.6	49565.6	52268.4	53937.7	45919	51972.1	52118.8	41899	51968.6	57226.8
	AMOT	sp|Q4VCS5|AMOT_HUMAN	Angiomotin OS=Homo sapiens OX=9606 GN=AMOT PE=1 SV=1	10	8	8.49	93499.7	101902	121628	99977.5	129536	98502.1	103022	114315	69894.7	98009.3
	AMPD2	sp|Q01433|AMPD2_HUMAN	AMP deaminase 2 OS=Homo sapiens OX=9606 GN=AMPD2 PE=1 SV=2	105	43	37.77	715055	546185	604412	527084	568002	674681	725521	670766	764704	603964
	AMPD3	sp|Q01432|AMPD3_HUMAN	AMP deaminase 3 OS=Homo sapiens OX=9606 GN=AMPD3 PE=1 SV=1	23	15	19.17	107518	184519	137024	280119	202291	195332	144704	241463	182613	140047
	AMPH	sp|P49418|AMPH_HUMAN	Amphiphysin OS=Homo sapiens OX=9606 GN=AMPH PE=1 SV=1	297	41	56.98	4.67368e+06	6.29521e+06	7.00946e+06	3.91849e+06	6.40406e+06	5.15368e+06	6.46779e+06	3.78339e+06	7.0375e+06	5.63598e+06
	AMPH	tr|Q8NFL6|Q8NFL6_HUMAN	Amphiphysin I variant CT4 (Fragment) OS=Homo sapiens OX=9606 GN=AMPH PE=2 SV=1	12	3	8.45	128897	325750	363493	161484	243063	563103	314527	129059	590967	231647
	AMT	sp|P48728|GCST_HUMAN	Aminomethyltransferase, mitochondrial OS=Homo sapiens OX=9606 GN=AMT PE=1 SV=1	13	9	20.84	58900.9	68344.9	69044.6	64605	82948.7	84814.3	52607.1	102261	84175.2	111526
	AMT	tr|A0A1B0GUU7|A0A1B0GUU7_HUMAN	Aminomethyltransferase, mitochondrial OS=Homo sapiens OX=9606 GN=AMT PE=1 SV=1	6	4	16.94	36162.7	44237.9	57164.8	41578	48085	63661.6	29820.7	67695.1	54615.6	79826.5
	AMZ2	sp|Q86W34|AMZ2_HUMAN	Archaemetzincin-2 OS=Homo sapiens OX=9606 GN=AMZ2 PE=1 SV=2	6	4	13.06	56043.5	133596	32542.5	124759	37279.4	53723.3	28047.1	67419.2	73875.8	98549.3
	ANAPC1	sp|Q9H1A4|APC1_HUMAN	Anaphase-promoting complex subunit 1 OS=Homo sapiens OX=9606 GN=ANAPC1 PE=1 SV=1	17	14	9.36	65394.5	70522.2	76236.2	67861.6	62892.6	65377.9	64130.2	60035.9	61505.4	69922.7
	ANAPC2	sp|Q9UJX6|ANC2_HUMAN	Anaphase-promoting complex subunit 2 OS=Homo sapiens OX=9606 GN=ANAPC2 PE=1 SV=1	1	1	1.82	33222.2	15712.9	22858.8	33810.8	21259.6	13374.3	19591.9	24413.1	10956.9	12769.8
	ANAPC4	sp|Q9UJX5|APC4_HUMAN	Anaphase-promoting complex subunit 4 OS=Homo sapiens OX=9606 GN=ANAPC4 PE=1 SV=2	7	5	7.05	22028.3	16108.1	16245.1	20463.4	20409.4	18995.2	17025.1	24509.3	16543.9	20662
	ANAPC5	sp|Q9UJX4|APC5_HUMAN	Anaphase-promoting complex subunit 5 OS=Homo sapiens OX=9606 GN=ANAPC5 PE=1 SV=2	14	10	15.36	73281.1	71493.4	75027.5	84516.3	60581.1	53705.9	59291	59893	63588	64905.8
	ANAPC7	sp|Q9UJX3|APC7_HUMAN	Anaphase-promoting complex subunit 7 OS=Homo sapiens OX=9606 GN=ANAPC7 PE=1 SV=4	12	9	17.53	122897	125884	126061	104469	106924	113931	91806.5	97570.9	109623	125734
	ANGEL2	sp|Q5VTE6|ANGE2_HUMAN	Protein angel homolog 2 OS=Homo sapiens OX=9606 GN=ANGEL2 PE=1 SV=1	5	5	11.76	19001.3	24750.9	29448	23679.8	22672.6	30735.2	37810.6	24355.4	35730.5	36119.3
	ANK1	sp|P16157|ANK1_HUMAN	Ankyrin-1 OS=Homo sapiens OX=9606 GN=ANK1 PE=1 SV=3	126	56	35.19	196018	153284	284378	276104	179201	413696	320180	1.99115e+06	174680	251756
	ANK1	sp|P16157-12|ANK1_HUMAN	Isoform Er11 of Ankyrin-1 OS=Homo sapiens OX=9606 GN=ANK1	127	57	35.38	197948	154692	284458	277322	179032	417005	322537	1.95434e+06	175934	250245
	ANK2	sp|Q01484|ANK2_HUMAN	Ankyrin-2 OS=Homo sapiens OX=9606 GN=ANK2 PE=1 SV=4	516	131	31.39	1.91598e+06	3.20083e+06	3.24607e+06	2.09014e+06	3.15238e+06	3.52547e+06	3.71758e+06	1.32132e+06	3.69748e+06	2.26183e+06
	ANK2	tr|A0A5F9ZHR8|A0A5F9ZHR8_HUMAN	Ankyrin-2 OS=Homo sapiens OX=9606 GN=ANK2 PE=1 SV=1	441	130	30.49	1.92803e+06	3.1825e+06	3.18135e+06	2.1084e+06	3.14502e+06	3.7614e+06	3.77218e+06	1.27105e+06	3.84613e+06	2.18622e+06
	ANK2	tr|A0A5F9ZGY3|A0A5F9ZGY3_HUMAN	Ankyrin-2 OS=Homo sapiens OX=9606 GN=ANK2 PE=1 SV=1	1395	261	62.3	2.79994e+06	4.50595e+06	4.60689e+06	3.11724e+06	4.11806e+06	3.83548e+06	4.8778e+06	2.78334e+06	4.16574e+06	3.63725e+06
	ANK2	tr|A0A5F9ZI40|A0A5F9ZI40_HUMAN	Ankyrin-2 OS=Homo sapiens OX=9606 GN=ANK2 PE=1 SV=1	1395	261	62.27	2.79994e+06	4.50595e+06	4.60689e+06	3.11724e+06	4.11806e+06	3.83548e+06	4.8778e+06	2.78334e+06	4.16574e+06	3.63725e+06
	ANK2	tr|A0A5F9ZH19|A0A5F9ZH19_HUMAN	Ankyrin-2 OS=Homo sapiens OX=9606 GN=ANK2 PE=1 SV=1	1387	263	62.98	2.79994e+06	4.50595e+06	4.60689e+06	3.11724e+06	4.11806e+06	3.83548e+06	4.8778e+06	2.78334e+06	4.16574e+06	3.63725e+06
	ANK2	tr|A0A5F9ZGZ5|A0A5F9ZGZ5_HUMAN	Ankyrin-2 (Fragment) OS=Homo sapiens OX=9606 GN=ANK2 PE=1 SV=1	481	133	32.5	2.22405e+06	3.63145e+06	3.78897e+06	2.40997e+06	3.65566e+06	4.12067e+06	4.17429e+06	1.60075e+06	4.18749e+06	2.57634e+06
	ANK2	tr|A0A5F9ZGZ1|A0A5F9ZGZ1_HUMAN	Ankyrin-2 OS=Homo sapiens OX=9606 GN=ANK2 PE=1 SV=1	1029	139	67.63	2.67123e+06	4.36183e+06	4.85455e+06	3.24107e+06	4.02798e+06	3.54436e+06	4.7561e+06	3.58835e+06	3.87852e+06	4.12142e+06
	ANK3	sp|Q12955|ANK3_HUMAN	Ankyrin-3 OS=Homo sapiens OX=9606 GN=ANK3 PE=1 SV=3	442	159	37.1	847329	1.25421e+06	1.10702e+06	1.12564e+06	1.18807e+06	1.38892e+06	901329	826386	1.30109e+06	951988
	ANK3	tr|A0A087WTF3|A0A087WTF3_HUMAN	Ankyrin-3 (Fragment) OS=Homo sapiens OX=9606 GN=ANK3 PE=1 SV=1	244	86	51.8	2.07532e+06	2.91612e+06	2.40191e+06	2.50968e+06	2.80891e+06	2.67898e+06	2.48777e+06	1.80495e+06	2.63109e+06	2.27331e+06
	ANK3	tr|A0A087WVC2|A0A087WVC2_HUMAN	Ankyrin-3 (Fragment) OS=Homo sapiens OX=9606 GN=ANK3 PE=1 SV=1	27	12	44.41	101368	170292	177827	161972	164252	172131	128458	144300	174466	138561
	ANK3	tr|H0Y9E9|H0Y9E9_HUMAN	Ankyrin-3 (Fragment) OS=Homo sapiens OX=9606 GN=ANK3 PE=1 SV=1	34	11	49.49	588359	747291	695062	707457	832338	710768	590599	629844	635063	696189
	ANK3	tr|H0YA66|H0YA66_HUMAN	Ankyrin-3 (Fragment) OS=Homo sapiens OX=9606 GN=ANK3 PE=1 SV=8	24	8	45.45	284234	377476	365112	377289	399103	337186	272852	350562	323406	310055
	ANK3	tr|A0A087WX55|A0A087WX55_HUMAN	Ankyrin-3 (Fragment) OS=Homo sapiens OX=9606 GN=ANK3 PE=1 SV=1	11	6	22.86	350180	499680	370229	441271	498243	906426	372229	238990	767296	489547
	ANKFY1	sp|Q9P2R3|ANFY1_HUMAN	Rabankyrin-5 OS=Homo sapiens OX=9606 GN=ANKFY1 PE=1 SV=2	147	49	43.88	451988	660493	746762	698884	594653	739804	554164	899733	553579	710465
	ANKH	sp|Q9HCJ1|ANKH_HUMAN	Progressive ankylosis protein homolog OS=Homo sapiens OX=9606 GN=ANKH PE=1 SV=2	19	12	23.78	114999	141750	144944	117284	144207	119793	135968	149949	133640	150174
	ANKHD1	sp|Q8IWZ3|ANKH1_HUMAN	Ankyrin repeat and KH domain-containing protein 1 OS=Homo sapiens OX=9606 GN=ANKHD1 PE=1 SV=1	11	10	4.45	53479.9	55012.8	56940.3	49798.7	53298.5	58212.2	77258.8	77113.8	49249.9	70645.7
	ANKHD1	tr|H3BLS9|H3BLS9_HUMAN	Ankyrin repeat and KH domain-containing protein 1 (Fragment) OS=Homo sapiens OX=9606 GN=ANKHD1 PE=1 SV=1	7	7	11.06	49046.7	38085.6	33719.6	38272.6	34814.8	33181.6	51520	53537.9	24986.5	37716.2
	ANKIB1	sp|Q9P2G1|AKIB1_HUMAN	Ankyrin repeat and IBR domain-containing protein 1 OS=Homo sapiens OX=9606 GN=ANKIB1 PE=1 SV=3	19	14	15.24	100457	110981	125235	133972	109481	84384.2	103877	96019.1	92264.5	87604.3
	ANKLE2	sp|Q86XL3|ANKL2_HUMAN	Ankyrin repeat and LEM domain-containing protein 2 OS=Homo sapiens OX=9606 GN=ANKLE2 PE=1 SV=4	7	7	8.21	127303	130357	126155	114515	94063.4	109042	131322	108307	108628	111665
	ANKMY2	sp|Q8IV38|ANKY2_HUMAN	Ankyrin repeat and MYND domain-containing protein 2 OS=Homo sapiens OX=9606 GN=ANKMY2 PE=1 SV=1	50	24	41.72	165030	186252	200108	165431	245264	164590	217261	153912	206367	251875
	ANKRD11	sp|Q6UB99|ANR11_HUMAN	Ankyrin repeat domain-containing protein 11 OS=Homo sapiens OX=9606 GN=ANKRD11 PE=1 SV=3	3	3	1.01	107680	83669.2	127625	80741	105463	92144.7	85629	127994	105529	111897
	ANKRD13A	sp|Q8IZ07|AN13A_HUMAN	Ankyrin repeat domain-containing protein 13A OS=Homo sapiens OX=9606 GN=ANKRD13A PE=1 SV=3	10	5	9.32	41569.2	29756	38772.5	62907.2	35883.9	37487.2	26154.6	48177.1	33695.4	45922
	ANKRD13D	sp|Q6ZTN6|AN13D_HUMAN	Ankyrin repeat domain-containing protein 13D OS=Homo sapiens OX=9606 GN=ANKRD13D PE=1 SV=2	18	9	17.95	119339	80428.7	100923	109928	100241	71441.2	101715	98485.2	82258.5	99144.3
	ANKRD13D	sp|Q6ZTN6-3|AN13D_HUMAN	Isoform 3 of Ankyrin repeat domain-containing protein 13D OS=Homo sapiens OX=9606 GN=ANKRD13D	20	10	18.02	115764	76927.6	111240	108357	102131	68386.3	102456	94185.6	85407.1	101739
	ANKRD16	sp|Q6P6B7|ANR16_HUMAN	Ankyrin repeat domain-containing protein 16 OS=Homo sapiens OX=9606 GN=ANKRD16 PE=1 SV=1	8	5	23.82	34083.9	38498	47950	46186.8	40117.3	43891.2	41177.2	50272.8	36405.2	50315.7
	ANKRD17	sp|O75179|ANR17_HUMAN	Ankyrin repeat domain-containing protein 17 OS=Homo sapiens OX=9606 GN=ANKRD17 PE=1 SV=3	14	11	4.84	40325.1	47001.1	40389.4	36095.5	45688.7	45770.8	67394.4	61183	43188.2	63953.1
	ANKRD18A	sp|Q8IVF6|AN18A_HUMAN	Ankyrin repeat domain-containing protein 18A OS=Homo sapiens OX=9606 GN=ANKRD18A PE=2 SV=3	6	4	3.93	138912	111705	139200	128365	159617	85146.3	90175.2	156437	104684	91229.3
	ANKRD24	sp|Q8TF21|ANR24_HUMAN	Ankyrin repeat domain-containing protein 24 OS=Homo sapiens OX=9606 GN=ANKRD24 PE=2 SV=2	6	6	5.85	82582.3	95351.5	102199	74491.8	119947	81120.1	123094	82132.8	95430.3	115277
	ANKRD27	sp|Q96NW4|ANR27_HUMAN	Ankyrin repeat domain-containing protein 27 OS=Homo sapiens OX=9606 GN=ANKRD27 PE=1 SV=2	9	7	8.57	31993.3	29197.1	39860.2	35442.9	42274.2	29593.4	43256.6	44474.8	30106.7	50427.1
	ANKRD28	sp|O15084|ANR28_HUMAN	Serine/threonine-protein phosphatase 6 regulatory ankyrin repeat subunit A OS=Homo sapiens OX=9606 GN=ANKRD28 PE=1 SV=5	25	13	18.71	121766	128568	134020	126402	131388	116595	152578	127444	128987	148848
	ANKRD29	sp|Q8N6D5|ANR29_HUMAN	Ankyrin repeat domain-containing protein 29 OS=Homo sapiens OX=9606 GN=ANKRD29 PE=1 SV=2	28	14	52.16	189718	141836	207812	185847	165035	209884	108459	320501	131222	157375
	ANKRD34A	sp|Q69YU3|AN34A_HUMAN	Ankyrin repeat domain-containing protein 34A OS=Homo sapiens OX=9606 GN=ANKRD34A PE=1 SV=2	10	9	24.8	93954.1	91037.2	59559.7	69835.5	95099	81529.3	104818	57306.4	84087.5	59040.2
	ANKRD44	sp|Q8N8A2|ANR44_HUMAN	Serine/threonine-protein phosphatase 6 regulatory ankyrin repeat subunit B OS=Homo sapiens OX=9606 GN=ANKRD44 PE=1 SV=3	24	17	24.57	70370.6	64331.1	67875.7	67267.5	61855.9	70698.9	67103.9	79379.7	63031.5	77865.3
	ANKRD44	sp|Q8N8A2-2|ANR44_HUMAN	Isoform 2 of Serine/threonine-protein phosphatase 6 regulatory ankyrin repeat subunit B OS=Homo sapiens OX=9606 GN=ANKRD44	24	17	23.94	70738	64495.9	69601.2	68617.6	61704.9	70329.4	68397.1	76625.9	62554.5	75902.8
	ANKRD46	sp|Q86W74|ANR46_HUMAN	Ankyrin repeat domain-containing protein 46 OS=Homo sapiens OX=9606 GN=ANKRD46 PE=1 SV=2	2	2	9.65	37322.2	27472.9	22497	20946.3	23057.6	20016	32248	25870.6	26680.6	26817.2
	ANKRD50	sp|Q9ULJ7|ANR50_HUMAN	Ankyrin repeat domain-containing protein 50 OS=Homo sapiens OX=9606 GN=ANKRD50 PE=1 SV=4	8	7	5.95	63287.7	46956.5	69916.6	52504.4	57544.7	52828.4	54984.1	51277.4	46687	47778.3
	ANKRD54	sp|Q6NXT1|ANR54_HUMAN	Ankyrin repeat domain-containing protein 54 OS=Homo sapiens OX=9606 GN=ANKRD54 PE=1 SV=2	3	3	16	65376	41256.7	25330.7	29087.8	37522.9	20886.3	19084.6	33436.1	34442.3	25813.8
	ANKRD63	sp|C9JTQ0|ANR63_HUMAN	Ankyrin repeat domain-containing protein 63 OS=Homo sapiens OX=9606 GN=ANKRD63 PE=3 SV=1	1	1	4.21	21157.8	21007.5	18846.2	27130.3	19865.5	16125.5	14703.8	9932.91	23292.4	13457.8
	ANKS1A	sp|Q92625|ANS1A_HUMAN	Ankyrin repeat and SAM domain-containing protein 1A OS=Homo sapiens OX=9606 GN=ANKS1A PE=1 SV=4	6	4	4.14	175459	218685	245981	200641	272770	355291	368695	207136	351474	359118
	ANKS1B	sp|Q7Z6G8|ANS1B_HUMAN	Ankyrin repeat and sterile alpha motif domain-containing protein 1B OS=Homo sapiens OX=9606 GN=ANKS1B PE=1 SV=2	78	30	21.63	523749	846394	836337	713959	1.17518e+06	754623	1.44954e+06	645661	1.03248e+06	1.3238e+06
	ANKS1B	sp|Q7Z6G8-2|ANS1B_HUMAN	Isoform 2 of Ankyrin repeat and sterile alpha motif domain-containing protein 1B OS=Homo sapiens OX=9606 GN=ANKS1B	81	23	44.37	499460	815258	751613	684809	1.32753e+06	807659	1.65549e+06	551990	1.14707e+06	1.49433e+06
	ANKS1B	sp|Q7Z6G8-10|ANS1B_HUMAN	Isoform 10 of Ankyrin repeat and sterile alpha motif domain-containing protein 1B OS=Homo sapiens OX=9606 GN=ANKS1B	70	20	42.13	490309	824437	756115	699488	1.30538e+06	805383	1.66712e+06	556097	1.1393e+06	1.50022e+06
	ANLN	sp|Q9NQW6|ANLN_HUMAN	Anillin OS=Homo sapiens OX=9606 GN=ANLN PE=1 SV=2	141	41	31.76	2.33519e+06	1.07291e+06	1.34908e+06	1.41724e+06	994308	3.28485e+06	200134	933147	1.16408e+06	1.13639e+06
	ANO10	sp|Q9NW15|ANO10_HUMAN	Anoctamin-10 OS=Homo sapiens OX=9606 GN=ANO10 PE=1 SV=2	27	13	17.12	76337.5	93500.8	88175.9	87642.9	102053	81672.9	95819.1	120002	102723	93903
	ANO3	sp|Q9BYT9|ANO3_HUMAN	Anoctamin-3 OS=Homo sapiens OX=9606 GN=ANO3 PE=1 SV=2	7	6	7.24	42958.5	37687.4	45568.2	39331.9	40558.3	26857.2	53478.4	23676.8	50681.8	43355.7
	ANO6	sp|Q4KMQ2|ANO6_HUMAN	Anoctamin-6 OS=Homo sapiens OX=9606 GN=ANO6 PE=1 SV=2	28	18	17.36	328046	180164	318800	289193	255005	467249	193951	700872	244100	266645
	ANO8	sp|Q9HCE9|ANO8_HUMAN	Anoctamin-8 OS=Homo sapiens OX=9606 GN=ANO8 PE=1 SV=3	11	9	7.47	68966	74245.9	73555.6	88493	78714.2	62261.2	66876.4	107157	64833.1	62813.3
	ANP32A	sp|P39687|AN32A_HUMAN	Acidic leucine-rich nuclear phosphoprotein 32 family member A OS=Homo sapiens OX=9606 GN=ANP32A PE=1 SV=1	23	8	34.54	688313	687220	303267	535567	465597	804317	582180	474883	843604	718777
	ANP32B	sp|Q92688|AN32B_HUMAN	Acidic leucine-rich nuclear phosphoprotein 32 family member B OS=Homo sapiens OX=9606 GN=ANP32B PE=1 SV=1	31	11	32.27	242176	220392	148079	204527	155445	300813	158778	249297	269023	239427
	ANP32E	sp|Q9BTT0|AN32E_HUMAN	Acidic leucine-rich nuclear phosphoprotein 32 family member E OS=Homo sapiens OX=9606 GN=ANP32E PE=1 SV=1	7	5	23.13	26212.6	59465	78523.4	67836.4	39739.4	71660.4	44052.5	61657.9	67863.4	62114.9
	ANPEP	sp|P15144|AMPN_HUMAN	Aminopeptidase N OS=Homo sapiens OX=9606 GN=ANPEP PE=1 SV=4	10	8	8.58	73502.9	58649.4	88963.8	94879.2	60053.5	46735.3	42039.6	111437	49739.4	53897.4
	ANTXR1	sp|Q9H6X2|ANTR1_HUMAN	Anthrax toxin receptor 1 OS=Homo sapiens OX=9606 GN=ANTXR1 PE=1 SV=2	2	2	3.19	22042.2	44896.4	48149.6	48215.3	34934.9	57766.8	38186.1	62881.2	43319.3	43161.2
	ANXA1	sp|P04083|ANXA1_HUMAN	Annexin A1 OS=Homo sapiens OX=9606 GN=ANXA1 PE=1 SV=2	73	23	69.36	1.88309e+06	203683	715951	544782	395194	923513	327175	2.30165e+06	433881	470266
	ANXA11	sp|P50995|ANX11_HUMAN	Annexin A11 OS=Homo sapiens OX=9606 GN=ANXA11 PE=1 SV=1	111	29	42.57	937027	885280	1.15081e+06	833721	810143	755768	1.02848e+06	1.29196e+06	973960	935006
	ANXA2	sp|P07355|ANXA2_HUMAN	Annexin A2 OS=Homo sapiens OX=9606 GN=ANXA2 PE=1 SV=2	154	38	70.79	2.87856e+06	669531	1.33775e+06	1.4834e+06	796363	2.42129e+06	733700	8.11348e+06	889491	871421
	ANXA3	sp|P12429|ANXA3_HUMAN	Annexin A3 OS=Homo sapiens OX=9606 GN=ANXA3 PE=1 SV=3	52	21	59.75	182711	316950	362968	460790	274826	305979	195630	794726	257094	300021
	ANXA4	sp|P09525|ANXA4_HUMAN	Annexin A4 OS=Homo sapiens OX=9606 GN=ANXA4 PE=1 SV=4	59	21	52.04	429143	263206	322355	367449	302648	361193	256679	820169	272595	324399
	ANXA5	sp|P08758|ANXA5_HUMAN	Annexin A5 OS=Homo sapiens OX=9606 GN=ANXA5 PE=1 SV=2	243	40	84.37	5.75451e+06	2.24807e+06	2.94861e+06	3.62804e+06	2.88581e+06	7.912e+06	2.30652e+06	9.09083e+06	2.92613e+06	4.43954e+06
	ANXA6	sp|P08133|ANXA6_HUMAN	Annexin A6 OS=Homo sapiens OX=9606 GN=ANXA6 PE=1 SV=3	795	78	77.56	6.92955e+06	1.03507e+07	5.30386e+06	7.21253e+06	8.74321e+06	6.75316e+06	5.80491e+06	7.56631e+06	8.39169e+06	7.68294e+06
	ANXA6	tr|E5RK69|E5RK69_HUMAN	Annexin OS=Homo sapiens OX=9606 GN=ANXA6 PE=1 SV=1	529	51	69.56	6.77455e+06	1.02798e+07	4.91892e+06	6.91687e+06	8.52296e+06	6.25976e+06	5.66866e+06	6.95006e+06	8.27314e+06	7.57486e+06
	ANXA7	sp|P20073|ANXA7_HUMAN	Annexin A7 OS=Homo sapiens OX=9606 GN=ANXA7 PE=1 SV=3	111	29	40.37	662961	752920	775098	706199	780202	689106	801167	757059	709569	839578
	AOC3	sp|Q16853|AOC3_HUMAN	Membrane primary amine oxidase OS=Homo sapiens OX=9606 GN=AOC3 PE=1 SV=3	17	12	16.12	64539	90670.1	91978.2	93730.4	71695.6	54516.3	58608.8	297381	36486.3	52952.1
	AP1B1	sp|Q10567|AP1B1_HUMAN	AP-1 complex subunit beta-1 OS=Homo sapiens OX=9606 GN=AP1B1 PE=1 SV=2	405	74	53	5.19812e+06	5.92441e+06	6.77647e+06	4.50017e+06	5.78136e+06	5.41176e+06	1.0118e+07	4.12458e+06	7.95958e+06	8.60074e+06
	AP1B1	sp|Q10567-3|AP1B1_HUMAN	Isoform C of AP-1 complex subunit beta-1 OS=Homo sapiens OX=9606 GN=AP1B1	404	74	53.25	5.19812e+06	5.92441e+06	6.77647e+06	4.50017e+06	5.78136e+06	5.41176e+06	1.0118e+07	4.12458e+06	7.95958e+06	8.60074e+06
	AP1G1	sp|O43747|AP1G1_HUMAN	AP-1 complex subunit gamma-1 OS=Homo sapiens OX=9606 GN=AP1G1 PE=1 SV=5	142	41	42.94	1.41648e+06	1.29676e+06	1.45127e+06	1.20411e+06	1.34553e+06	1.17824e+06	1.82062e+06	1.18243e+06	1.55098e+06	1.61246e+06
	AP1G2	sp|O75843|AP1G2_HUMAN	AP-1 complex subunit gamma-like 2 OS=Homo sapiens OX=9606 GN=AP1G2 PE=1 SV=1	11	2	1.15	126976	113945	113390	99958.2	97405.3	79412.9	109056	84904.4	127080	94205.3
	AP1M1	sp|Q9BXS5|AP1M1_HUMAN	AP-1 complex subunit mu-1 OS=Homo sapiens OX=9606 GN=AP1M1 PE=1 SV=3	84	26	62.65	1.10999e+06	1.15669e+06	1.28746e+06	1.01932e+06	1.22871e+06	1.2357e+06	1.17872e+06	1.10233e+06	1.40237e+06	1.47394e+06
	AP1S1	sp|P61966|AP1S1_HUMAN	AP-1 complex subunit sigma-1A OS=Homo sapiens OX=9606 GN=AP1S1 PE=1 SV=1	16	7	31.64	171391	170664	209542	162602	190543	187871	203362	123864	239902	237784
	AP1S2	sp|P56377|AP1S2_HUMAN	AP-1 complex subunit sigma-2 OS=Homo sapiens OX=9606 GN=AP1S2 PE=1 SV=1	10	4	21.65	237837	142070	161141	185985	172794	149807	171367	173244	139134	156958
	AP2A1	sp|O95782|AP2A1_HUMAN	AP-2 complex subunit alpha-1 OS=Homo sapiens OX=9606 GN=AP2A1 PE=1 SV=3	556	75	69.4	1.12969e+07	1.16184e+07	1.27863e+07	9.05343e+06	1.31651e+07	7.80719e+06	1.84052e+07	8.7951e+06	1.28057e+07	1.51394e+07
	AP2A2	sp|O94973|AP2A2_HUMAN	AP-2 complex subunit alpha-2 OS=Homo sapiens OX=9606 GN=AP2A2 PE=1 SV=2	534	66	63.05	7.38764e+06	6.43413e+06	7.38997e+06	5.61394e+06	7.94082e+06	5.02866e+06	1.1179e+07	4.46551e+06	7.20684e+06	8.96422e+06
	AP2A2	sp|O94973-2|AP2A2_HUMAN	Isoform 2 of AP-2 complex subunit alpha-2 OS=Homo sapiens OX=9606 GN=AP2A2	530	66	63.08	7.41029e+06	6.4177e+06	7.40551e+06	5.6834e+06	7.94096e+06	5.06057e+06	1.11061e+07	4.49663e+06	7.25255e+06	8.92229e+06
	AP2B1	sp|P63010|AP2B1_HUMAN	AP-2 complex subunit beta OS=Homo sapiens OX=9606 GN=AP2B1 PE=1 SV=1	683	86	61.9	7.5866e+06	7.62174e+06	7.93158e+06	5.31953e+06	8.31646e+06	5.85653e+06	1.24571e+07	4.45417e+06	9.29385e+06	9.82655e+06
	AP2M1	sp|Q96CW1|AP2M1_HUMAN	AP-2 complex subunit mu OS=Homo sapiens OX=9606 GN=AP2M1 PE=1 SV=2	343	41	66.9	8.70456e+06	9.07479e+06	8.18654e+06	6.6484e+06	1.02151e+07	6.1347e+06	9.92452e+06	5.31027e+06	8.08434e+06	9.8832e+06
	AP2S1	sp|P53680|AP2S1_HUMAN	AP-2 complex subunit sigma OS=Homo sapiens OX=9606 GN=AP2S1 PE=1 SV=2	107	13	48.59	2.54442e+06	2.35207e+06	2.80302e+06	2.57278e+06	3.02128e+06	1.54752e+06	2.90636e+06	2.18632e+06	2.53135e+06	2.9469e+06
	AP3B1	sp|O00203|AP3B1_HUMAN	AP-3 complex subunit beta-1 OS=Homo sapiens OX=9606 GN=AP3B1 PE=1 SV=3	146	53	37.02	902187	1.27126e+06	1.29946e+06	1.20894e+06	1.2517e+06	963138	1.14788e+06	1.14164e+06	938275	1.00869e+06
	AP3B2	sp|Q13367|AP3B2_HUMAN	AP-3 complex subunit beta-2 OS=Homo sapiens OX=9606 GN=AP3B2 PE=1 SV=2	292	80	54.71	1.10004e+06	2.03604e+06	1.76876e+06	1.38717e+06	1.98799e+06	1.08693e+06	2.27447e+06	1.0608e+06	1.31939e+06	1.67298e+06
	AP3B2	tr|A0A590UK64|A0A590UK64_HUMAN	AP-3 complex subunit beta-2 (Fragment) OS=Homo sapiens OX=9606 GN=AP3B2 PE=1 SV=1	22	5	44.15	592371	1.10771e+06	1.03792e+06	844519	1.03996e+06	617776	1.23829e+06	619904	723398	851100
	AP3D1	sp|O14617|AP3D1_HUMAN	AP-3 complex subunit delta-1 OS=Homo sapiens OX=9606 GN=AP3D1 PE=1 SV=1	299	76	48.83	840912	1.27073e+06	1.23742e+06	1.0015e+06	1.32439e+06	940407	1.63037e+06	825609	1.05368e+06	1.23304e+06
	AP3D1	sp|O14617-2|AP3D1_HUMAN	Isoform 2 of AP-3 complex subunit delta-1 OS=Homo sapiens OX=9606 GN=AP3D1	267	67	45.32	832179	1.29172e+06	1.20354e+06	992791	1.31819e+06	972809	1.60034e+06	823224	1.08988e+06	1.22963e+06
	AP3D1	sp|O14617-5|AP3D1_HUMAN	Isoform 5 of AP-3 complex subunit delta-1 OS=Homo sapiens OX=9606 GN=AP3D1	301	78	48.39	840912	1.27073e+06	1.23742e+06	1.0015e+06	1.32439e+06	940407	1.63037e+06	825609	1.05368e+06	1.23304e+06
	AP3M1	sp|Q9Y2T2|AP3M1_HUMAN	AP-3 complex subunit mu-1 OS=Homo sapiens OX=9606 GN=AP3M1 PE=1 SV=1	43	15	40.67	599118	530953	601627	508524	646394	475516	623041	547673	534163	644387
	AP3M2	sp|P53677|AP3M2_HUMAN	AP-3 complex subunit mu-2 OS=Homo sapiens OX=9606 GN=AP3M2 PE=1 SV=1	79	22	52.39	527775	629810	690545	533090	721581	442083	684505	448036	626308	721316
	AP3S1	sp|Q92572|AP3S1_HUMAN	AP-3 complex subunit sigma-1 OS=Homo sapiens OX=9606 GN=AP3S1 PE=1 SV=1	37	11	56.99	456612	467202	463698	488868	648960	308398	549545	359204	431720	552442
	AP3S2	sp|P59780|AP3S2_HUMAN	AP-3 complex subunit sigma-2 OS=Homo sapiens OX=9606 GN=AP3S2 PE=2 SV=1	19	5	25.39	110587	99849	165755	123225	129738	82170	135628	112857	110048	132038
	AP4E1	sp|Q9UPM8|AP4E1_HUMAN	AP-4 complex subunit epsilon-1 OS=Homo sapiens OX=9606 GN=AP4E1 PE=1 SV=2	2	2	1.41	61718.9	82448	59065.3	95694.4	59109.2	78793.4	76469.7	104878	81580.5	88997.1
	AP4S1	sp|Q9Y587|AP4S1_HUMAN	AP-4 complex subunit sigma-1 OS=Homo sapiens OX=9606 GN=AP4S1 PE=1 SV=1	4	2	13.19	82996.9	78690.8	92440.4	104192	80945.3	76791.6	90574.5	94297.8	104124	119628
	AP5B1	sp|Q2VPB7|AP5B1_HUMAN	AP-5 complex subunit beta-1 OS=Homo sapiens OX=9606 GN=AP5B1 PE=1 SV=4	4	4	6.49	29791.8	27934.6	31142.6	44536.2	38344.1	29849.5	24843	42684.9	28602.2	27746.7
	AP5M1	sp|Q9H0R1|AP5M1_HUMAN	AP-5 complex subunit mu-1 OS=Homo sapiens OX=9606 GN=AP5M1 PE=1 SV=2	4	3	4.69	38782.7	42418.8	54995.5	72326.1	36022.6	40537	25182.5	36225.4	42810.5	36810.9
	AP5Z1	sp|O43299|AP5Z1_HUMAN	AP-5 complex subunit zeta-1 OS=Homo sapiens OX=9606 GN=AP5Z1 PE=1 SV=2	7	5	7.93	49895.8	45862.1	49812	42096.2	45370.1	50828.1	43754.6	48257.4	41533.2	47971
	APBA1	sp|Q02410|APBA1_HUMAN	Amyloid-beta A4 precursor protein-binding family A member 1 OS=Homo sapiens OX=9606 GN=APBA1 PE=1 SV=3	36	18	21.86	160088	177629	204132	179936	224901	217106	226867	155717	196551	201092
	APBA2	sp|Q99767|APBA2_HUMAN	Amyloid-beta A4 precursor protein-binding family A member 2 OS=Homo sapiens OX=9606 GN=APBA2 PE=1 SV=3	30	17	21.36	216282	139504	141732	154424	161904	114779	138832	131164	129681	130978
	APBB1	sp|O00213|APBB1_HUMAN	Amyloid-beta A4 precursor protein-binding family B member 1 OS=Homo sapiens OX=9606 GN=APBB1 PE=1 SV=2	37	17	28.03	259558	224550	285885	247885	329831	185312	302862	236347	212712	235441
	APC	sp|P25054|APC_HUMAN	Adenomatous polyposis coli protein OS=Homo sapiens OX=9606 GN=APC PE=1 SV=2	39	27	11.36	107537	113773	143440	117367	124835	146385	118089	124564	126010	122744
	APC2	sp|O95996|APCL_HUMAN	Adenomatous polyposis coli protein 2 OS=Homo sapiens OX=9606 GN=APC2 PE=1 SV=1	11	11	5.3	43942.5	55719.7	71028.8	56234.1	64195.2	51598.6	60673	58331.7	52832.1	49858.8
	APCS	sp|P02743|SAMP_HUMAN	Serum amyloid P-component OS=Homo sapiens OX=9606 GN=APCS PE=1 SV=2	24	7	31.84	180791	85505.3	90314.5	168594	94029	288891	152505	831793	186235	157890
	APEH	sp|P13798|ACPH_HUMAN	Acylamino-acid-releasing enzyme OS=Homo sapiens OX=9606 GN=APEH PE=1 SV=4	111	30	37.98	809277	859790	731276	582372	726863	813092	918052	948957	1.0001e+06	834355
	APEX1	sp|P27695|APEX1_HUMAN	DNA-(apurinic or apyrimidinic site) endonuclease OS=Homo sapiens OX=9606 GN=APEX1 PE=1 SV=2	41	16	61.95	476480	714271	409382	668598	448744	1.05976e+06	493808	291991	729791	836978
	APH1B	sp|Q8WW43|APH1B_HUMAN	Gamma-secretase subunit APH-1B OS=Homo sapiens OX=9606 GN=APH1B PE=1 SV=3	4	3	7.39	112123	121169	110119	103759	120091	111170	80846.4	79398.9	82923.2	109318
	API5	sp|Q9BZZ5|API5_HUMAN	Apoptosis inhibitor 5 OS=Homo sapiens OX=9606 GN=API5 PE=1 SV=3	39	16	31.68	198565	253929	80354.6	114196	129044	287083	178535	118568	259234	170307
	API5	sp|Q9BZZ5-2|API5_HUMAN	Isoform 2 of Apoptosis inhibitor 5 OS=Homo sapiens OX=9606 GN=API5	40	17	35.32	197843	254596	81049.8	113319	126677	291057	179125	118130	260383	169129
	APIP	sp|Q96GX9|MTNB_HUMAN	Methylthioribulose-1-phosphate dehydratase OS=Homo sapiens OX=9606 GN=APIP PE=1 SV=1	14	9	45.04	62775.3	49721.9	52057.1	120503	120443	142191	39878.9	72212	77934.6	76001
	APLNR	sp|P35414|APJ_HUMAN	Apelin receptor OS=Homo sapiens OX=9606 GN=APLNR PE=1 SV=1	2	1	3.16	42609.4	26435.4	32777.7	29450.2	20957.6	21128.7	17380.2	54416.8	10468.8	25354.7
	APLP1	sp|P51693|APLP1_HUMAN	Amyloid-like protein 1 OS=Homo sapiens OX=9606 GN=APLP1 PE=1 SV=3	29	14	23.38	112261	169903	191770	237129	153223	189949	131064	179068	184251	174076
	APLP2	sp|Q06481|APLP2_HUMAN	Amyloid-like protein 2 OS=Homo sapiens OX=9606 GN=APLP2 PE=1 SV=2	32	18	22.67	328919	182565	227759	193055	200458	234447	217479	199954	261952	255889
	APMAP	sp|Q9HDC9|APMAP_HUMAN	Adipocyte plasma membrane-associated protein OS=Homo sapiens OX=9606 GN=APMAP PE=1 SV=2	144	29	51.68	1.93164e+06	1.95629e+06	1.93707e+06	1.87956e+06	2.02325e+06	1.79589e+06	1.77255e+06	1.85348e+06	1.97292e+06	1.99774e+06
	APOA1	sp|P02647|APOA1_HUMAN	Apolipoprotein A-I OS=Homo sapiens OX=9606 GN=APOA1 PE=1 SV=1	62	22	69.66	645785	728734	1.03432e+06	1.83122e+06	212375	658057	884132	1.37281e+06	601045	523664
	APOA2	sp|P02652|APOA2_HUMAN	Apolipoprotein A-II OS=Homo sapiens OX=9606 GN=APOA2 PE=1 SV=1	2	1	9	76840.9	95289.2	249317	103560	13098.5	284244	131445	279919	253717	75458.9
	APOA4	sp|P06727|APOA4_HUMAN	Apolipoprotein A-IV OS=Homo sapiens OX=9606 GN=APOA4 PE=1 SV=4	2	2	4.55	281541	226572	434270	319236	580196	265749	179821	334763	257842	475303
	APOB	sp|P04114|APOB_HUMAN	Apolipoprotein B-100 OS=Homo sapiens OX=9606 GN=APOB PE=1 SV=2	289	148	32.06	533903	136665	260152	2.37455e+06	124290	304411	192195	763912	218907	156928
	APOD	sp|P05090|APOD_HUMAN	Apolipoprotein D OS=Homo sapiens OX=9606 GN=APOD PE=1 SV=1	61	10	34.92	1.47891e+06	1.05538e+06	1.4328e+06	1.80941e+06	1.45802e+06	2.89941e+06	445020	1.76606e+06	824090	867318
	APOE	sp|P02649|APOE_HUMAN	Apolipoprotein E OS=Homo sapiens OX=9606 GN=APOE PE=1 SV=1	115	32	74.45	977336	1.28755e+06	1.59414e+06	2.03693e+06	1.65212e+06	3.23779e+06	3.01101e+06	2.86688e+06	2.81296e+06	2.6874e+06
	APOE	tr|A0A0S2Z3V0|A0A0S2Z3V0_HUMAN	Apolipoprotein E isoform 2 (Fragment) OS=Homo sapiens OX=9606 GN=APOE PE=2 SV=1	64	20	83.06	709768	897797	1.14209e+06	1.39265e+06	1.25774e+06	2.36959e+06	1.93054e+06	1.92476e+06	1.78846e+06	1.78428e+06
	APOH	sp|P02749|APOH_HUMAN	Beta-2-glycoprotein 1 OS=Homo sapiens OX=9606 GN=APOH PE=1 SV=3	6	3	14.78	66845.7	18640	26118.5	22095.8	10178.1	39714.6	19080.2	17714.1	15351.4	22597.9
	APOL2	sp|Q9BQE5|APOL2_HUMAN	Apolipoprotein L2 OS=Homo sapiens OX=9606 GN=APOL2 PE=1 SV=1	30	13	28.19	295821	315542	222910	305691	360024	201663	186073	215714	208312	214069
	APOL2	tr|J3KQL8|J3KQL8_HUMAN	Apolipoprotein L2 OS=Homo sapiens OX=9606 GN=APOL2 PE=1 SV=2	36	14	24.94	293775	305550	224556	291179	337466	200153	191592	218061	203145	210660
	APOO	sp|Q9BUR5|MIC26_HUMAN	MICOS complex subunit MIC26 OS=Homo sapiens OX=9606 GN=APOO PE=1 SV=1	29	6	36.87	578031	395885	407410	359270	715021	401644	705821	431054	535139	690902
	APOOL	sp|Q6UXV4|MIC27_HUMAN	MICOS complex subunit MIC27 OS=Homo sapiens OX=9606 GN=APOOL PE=1 SV=1	48	18	66.04	197193	197742	160242	163043	192798	200800	135687	180004	216013	198267
	APP	sp|P05067|A4_HUMAN	Amyloid-beta precursor protein OS=Homo sapiens OX=9606 GN=APP PE=1 SV=3	154	35	39.22	740516	910230	850576	914801	777250	1.09473e+06	852761	788568	1.21156e+06	1.02082e+06
	APP	sp|P05067-10|A4_HUMAN	Isoform APP639 of Amyloid-beta precursor protein OS=Homo sapiens OX=9606 GN=APP	149	31	42.88	804503	963770	832942	918852	808409	1.04524e+06	864409	788222	1.13348e+06	983965
	APP	cu|P05067-107|A4_Abeta40_HUMAN	OS=Homo sapiens OX=9606 GN=APP	34	3	87.48	101831	103193	119673	114910	122828	3.29737e+06	3.69845e+06	1.68952e+06	2.61551e+06	3.77002e+06
	APPBP2	sp|Q92624|APBP2_HUMAN	Amyloid protein-binding protein 2 OS=Homo sapiens OX=9606 GN=APPBP2 PE=1 SV=2	1	1	1.71	44531.6	32823.6	18184	49978.3	43967.1	23302.7	12493.6	36837.1	21259.6	18168.7
	APPL1	sp|Q9UKG1|DP13A_HUMAN	DCC-interacting protein 13-alpha OS=Homo sapiens OX=9606 GN=APPL1 PE=1 SV=1	100	36	46.97	434112	391779	393809	442533	484357	391880	476270	424732	473688	439728
	APPL2	sp|Q8NEU8|DP13B_HUMAN	DCC-interacting protein 13-beta OS=Homo sapiens OX=9606 GN=APPL2 PE=1 SV=3	67	33	48.19	274899	199795	237665	269109	229176	230174	258919	281542	205956	231847
	APRT	sp|P07741|APT_HUMAN	Adenine phosphoribosyltransferase OS=Homo sapiens OX=9606 GN=APRT PE=1 SV=2	28	8	48.89	581904	539630	447155	446235	460194	613640	385381	659199	530735	440231
	AQP1	sp|P29972|AQP1_HUMAN	Aquaporin-1 OS=Homo sapiens OX=9606 GN=AQP1 PE=1 SV=3	7	2	13.01	95803.3	131833	186035	106023	157433	605019	22427.4	47107.6	211359	69673.1
	AQP4	sp|P55087|AQP4_HUMAN	Aquaporin-4 OS=Homo sapiens OX=9606 GN=AQP4 PE=1 SV=2	133	12	24.46	3.69867e+06	5.01186e+06	6.84314e+06	7.40255e+06	6.08826e+06	1.27978e+07	7.89616e+06	5.41418e+06	5.88953e+06	5.89365e+06
	AQP4	tr|A0A5F9ZHR4|A0A5F9ZHR4_HUMAN	Aquaporin-4 OS=Homo sapiens OX=9606 GN=AQP4 PE=1 SV=1	134	12	24.72	3.90282e+06	5.1146e+06	6.7207e+06	7.48014e+06	6.1766e+06	1.24967e+07	7.82535e+06	5.2885e+06	5.75343e+06	5.82066e+06
	AQR	sp|O60306|AQR_HUMAN	RNA helicase aquarius OS=Homo sapiens OX=9606 GN=AQR PE=1 SV=4	5	4	2.69	34754.6	29389	41046.7	41331	33233.7	38726.6	29350.3	36997.2	28650	33319.4
	ARAF	sp|P10398|ARAF_HUMAN	Serine/threonine-protein kinase A-Raf OS=Homo sapiens OX=9606 GN=ARAF PE=1 SV=2	32	14	21.29	406843	400293	403410	422022	421615	365864	472422	335683	408335	398957
	ARAP1	sp|Q96P48|ARAP1_HUMAN	Arf-GAP with Rho-GAP domain, ANK repeat and PH domain-containing protein 1 OS=Homo sapiens OX=9606 GN=ARAP1 PE=1 SV=3	28	20	16.07	161853	137374	145176	158636	131907	173617	155344	208348	163334	151491
	ARAP2	sp|Q8WZ64|ARAP2_HUMAN	Arf-GAP with Rho-GAP domain, ANK repeat and PH domain-containing protein 2 OS=Homo sapiens OX=9606 GN=ARAP2 PE=1 SV=3	26	21	12.32	82078.2	118337	120203	107052	103771	101259	99922.6	117505	99849.3	106580
	ARC	sp|Q7LC44|ARC_HUMAN	Activity-regulated cytoskeleton-associated protein OS=Homo sapiens OX=9606 GN=ARC PE=1 SV=1	3	3	7.83	28446.1	26804.2	24116	29801.7	38487.5	16137.9	26393.5	22490.3	22783.2	26171.9
	ARCN1	sp|P48444|COPD_HUMAN	Coatomer subunit delta OS=Homo sapiens OX=9606 GN=ARCN1 PE=1 SV=1	74	34	52.25	1.1892e+06	974571	866357	969564	984885	1.12991e+06	1.04913e+06	1.04813e+06	1.03867e+06	1.13279e+06
	ARF1	sp|P84077|ARF1_HUMAN	ADP-ribosylation factor 1 OS=Homo sapiens OX=9606 GN=ARF1 PE=1 SV=2	354	18	64.08	3.21229e+06	3.50068e+06	4.26806e+06	2.66191e+06	4.18299e+06	3.87534e+06	3.89723e+06	3.08935e+06	5.29397e+06	5.29941e+06
	ARF4	sp|P18085|ARF4_HUMAN	ADP-ribosylation factor 4 OS=Homo sapiens OX=9606 GN=ARF4 PE=1 SV=3	218	15	64.44	4.20485e+06	3.38767e+06	4.07518e+06	3.07419e+06	4.06823e+06	3.46282e+06	3.52991e+06	3.08783e+06	4.45271e+06	4.33483e+06
	ARF5	sp|P84085|ARF5_HUMAN	ADP-ribosylation factor 5 OS=Homo sapiens OX=9606 GN=ARF5 PE=1 SV=2	237	20	64.44	3.24879e+06	3.18397e+06	4.45234e+06	2.6421e+06	3.88236e+06	3.8999e+06	3.60915e+06	3.08445e+06	5.23064e+06	5.13728e+06
	ARF6	sp|P62330|ARF6_HUMAN	ADP-ribosylation factor 6 OS=Homo sapiens OX=9606 GN=ARF6 PE=1 SV=2	48	9	50.28	705408	644398	868546	696343	934369	852046	760032	845588	871364	979411
	ARFGAP1	sp|Q8N6T3|ARFG1_HUMAN	ADP-ribosylation factor GTPase-activating protein 1 OS=Homo sapiens OX=9606 GN=ARFGAP1 PE=1 SV=2	53	15	41.87	805301	890576	957921	882812	1.24919e+06	730656	1.14948e+06	645286	940346	987811
	ARFGAP1	sp|Q8N6T3-2|ARFG1_HUMAN	Isoform 2 of ADP-ribosylation factor GTPase-activating protein 1 OS=Homo sapiens OX=9606 GN=ARFGAP1	56	15	45.17	775392	864912	973910	844544	1.27292e+06	734348	1.11345e+06	642375	970463	1.04692e+06
	ARFGAP2	sp|Q8N6H7|ARFG2_HUMAN	ADP-ribosylation factor GTPase-activating protein 2 OS=Homo sapiens OX=9606 GN=ARFGAP2 PE=1 SV=1	41	21	38.96	377966	428294	371126	386296	457976	364845	462497	271698	444537	399514
	ARFGAP3	sp|Q9NP61|ARFG3_HUMAN	ADP-ribosylation factor GTPase-activating protein 3 OS=Homo sapiens OX=9606 GN=ARFGAP3 PE=1 SV=1	14	9	19.38	76870	50168.3	73017.9	54508.3	64177.8	112580	73446	69740.7	91760.9	72242.6
	ARFGEF1	sp|Q9Y6D6|BIG1_HUMAN	Brefeldin A-inhibited guanine nucleotide-exchange protein 1 OS=Homo sapiens OX=9606 GN=ARFGEF1 PE=1 SV=2	122	55	30.12	581630	829879	787604	665773	781543	714348	962302	782331	782210	841652
	ARFGEF2	sp|Q9Y6D5|BIG2_HUMAN	Brefeldin A-inhibited guanine nucleotide-exchange protein 2 OS=Homo sapiens OX=9606 GN=ARFGEF2 PE=1 SV=3	153	75	42.46	588751	873061	842370	734930	825532	714494	839006	856692	756138	824638
	ARFGEF3	sp|Q5TH69|BIG3_HUMAN	Brefeldin A-inhibited guanine nucleotide-exchange protein 3 OS=Homo sapiens OX=9606 GN=ARFGEF3 PE=1 SV=3	157	74	37.8	422966	434767	455123	400719	493597	438259	553465	319427	432125	498544
	ARFIP1	sp|P53367|ARFP1_HUMAN	Arfaptin-1 OS=Homo sapiens OX=9606 GN=ARFIP1 PE=1 SV=2	26	16	37.53	132577	153553	140379	169989	154552	168559	118069	136427	162823	138543
	ARFIP1	sp|P53367-2|ARFP1_HUMAN	Isoform A of Arfaptin-1 OS=Homo sapiens OX=9606 GN=ARFIP1	26	16	40.47	135754	157270	140831	169657	165500	163874	126998	134471	165878	144846
	ARFIP2	sp|P53365|ARFP2_HUMAN	Arfaptin-2 OS=Homo sapiens OX=9606 GN=ARFIP2 PE=1 SV=1	31	12	35.78	192849	202870	175856	180056	224848	139971	168091	187754	150076	171071
	ARG1	sp|P05089|ARGI1_HUMAN	Arginase-1 OS=Homo sapiens OX=9606 GN=ARG1 PE=1 SV=2	6	6	18.63	124952	122102	161744	144585	137616	460800	263958	280638	142415	148207
	ARG2	sp|P78540|ARGI2_HUMAN	Arginase-2, mitochondrial OS=Homo sapiens OX=9606 GN=ARG2 PE=1 SV=1	4	4	14.12	36878.9	19856.4	41580.3	21137.4	27438.8	56108.6	56376.6	44651.4	41101.2	41932
	ARGLU1	sp|Q9NWB6|ARGL1_HUMAN	Arginine and glutamate-rich protein 1 OS=Homo sapiens OX=9606 GN=ARGLU1 PE=1 SV=1	13	9	21.61	133642	152841	80267.9	155026	164436	208127	91541.8	123765	163491	148166
	ARHGAP1	sp|Q07960|RHG01_HUMAN	Rho GTPase-activating protein 1 OS=Homo sapiens OX=9606 GN=ARHGAP1 PE=1 SV=1	102	26	61.27	755327	967568	1.09648e+06	958211	1.29639e+06	956242	1.21092e+06	854318	1.16745e+06	1.434e+06
	ARHGAP12	sp|Q8IWW6|RHG12_HUMAN	Rho GTPase-activating protein 12 OS=Homo sapiens OX=9606 GN=ARHGAP12 PE=1 SV=1	25	20	23.52	141267	112928	124752	118761	116840	121808	123138	120049	109564	109713
	ARHGAP17	sp|Q68EM7|RHG17_HUMAN	Rho GTPase-activating protein 17 OS=Homo sapiens OX=9606 GN=ARHGAP17 PE=1 SV=1	10	8	11.69	109072	79162.2	94321.8	109753	85650.3	155877	62951.8	128497	89030.5	93442.9
	ARHGAP18	sp|Q8N392|RHG18_HUMAN	Rho GTPase-activating protein 18 OS=Homo sapiens OX=9606 GN=ARHGAP18 PE=1 SV=3	3	3	3.77	29605.9	14117.5	15175.6	18966.6	19491	12399.5	20116.6	24216.2	17915.9	18641.6
	ARHGAP21	sp|Q5T5U3|RHG21_HUMAN	Rho GTPase-activating protein 21 OS=Homo sapiens OX=9606 GN=ARHGAP21 PE=1 SV=2	86	43	23.08	288307	296927	326279	281976	315481	299608	299822	247724	298200	299478
	ARHGAP23	sp|Q9P227|RHG23_HUMAN	Rho GTPase-activating protein 23 OS=Homo sapiens OX=9606 GN=ARHGAP23 PE=1 SV=2	63	32	24.28	206875	235749	269300	246753	246996	287205	220354	194642	255219	222588
	ARHGAP23	sp|Q9P227-2|RHG23_HUMAN	Isoform 2 of Rho GTPase-activating protein 23 OS=Homo sapiens OX=9606 GN=ARHGAP23	64	33	32.95	212841	236510	266873	250568	251770	283094	220485	194593	254996	219650
	ARHGAP25	sp|P42331|RHG25_HUMAN	Rho GTPase-activating protein 25 OS=Homo sapiens OX=9606 GN=ARHGAP25 PE=1 SV=2	10	7	11.16	143317	151845	174843	151128	85280.9	121987	72042.8	119869	121539	125986
	ARHGAP25	sp|P42331-2|RHG25_HUMAN	Isoform 2 of Rho GTPase-activating protein 25 OS=Homo sapiens OX=9606 GN=ARHGAP25	11	8	18.56	142434	157700	172466	154738	87201.8	126224	73347.7	115847	128765	127992
	ARHGAP26	sp|Q9UNA1|RHG26_HUMAN	Rho GTPase-activating protein 26 OS=Homo sapiens OX=9606 GN=ARHGAP26 PE=1 SV=1	93	38	42.14	390680	548652	449118	438918	615595	430674	548680	483492	493644	468452
	ARHGAP32	sp|A7KAX9|RHG32_HUMAN	Rho GTPase-activating protein 32 OS=Homo sapiens OX=9606 GN=ARHGAP32 PE=1 SV=1	70	36	22.23	196499	203281	217096	221643	279417	212028	359338	201377	267584	277475
	ARHGAP33	sp|O14559|RHG33_HUMAN	Rho GTPase-activating protein 33 OS=Homo sapiens OX=9606 GN=ARHGAP33 PE=1 SV=2	9	6	5.13	82475.5	107535	105093	118294	112397	85971.9	181280	84897.3	140881	127662
	ARHGAP35	sp|Q9NRY4|RHG35_HUMAN	Rho GTPase-activating protein 35 OS=Homo sapiens OX=9606 GN=ARHGAP35 PE=1 SV=3	141	65	46.83	331976	506378	529299	415203	491871	464176	547350	427253	496910	512301
	ARHGAP39	sp|Q9C0H5|RHG39_HUMAN	Rho GTPase-activating protein 39 OS=Homo sapiens OX=9606 GN=ARHGAP39 PE=1 SV=2	50	29	31.39	177237	325760	305054	308875	263517	244250	282514	279004	235832	261157
	ARHGAP4	sp|P98171|RHG04_HUMAN	Rho GTPase-activating protein 4 OS=Homo sapiens OX=9606 GN=ARHGAP4 PE=1 SV=2	2	2	2.22	89989.9	41822.8	50757	48224.2	61098.8	39361.2	32614.1	91080.1	36677.1	37251.5
	ARHGAP44	sp|Q17R89|RHG44_HUMAN	Rho GTPase-activating protein 44 OS=Homo sapiens OX=9606 GN=ARHGAP44 PE=1 SV=1	66	31	30.2	270400	305758	322735	283867	397340	307782	474155	294824	427786	481447
	ARHGAP45	sp|Q92619|HMHA1_HUMAN	Rho GTPase-activating protein 45 OS=Homo sapiens OX=9606 GN=ARHGAP45 PE=1 SV=2	4	4	3.61	32328.6	21302.1	18847.3	29433.1	20343.7	26003.9	16152.7	27737.8	19874.4	13368.4
	ARHGAP5	sp|Q13017|RHG05_HUMAN	Rho GTPase-activating protein 5 OS=Homo sapiens OX=9606 GN=ARHGAP5 PE=1 SV=2	89	45	34.02	436296	501095	613854	537963	497320	593643	514435	626062	492246	545809
	ARHGAP6	sp|O43182|RHG06_HUMAN	Rho GTPase-activating protein 6 OS=Homo sapiens OX=9606 GN=ARHGAP6 PE=1 SV=3	1	1	1.03	73153.6	42229.6	50725.2	56279.5	31532.8	29686.5	26604.9	37272	32964.5	27031.2
	ARHGDIA	sp|P52565|GDIR1_HUMAN	Rho GDP-dissociation inhibitor 1 OS=Homo sapiens OX=9606 GN=ARHGDIA PE=1 SV=3	132	16	46.57	5.58085e+06	6.76454e+06	3.40049e+06	4.08773e+06	6.91904e+06	4.9063e+06	3.64161e+06	2.22912e+06	5.26994e+06	4.57113e+06
	ARHGDIB	sp|P52566|GDIR2_HUMAN	Rho GDP-dissociation inhibitor 2 OS=Homo sapiens OX=9606 GN=ARHGDIB PE=1 SV=3	21	8	45.77	677592	474488	319850	380163	402556	885603	336530	621307	488572	449821
	ARHGEF1	sp|Q92888|ARHG1_HUMAN	Rho guanine nucleotide exchange factor 1 OS=Homo sapiens OX=9606 GN=ARHGEF1 PE=1 SV=2	10	8	9.65	69790.5	58089.8	62088.6	73630.2	57065.7	63433.5	41542.1	95370.2	59731.4	63848.3
	ARHGEF1	tr|M0QZH8|M0QZH8_HUMAN	Rho guanine nucleotide exchange factor 1 (Fragment) OS=Homo sapiens OX=9606 GN=ARHGEF1 PE=1 SV=1	4	3	10.91	57739.3	35538.9	20074.2	37652.6	33930.6	38949.5	26361.3	49060.9	36570.5	31363
	ARHGEF10	sp|O15013|ARHGA_HUMAN	Rho guanine nucleotide exchange factor 10 OS=Homo sapiens OX=9606 GN=ARHGEF10 PE=1 SV=4	9	9	6.65	106862	118565	86012.4	111076	72753.6	107216	50249.1	159568	70196.8	69729.1
	ARHGEF10L	sp|Q9HCE6|ARGAL_HUMAN	Rho guanine nucleotide exchange factor 10-like protein OS=Homo sapiens OX=9606 GN=ARHGEF10L PE=1 SV=4	20	16	14.78	108043	95057.7	105443	101651	93044.7	98607.1	83271.6	131377	84065.1	97207.6
	ARHGEF11	sp|O15085|ARHGB_HUMAN	Rho guanine nucleotide exchange factor 11 OS=Homo sapiens OX=9606 GN=ARHGEF11 PE=1 SV=1	78	47	35.87	297693	354512	371228	352318	381322	320583	432218	355820	367449	378261
	ARHGEF11	sp|O15085-2|ARHGB_HUMAN	Isoform 2 of Rho guanine nucleotide exchange factor 11 OS=Homo sapiens OX=9606 GN=ARHGEF11	82	50	37.52	302681	351483	371433	352848	384494	315459	439332	354746	363397	376116
	ARHGEF12	sp|Q9NZN5|ARHGC_HUMAN	Rho guanine nucleotide exchange factor 12 OS=Homo sapiens OX=9606 GN=ARHGEF12 PE=1 SV=1	105	53	34.39	233856	270258	350846	282630	330880	332032	391321	310350	319574	350250
	ARHGEF17	sp|Q96PE2|ARHGH_HUMAN	Rho guanine nucleotide exchange factor 17 OS=Homo sapiens OX=9606 GN=ARHGEF17 PE=1 SV=1	13	9	4.94	62534.6	51440	71050.4	46659	46324.7	55672.6	53909.3	89122.8	47891.4	65810.9
	ARHGEF18	sp|Q6ZSZ5|ARHGI_HUMAN	Rho guanine nucleotide exchange factor 18 OS=Homo sapiens OX=9606 GN=ARHGEF18 PE=1 SV=4	14	11	10.51	65626.7	70716.4	66427.9	80760.4	71385.6	61008.4	74101.6	66015.1	61509.4	58459.2
	ARHGEF2	sp|Q92974|ARHG2_HUMAN	Rho guanine nucleotide exchange factor 2 OS=Homo sapiens OX=9606 GN=ARHGEF2 PE=1 SV=4	155	55	57	510528	643157	581929	577346	831744	550041	884330	477945	652841	694016
	ARHGEF26	sp|Q96DR7|ARHGQ_HUMAN	Rho guanine nucleotide exchange factor 26 OS=Homo sapiens OX=9606 GN=ARHGEF26 PE=1 SV=4	2	2	2.18	153756	140757	150437	164503	92951.6	115548	93857.2	148395	88477.6	86339.2
	ARHGEF28	sp|Q8N1W1|ARG28_HUMAN	Rho guanine nucleotide exchange factor 28 OS=Homo sapiens OX=9606 GN=ARHGEF28 PE=1 SV=3	3	3	1.76	76995.5	58195	29983.3	58898.4	61260.7	28128.5	44927.3	39699.9	26896.4	26697.4
	ARHGEF37	sp|A1IGU5|ARH37_HUMAN	Rho guanine nucleotide exchange factor 37 OS=Homo sapiens OX=9606 GN=ARHGEF37 PE=2 SV=2	16	9	15.11	92293	69639.9	83574.7	101518	72264.2	65299.8	41052.2	101143	73575.9	63003.4
	ARHGEF4	sp|Q9NR80|ARHG4_HUMAN	Rho guanine nucleotide exchange factor 4 OS=Homo sapiens OX=9606 GN=ARHGEF4 PE=1 SV=3	8	6	9.57	79252.1	106892	106417	104186	92676	99765.9	111902	113295	106762	116849
	ARHGEF40	sp|Q8TER5|ARH40_HUMAN	Rho guanine nucleotide exchange factor 40 OS=Homo sapiens OX=9606 GN=ARHGEF40 PE=1 SV=3	8	5	3.23	44886.9	19040.5	44293	33753.2	23703.6	32579.2	30214.4	46705.7	24689.3	35568.6
	ARHGEF6	sp|Q15052|ARHG6_HUMAN	Rho guanine nucleotide exchange factor 6 OS=Homo sapiens OX=9606 GN=ARHGEF6 PE=1 SV=2	46	19	23.97	258173	187647	213498	233087	246650	228830	232275	240238	196549	248033
	ARHGEF7	sp|Q14155|ARHG7_HUMAN	Rho guanine nucleotide exchange factor 7 OS=Homo sapiens OX=9606 GN=ARHGEF7 PE=1 SV=2	119	38	48.07	642624	564561	601675	522044	776264	512472	783788	507816	689262	728882
	ARHGEF7	sp|Q14155-1|ARHG7_HUMAN	Isoform 1 of Rho guanine nucleotide exchange factor 7 OS=Homo sapiens OX=9606 GN=ARHGEF7	101	34	49.23	612332	532415	630665	534878	774402	543857	785262	537692	718545	772615
	ARHGEF7	sp|Q14155-3|ARHG7_HUMAN	Isoform 3 of Rho guanine nucleotide exchange factor 7 OS=Homo sapiens OX=9606 GN=ARHGEF7	121	39	51.53	641905	552014	602724	524152	774912	513076	782218	511775	684858	731208
	ARHGEF9	sp|O43307|ARHG9_HUMAN	Rho guanine nucleotide exchange factor 9 OS=Homo sapiens OX=9606 GN=ARHGEF9 PE=1 SV=3	23	14	25.58	124188	173700	191074	157483	195503	146240	255788	182745	193818	219738
	ARID1A	sp|O14497|ARI1A_HUMAN	AT-rich interactive domain-containing protein 1A OS=Homo sapiens OX=9606 GN=ARID1A PE=1 SV=3	7	5	2.89	19465.2	25919.1	16533.4	17464.4	18102.9	25643	18705.3	17497.4	27596.1	16286.4
	ARID1B	sp|Q8NFD5|ARI1B_HUMAN	AT-rich interactive domain-containing protein 1B OS=Homo sapiens OX=9606 GN=ARID1B PE=1 SV=2	7	6	3.53	40265.5	37291.7	24042.8	35020.2	36923.5	40769.7	32529.4	22303.1	42270.2	28722.4
	ARID4B	sp|Q4LE39|ARI4B_HUMAN	AT-rich interactive domain-containing protein 4B OS=Homo sapiens OX=9606 GN=ARID4B PE=1 SV=2	4	4	2.74	55166.6	36891.2	47043.3	36441.5	38096.1	51461.1	48979.6	40154.7	31373.4	29841.5
	ARID4B	tr|H7C5R6|H7C5R6_HUMAN	AT-rich interactive domain-containing protein 4B (Fragment) OS=Homo sapiens OX=9606 GN=ARID4B PE=1 SV=1	3	3	3.59	29886.4	20090.1	24620.2	22479.9	16436.4	20619.5	17891.7	16043.9	14452.8	10896.4
	ARIH1	sp|Q9Y4X5|ARI1_HUMAN	E3 ubiquitin-protein ligase ARIH1 OS=Homo sapiens OX=9606 GN=ARIH1 PE=1 SV=2	17	10	16.7	167429	155688	125052	112609	144384	116593	122039	111338	121857	135815
	ARIH2	sp|O95376|ARI2_HUMAN	E3 ubiquitin-protein ligase ARIH2 OS=Homo sapiens OX=9606 GN=ARIH2 PE=1 SV=1	10	9	21.3	75927.3	62700.8	58372.1	54805.1	56716.7	63622.2	56199.9	71668.8	51312.6	60205.7
	ARL1	sp|P40616|ARL1_HUMAN	ADP-ribosylation factor-like protein 1 OS=Homo sapiens OX=9606 GN=ARL1 PE=1 SV=1	25	7	41.99	160751	178151	183291	185296	195104	224797	147531	220663	213436	224845
	ARL10	sp|Q8N8L6|ARL10_HUMAN	ADP-ribosylation factor-like protein 10 OS=Homo sapiens OX=9606 GN=ARL10 PE=2 SV=1	7	4	19.67	92131.9	66930.7	64910.8	55900.1	70815.3	63840.5	104594	46535.5	81756.1	95178.4
	ARL15	sp|Q9NXU5|ARL15_HUMAN	ADP-ribosylation factor-like protein 15 OS=Homo sapiens OX=9606 GN=ARL15 PE=1 SV=1	20	9	47.06	326834	271150	313727	281870	496415	222008	345615	267874	262980	373985
	ARL2	sp|P36404|ARL2_HUMAN	ADP-ribosylation factor-like protein 2 OS=Homo sapiens OX=9606 GN=ARL2 PE=1 SV=4	41	10	55.43	241429	261070	322431	315660	331228	264683	252812	302487	320879	347144
	ARL2BP	sp|Q9Y2Y0|AR2BP_HUMAN	ADP-ribosylation factor-like protein 2-binding protein OS=Homo sapiens OX=9606 GN=ARL2BP PE=1 SV=1	3	3	17.18	40330	38872.6	30470.4	51343.5	32127.5	54820.3	32283.3	69542.7	33972.6	55142
	ARL3	sp|P36405|ARL3_HUMAN	ADP-ribosylation factor-like protein 3 OS=Homo sapiens OX=9606 GN=ARL3 PE=1 SV=2	58	10	69.23	403729	255826	345348	296749	311214	325755	273356	331819	347630	317816
	ARL4C	sp|P56559|ARL4C_HUMAN	ADP-ribosylation factor-like protein 4C OS=Homo sapiens OX=9606 GN=ARL4C PE=1 SV=1	4	4	25	35152.1	42827.6	43267.3	28093.8	31618.3	61325.8	51957.8	37708.1	61993.8	52031.2
	ARL5A	sp|Q9Y689|ARL5A_HUMAN	ADP-ribosylation factor-like protein 5A OS=Homo sapiens OX=9606 GN=ARL5A PE=1 SV=1	4	2	11.17	65523.9	62755.6	70322.1	76370.2	70599.1	58238.7	57958.6	55310.8	73006.4	51286.8
	ARL6	sp|Q9H0F7|ARL6_HUMAN	ADP-ribosylation factor-like protein 6 OS=Homo sapiens OX=9606 GN=ARL6 PE=1 SV=1	24	12	63.98	126769	133149	157502	145100	165858	131399	147066	146805	156303	188344
	ARL6IP1	sp|Q15041|AR6P1_HUMAN	ADP-ribosylation factor-like protein 6-interacting protein 1 OS=Homo sapiens OX=9606 GN=ARL6IP1 PE=1 SV=2	10	3	13.79	716908	555403	645389	553392	786179	382192	953953	539600	423622	1.0703e+06
	ARL6IP5	sp|O75915|PRAF3_HUMAN	PRA1 family protein 3 OS=Homo sapiens OX=9606 GN=ARL6IP5 PE=1 SV=1	45	10	26.06	1.12083e+06	1.4626e+06	1.37291e+06	1.45445e+06	1.33097e+06	1.75627e+06	1.14742e+06	1.32428e+06	1.60042e+06	1.62288e+06
	ARL8A	sp|Q96BM9|ARL8A_HUMAN	ADP-ribosylation factor-like protein 8A OS=Homo sapiens OX=9606 GN=ARL8A PE=1 SV=1	86	13	58.6	1.17406e+06	829849	1.17987e+06	1.13371e+06	1.22382e+06	1.65735e+06	977869	1.19053e+06	1.45629e+06	1.46736e+06
	ARMC1	sp|Q9NVT9|ARMC1_HUMAN	Armadillo repeat-containing protein 1 OS=Homo sapiens OX=9606 GN=ARMC1 PE=1 SV=1	34	12	43.26	590227	533689	565516	456602	568070	485106	513132	546114	628544	513929
	ARMC10	sp|Q8N2F6|ARM10_HUMAN	Armadillo repeat-containing protein 10 OS=Homo sapiens OX=9606 GN=ARMC10 PE=1 SV=1	43	13	48.4	527241	415119	729136	568913	548825	496883	564428	665639	691978	813663
	ARMC2	sp|Q8NEN0|ARMC2_HUMAN	Armadillo repeat-containing protein 2 OS=Homo sapiens OX=9606 GN=ARMC2 PE=1 SV=4	1	1	0.81	130910	102410	175142	144954	153656	162060	168400	159458	130125	188927
	ARMC6	sp|Q6NXE6|ARMC6_HUMAN	Armadillo repeat-containing protein 6 OS=Homo sapiens OX=9606 GN=ARMC6 PE=1 SV=2	11	8	14.37	81354.5	145157	143386	119348	98149.6	120140	102613	88953	120248	155508
	ARMC8	sp|Q8IUR7|ARMC8_HUMAN	Armadillo repeat-containing protein 8 OS=Homo sapiens OX=9606 GN=ARMC8 PE=1 SV=2	41	24	33.43	247561	244421	274426	248254	268583	252609	279089	253086	254974	327755
	ARMC8	sp|Q8IUR7-6|ARMC8_HUMAN	Isoform 6 of Armadillo repeat-containing protein 8 OS=Homo sapiens OX=9606 GN=ARMC8	27	15	37.66	242435	253974	276050	240707	271568	263567	285399	234708	278980	330606
	ARMC9	sp|Q7Z3E5|ARMC9_HUMAN	LisH domain-containing protein ARMC9 OS=Homo sapiens OX=9606 GN=ARMC9 PE=1 SV=3	14	9	9.05	42802.8	47084.7	81507.1	65849	47148.3	44446.3	60485.5	66655.1	50381	63130.7
	ARMCX1	sp|Q9P291|ARMX1_HUMAN	Armadillo repeat-containing X-linked protein 1 OS=Homo sapiens OX=9606 GN=ARMCX1 PE=1 SV=1	9	7	15.45	41507.6	40691.6	46486.9	47146.5	37796.6	40542.8	39016.4	59338.7	38258.9	43411.6
	ARMCX2	sp|Q7L311|ARMX2_HUMAN	Armadillo repeat-containing X-linked protein 2 OS=Homo sapiens OX=9606 GN=ARMCX2 PE=2 SV=1	10	6	10.76	37958.3	99871.3	81617.7	88386	31061	77486.7	55777.9	82686.1	64321.2	59307.3
	ARMCX3	sp|Q9UH62|ARMX3_HUMAN	Armadillo repeat-containing X-linked protein 3 OS=Homo sapiens OX=9606 GN=ARMCX3 PE=1 SV=1	38	16	38.79	175147	174257	153982	126174	135417	129556	146231	135138	135614	139198
	ARMH3	sp|Q5T2E6|ARMD3_HUMAN	Armadillo-like helical domain-containing protein 3 OS=Homo sapiens OX=9606 GN=ARMH3 PE=1 SV=1	17	9	16.26	236717	231398	191433	220096	244560	194469	217102	187544	228453	209320
	ARMT1	sp|Q9H993|ARMT1_HUMAN	Damage-control phosphatase ARMT1 OS=Homo sapiens OX=9606 GN=ARMT1 PE=1 SV=1	40	15	37.41	191347	284653	283054	237857	205717	233083	164625	221214	288804	236540
	ARNT2	sp|Q9HBZ2|ARNT2_HUMAN	Aryl hydrocarbon receptor nuclear translocator 2 OS=Homo sapiens OX=9606 GN=ARNT2 PE=1 SV=2	9	7	13.95	88255.6	72017.5	70664.5	57021.5	59881.7	69577.3	71235.5	74313.6	95744.7	95221.5
	ARPC1A	sp|Q92747|ARC1A_HUMAN	Actin-related protein 2/3 complex subunit 1A OS=Homo sapiens OX=9606 GN=ARPC1A PE=1 SV=2	96	23	60.54	2.02761e+06	2.37683e+06	2.0105e+06	1.59967e+06	2.63916e+06	1.93636e+06	2.64325e+06	1.54357e+06	2.63464e+06	2.75763e+06
	ARPC1B	sp|O15143|ARC1B_HUMAN	Actin-related protein 2/3 complex subunit 1B OS=Homo sapiens OX=9606 GN=ARPC1B PE=1 SV=3	31	14	44.08	604023	319213	250711	280731	286833	444010	242829	537550	255551	379676
	ARPC2	sp|O15144|ARPC2_HUMAN	Actin-related protein 2/3 complex subunit 2 OS=Homo sapiens OX=9606 GN=ARPC2 PE=1 SV=1	166	29	72	1.37203e+06	1.53007e+06	1.3893e+06	1.20826e+06	1.66454e+06	1.33552e+06	1.77067e+06	1.23263e+06	1.81965e+06	1.85713e+06
	ARPC3	sp|O15145|ARPC3_HUMAN	Actin-related protein 2/3 complex subunit 3 OS=Homo sapiens OX=9606 GN=ARPC3 PE=1 SV=3	41	9	37.08	998347	615601	775604	655282	1.09748e+06	815481	1.03116e+06	724600	1.15487e+06	1.07115e+06
	ARPC4	sp|P59998|ARPC4_HUMAN	Actin-related protein 2/3 complex subunit 4 OS=Homo sapiens OX=9606 GN=ARPC4 PE=1 SV=3	61	10	57.73	2.59349e+06	2.21358e+06	2.29611e+06	1.97304e+06	2.69527e+06	2.15618e+06	2.97385e+06	1.94969e+06	3.09233e+06	3.16732e+06
	ARPC5	sp|O15511|ARPC5_HUMAN	Actin-related protein 2/3 complex subunit 5 OS=Homo sapiens OX=9606 GN=ARPC5 PE=1 SV=3	31	11	54.96	317320	199785	194685	202712	230244	188585	192821	209320	246676	207034
	ARPC5L	sp|Q9BPX5|ARP5L_HUMAN	Actin-related protein 2/3 complex subunit 5-like protein OS=Homo sapiens OX=9606 GN=ARPC5L PE=1 SV=1	35	9	54.24	1.4408e+06	1.12489e+06	1.03493e+06	966584	1.38465e+06	945308	1.25768e+06	726475	1.38934e+06	1.18717e+06
	ARPIN	sp|Q7Z6K5|ARPIN_HUMAN	Arpin OS=Homo sapiens OX=9606 GN=ARPIN PE=1 SV=1	21	11	41.59	267687	184190	292797	259608	234910	259776	225513	299090	249087	227451
	ARPP19	sp|P56211|ARP19_HUMAN	cAMP-regulated phosphoprotein 19 OS=Homo sapiens OX=9606 GN=ARPP19 PE=1 SV=2	6	4	46.42	69011.2	44760	73777.6	74888.1	50584.2	83022.4	55917.2	41953.6	82034	31883.2
	ARPP21	sp|Q9UBL0|ARP21_HUMAN	cAMP-regulated phosphoprotein 21 OS=Homo sapiens OX=9606 GN=ARPP21 PE=1 SV=2	2	2	3.69	40075.6	37756.8	34123.2	25163.6	32382.7	51478.5	50764.2	36861	53876.8	41105.8
	ARRB1	sp|P49407|ARRB1_HUMAN	Beta-arrestin-1 OS=Homo sapiens OX=9606 GN=ARRB1 PE=1 SV=2	112	30	68.66	1.06206e+06	1.07563e+06	796210	626065	910373	1.12365e+06	1.08111e+06	919613	1.27609e+06	1.2422e+06
	ARRB2	sp|P32121|ARRB2_HUMAN	Beta-arrestin-2 OS=Homo sapiens OX=9606 GN=ARRB2 PE=1 SV=2	30	13	30.32	1.08099e+06	1.03528e+06	756404	767656	869013	941726	1.16957e+06	906142	1.0705e+06	1.08327e+06
	ARRDC1	sp|Q8N5I2|ARRD1_HUMAN	Arrestin domain-containing protein 1 OS=Homo sapiens OX=9606 GN=ARRDC1 PE=1 SV=1	4	3	7.62	24717.1	29971.4	35799.2	19629.1	23845.3	20956.9	32850.2	27047.5	20303.4	21908.6
	ARSA	sp|P15289|ARSA_HUMAN	Arylsulfatase A OS=Homo sapiens OX=9606 GN=ARSA PE=1 SV=3	19	9	22.48	64360	76253.5	56976.9	87645	97452.5	67777.5	58340.8	93764.6	56591.4	82618.6
	ARSB	sp|P15848|ARSB_HUMAN	Arylsulfatase B OS=Homo sapiens OX=9606 GN=ARSB PE=1 SV=1	19	10	21.01	207488	311967	320742	312620	203280	214386	233331	179638	207525	116074
	ARSD	sp|P51689|ARSD_HUMAN	Arylsulfatase D OS=Homo sapiens OX=9606 GN=ARSD PE=1 SV=2	1	1	2.87	37062.8	12332.7	16365.1	25829.1	29066.3	8977.7	24461.5	22331.7	11709	9982.75
	ART3	sp|Q13508|NAR3_HUMAN	Ecto-ADP-ribosyltransferase 3 OS=Homo sapiens OX=9606 GN=ART3 PE=1 SV=2	8	6	14.65	87774.1	143109	68242.5	121613	114959	99378.7	55075.8	54716.6	71961.9	78127.7
	ART4	sp|Q93070|NAR4_HUMAN	Ecto-ADP-ribosyltransferase 4 OS=Homo sapiens OX=9606 GN=ART4 PE=2 SV=2	2	2	4.46	277142	654098	623751	470080	499052	580287	1.63977e+06	301404	814319	710640
	ARVCF	sp|O00192|ARVC_HUMAN	Armadillo repeat protein deleted in velo-cardio-facial syndrome OS=Homo sapiens OX=9606 GN=ARVCF PE=1 SV=1	40	25	32.64	148057	112636	195654	140562	147737	165676	213415	207168	130689	171370
	AS3MT	sp|Q9HBK9|AS3MT_HUMAN	Arsenite methyltransferase OS=Homo sapiens OX=9606 GN=AS3MT PE=1 SV=3	3	3	9.6	15751.2	32816.7	52776.5	21927.5	15487.1	31608.3	25575.4	43636.6	42727.9	71796.5
	ASAH1	sp|Q13510|ASAH1_HUMAN	Acid ceramidase OS=Homo sapiens OX=9606 GN=ASAH1 PE=1 SV=5	88	21	39.75	411144	413800	874440	427825	597947	1.4005e+06	265859	937399	434252	683503
	ASAH1	tr|A0A1B0GUB3|A0A1B0GUB3_HUMAN	Acid ceramidase (Fragment) OS=Homo sapiens OX=9606 GN=ASAH1 PE=1 SV=1	52	14	34.55	287548	282331	636407	292582	418491	963226	190903	654386	292462	450569
	ASAP1	sp|Q9ULH1|ASAP1_HUMAN	Arf-GAP with SH3 domain, ANK repeat and PH domain-containing protein 1 OS=Homo sapiens OX=9606 GN=ASAP1 PE=1 SV=4	71	33	33.92	184449	226765	181680	156175	291996	180011	273740	151729	219736	212184
	ASAP2	sp|O43150|ASAP2_HUMAN	Arf-GAP with SH3 domain, ANK repeat and PH domain-containing protein 2 OS=Homo sapiens OX=9606 GN=ASAP2 PE=1 SV=3	33	18	21.27	132474	147324	185967	145502	205096	166995	159488	178308	160744	187518
	ASAP3	sp|Q8TDY4|ASAP3_HUMAN	Arf-GAP with SH3 domain, ANK repeat and PH domain-containing protein 3 OS=Homo sapiens OX=9606 GN=ASAP3 PE=1 SV=1	9	8	9.3	71936.8	28367.1	65868.6	44419.5	55801.4	60916.7	54154.8	80671.2	36573.1	43990.4
	ASB1	sp|Q9Y576|ASB1_HUMAN	Ankyrin repeat and SOCS box protein 1 OS=Homo sapiens OX=9606 GN=ASB1 PE=1 SV=1	6	6	22.39	77485.9	62808.9	91680.4	85316.1	59071.4	70752.1	58984.4	59580.8	77881.2	75138.4
	ASB3	sp|Q9Y575|ASB3_HUMAN	Ankyrin repeat and SOCS box protein 3 OS=Homo sapiens OX=9606 GN=ASB3 PE=1 SV=1	4	3	7.14	31187.8	25473.2	32618.4	31242.9	31547.6	28924.1	42180.3	34824	29436.2	35417.6
	ASCC1	sp|Q8N9N2|ASCC1_HUMAN	Activating signal cointegrator 1 complex subunit 1 OS=Homo sapiens OX=9606 GN=ASCC1 PE=1 SV=1	2	2	4.25	128737	105060	49802.6	71970.1	65027.3	72042.5	51985.2	40526.4	64590.1	53038.9
	ASCC2	sp|Q9H1I8|ASCC2_HUMAN	Activating signal cointegrator 1 complex subunit 2 OS=Homo sapiens OX=9606 GN=ASCC2 PE=1 SV=3	3	3	3.43	41815.7	18632.6	31108.3	33362.1	20307.3	22849.8	19387.9	39920.3	21528.7	23305.1
	ASCC3	sp|Q8N3C0|ASCC3_HUMAN	Activating signal cointegrator 1 complex subunit 3 OS=Homo sapiens OX=9606 GN=ASCC3 PE=1 SV=3	21	18	9.17	45109.1	43872.2	45934.2	52246.1	34533.3	46238.9	39119.8	51940.8	35235.2	35192.5
	ASH1L	sp|Q9NR48|ASH1L_HUMAN	Histone-lysine N-methyltransferase ASH1L OS=Homo sapiens OX=9606 GN=ASH1L PE=1 SV=2	6	2	0.77	80185.5	1.04021e+06	3.45147e+06	1.09357e+06	752569	5.13635e+06	693988	849746	4.55444e+06	5.44482e+06
	ASH2L	sp|Q9UBL3|ASH2L_HUMAN	Set1/Ash2 histone methyltransferase complex subunit ASH2 OS=Homo sapiens OX=9606 GN=ASH2L PE=1 SV=1	8	7	10.99	90651.1	116235	104478	108258	97133.9	123402	119446	90870.4	131044	116836
	ASIC1	sp|P78348|ASIC1_HUMAN	Acid-sensing ion channel 1 OS=Homo sapiens OX=9606 GN=ASIC1 PE=1 SV=3	13	8	16.48	40295.1	63312.3	67175.4	57545.7	69516.5	70406.9	90989.6	70349.2	81763.6	105097
	ASIC2	sp|Q16515|ASIC2_HUMAN	Acid-sensing ion channel 2 OS=Homo sapiens OX=9606 GN=ASIC2 PE=1 SV=1	9	7	14.06	39221.6	53938.7	60350.3	51542.4	44628.3	45894.6	73715.3	57189.6	67036.5	56957.6
	ASL	sp|P04424|ARLY_HUMAN	Argininosuccinate lyase OS=Homo sapiens OX=9606 GN=ASL PE=1 SV=4	47	20	37.71	241763	319415	236384	211905	244616	302126	255081	245028	283760	217028
	ASMTL	sp|O95671|ASML_HUMAN	Probable bifunctional dTTP/UTP pyrophosphatase/methyltransferase protein OS=Homo sapiens OX=9606 GN=ASMTL PE=1 SV=3	62	27	50.56	274989	781236	520298	377855	519106	534989	363221	637466	280045	482313
	ASNS	sp|P08243|ASNS_HUMAN	Asparagine synthetase [glutamine-hydrolyzing] OS=Homo sapiens OX=9606 GN=ASNS PE=1 SV=4	32	18	31.02	137973	222229	189314	146207	187546	103052	206867	129105	134470	201562
	ASPA	sp|P45381|ACY2_HUMAN	Aspartoacylase OS=Homo sapiens OX=9606 GN=ASPA PE=1 SV=1	51	20	59.42	477391	437328	441206	695144	476415	1.14452e+06	187832	461692	1.03137e+06	328632
	ASPH	sp|Q12797-7|ASPH_HUMAN	Isoform 7 of Aspartyl/asparaginyl beta-hydroxylase OS=Homo sapiens OX=9606 GN=ASPH	2	2	8.37	71238.7	66930.4	71503.7	75993.4	76976.9	49894.5	103840	53819.3	63702.7	110651
	ASPH	sp|Q12797-10|ASPH_HUMAN	Isoform 10 of Aspartyl/asparaginyl beta-hydroxylase OS=Homo sapiens OX=9606 GN=ASPH	53	25	32.65	151174	166050	153435	152635	172500	221372	136291	291750	120329	177037
	ASPHD1	sp|Q5U4P2|ASPH1_HUMAN	Aspartate beta-hydroxylase domain-containing protein 1 OS=Homo sapiens OX=9606 GN=ASPHD1 PE=1 SV=3	4	3	10.26	19756.2	16768.6	16864.9	13004	9196.21	9984.22	19604.7	14445	10016.7	15828
	ASPHD2	sp|Q6ICH7|ASPH2_HUMAN	Aspartate beta-hydroxylase domain-containing protein 2 OS=Homo sapiens OX=9606 GN=ASPHD2 PE=2 SV=1	13	8	29.27	68484.5	85758.5	60488.2	58684.3	82061.6	74250.9	95324.7	67815	104019	98467.4
	ASPSCR1	sp|Q9BZE9|ASPC1_HUMAN	Tether containing UBX domain for GLUT4 OS=Homo sapiens OX=9606 GN=ASPSCR1 PE=1 SV=1	21	14	31.64	157373	132191	140478	140083	124600	127586	100588	123072	118794	85524.6
	ASRGL1	sp|Q7L266|ASGL1_HUMAN	Isoaspartyl peptidase/L-asparaginase OS=Homo sapiens OX=9606 GN=ASRGL1 PE=1 SV=2	63	13	62.66	253557	230591	265814	324999	411404	293004	205225	360045	440422	411772
	ASS1	sp|P00966|ASSY_HUMAN	Argininosuccinate synthase OS=Homo sapiens OX=9606 GN=ASS1 PE=1 SV=2	95	26	55.58	1.54203e+06	1.37841e+06	1.61774e+06	1.21473e+06	1.50636e+06	2.26733e+06	1.12217e+06	3.92419e+06	1.39325e+06	1.45758e+06
	ASTN1	sp|O14525|ASTN1_HUMAN	Astrotactin-1 OS=Homo sapiens OX=9606 GN=ASTN1 PE=1 SV=3	61	25	25.58	105285	127680	124446	115146	147653	104877	160041	104570	117627	145074
	ASTN2	sp|O75129|ASTN2_HUMAN	Astrotactin-2 OS=Homo sapiens OX=9606 GN=ASTN2 PE=1 SV=2	15	7	5.83	585474	520225	513389	548733	534663	353770	447978	566203	390874	366176
	ATAD1	sp|Q8NBU5|ATAD1_HUMAN	ATPase family AAA domain-containing protein 1 OS=Homo sapiens OX=9606 GN=ATAD1 PE=1 SV=1	43	15	42.38	280400	272741	301196	270660	373856	251368	332655	318099	273506	365661
	ATAD3A	sp|Q9NVI7|ATD3A_HUMAN	ATPase family AAA domain-containing protein 3A OS=Homo sapiens OX=9606 GN=ATAD3A PE=1 SV=2	133	41	52.37	1.8821e+06	2.03586e+06	1.962e+06	1.91818e+06	2.25922e+06	1.55677e+06	2.25588e+06	1.92818e+06	1.95342e+06	2.45202e+06
	ATAD3A	sp|Q9NVI7-2|ATD3A_HUMAN	Isoform 2 of ATPase family AAA domain-containing protein 3A OS=Homo sapiens OX=9606 GN=ATAD3A	142	43	58.7	1.84917e+06	2.05556e+06	1.91411e+06	1.92369e+06	2.27289e+06	1.55379e+06	2.25273e+06	1.93773e+06	1.97904e+06	2.528e+06
	ATAT1	sp|Q5SQI0|ATAT_HUMAN	Alpha-tubulin N-acetyltransferase 1 OS=Homo sapiens OX=9606 GN=ATAT1 PE=1 SV=1	39	15	36.82	339402	304581	376468	346272	422232	280224	340817	269230	342694	275017
	ATCAY	sp|Q86WG3|ATCAY_HUMAN	Caytaxin OS=Homo sapiens OX=9606 GN=ATCAY PE=1 SV=2	43	17	25.88	794568	640628	521639	499277	846016	323313	737244	403475	393218	422540
	ATE1	sp|O95260|ATE1_HUMAN	Arginyl-tRNA--protein transferase 1 OS=Homo sapiens OX=9606 GN=ATE1 PE=1 SV=2	26	16	41.31	116385	123566	137802	125529	127129	175408	136533	104325	164808	147068
	ATE1	sp|O95260-2|ATE1_HUMAN	Isoform ATE1-2 of Arginyl-tRNA--protein transferase 1 OS=Homo sapiens OX=9606 GN=ATE1	24	14	37.64	114593	122915	136011	126679	129911	165687	139798	104410	164780	139694
	ATG101	sp|Q9BSB4|ATGA1_HUMAN	Autophagy-related protein 101 OS=Homo sapiens OX=9606 GN=ATG101 PE=1 SV=1	9	7	37.61	59024.3	49914.4	76174.7	61021.3	63174	68377.8	61102.9	56201.5	56362.5	83547.1
	ATG12	sp|O94817|ATG12_HUMAN	Ubiquitin-like protein ATG12 OS=Homo sapiens OX=9606 GN=ATG12 PE=1 SV=1	7	3	16.43	228328	174708	147216	158152	179492	130324	158812	178810	133145	174728
	ATG13	sp|O75143|ATG13_HUMAN	Autophagy-related protein 13 OS=Homo sapiens OX=9606 GN=ATG13 PE=1 SV=1	14	8	18.96	92995.6	77458.1	77862.8	88303.3	95482.9	59722.5	83693.6	76713.7	64955.2	66874.6
	ATG14	sp|Q6ZNE5|BAKOR_HUMAN	Beclin 1-associated autophagy-related key regulator OS=Homo sapiens OX=9606 GN=ATG14 PE=1 SV=1	1	1	1.42	40812	92048.1	75464.3	78431	91743.5	80374.8	65443.9	59869.5	71488	90842.7
	ATG16L1	sp|Q676U5|A16L1_HUMAN	Autophagy-related protein 16-1 OS=Homo sapiens OX=9606 GN=ATG16L1 PE=1 SV=2	26	16	31.3	149959	111824	144416	136272	155061	123788	170480	157587	123484	149452
	ATG2A	sp|Q2TAZ0|ATG2A_HUMAN	Autophagy-related protein 2 homolog A OS=Homo sapiens OX=9606 GN=ATG2A PE=1 SV=3	23	15	8.88	46642.7	71653.9	80098.3	77855.9	75546.9	58966.3	74151.6	73564	62499.2	51915.1
	ATG2B	sp|Q96BY7|ATG2B_HUMAN	Autophagy-related protein 2 homolog B OS=Homo sapiens OX=9606 GN=ATG2B PE=1 SV=5	89	49	26.23	186571	243078	241636	233796	228917	182196	230953	202184	205325	204792
	ATG3	sp|Q9NT62|ATG3_HUMAN	Ubiquitin-like-conjugating enzyme ATG3 OS=Homo sapiens OX=9606 GN=ATG3 PE=1 SV=1	35	11	33.76	448839	290356	386699	466277	365170	452270	294925	401321	391563	357107
	ATG4B	sp|Q9Y4P1|ATG4B_HUMAN	Cysteine protease ATG4B OS=Homo sapiens OX=9606 GN=ATG4B PE=1 SV=2	38	16	46.82	84139.8	103105	121069	108163	105861	132365	89599.5	102783	140493	137343
	ATG4C	sp|Q96DT6|ATG4C_HUMAN	Cysteine protease ATG4C OS=Homo sapiens OX=9606 GN=ATG4C PE=1 SV=1	13	8	17.47	662121	557438	577782	664654	606046	804558	447769	563847	719147	574297
	ATG4D	sp|Q86TL0|ATG4D_HUMAN	Cysteine protease ATG4D OS=Homo sapiens OX=9606 GN=ATG4D PE=1 SV=1	1	1	1.9	30969.7	34383.1	39091.5	39341.4	26490	32117.5	29306.6	37241.1	25400.8	32822.5
	ATG5	sp|Q9H1Y0|ATG5_HUMAN	Autophagy protein 5 OS=Homo sapiens OX=9606 GN=ATG5 PE=1 SV=2	17	9	34.91	174341	166667	180333	192015	222723	171891	164257	182646	163868	203828
	ATG7	sp|O95352|ATG7_HUMAN	Ubiquitin-like modifier-activating enzyme ATG7 OS=Homo sapiens OX=9606 GN=ATG7 PE=1 SV=1	99	33	50.21	496359	624428	498811	552815	561140	519825	523084	548805	616674	599533
	ATG9A	sp|Q7Z3C6|ATG9A_HUMAN	Autophagy-related protein 9A OS=Homo sapiens OX=9606 GN=ATG9A PE=1 SV=3	46	21	27.06	1.19513e+06	572249	915778	897550	865520	1.04409e+06	1.02898e+06	972472	881980	1.01264e+06
	ATIC	sp|P31939|PUR9_HUMAN	Bifunctional purine biosynthesis protein ATIC OS=Homo sapiens OX=9606 GN=ATIC PE=1 SV=3	181	47	73.99	616704	1.11673e+06	882112	649269	677880	1.13275e+06	707182	713001	826321	770344
	ATL1	sp|Q8WXF7|ATLA1_HUMAN	Atlastin-1 OS=Homo sapiens OX=9606 GN=ATL1 PE=1 SV=1	230	46	63.8	2.76893e+06	3.96323e+06	3.03728e+06	2.56247e+06	3.98473e+06	2.8064e+06	3.51518e+06	1.82177e+06	3.43708e+06	3.27791e+06
	ATL2	sp|Q8NHH9|ATLA2_HUMAN	Atlastin-2 OS=Homo sapiens OX=9606 GN=ATL2 PE=1 SV=2	39	17	33.96	781057	1.07717e+06	871874	788315	1.01629e+06	841352	986347	738438	1.04029e+06	1.13927e+06
	ATL2	tr|F8WEN4|F8WEN4_HUMAN	Atlastin-2 OS=Homo sapiens OX=9606 GN=ATL2 PE=1 SV=1	1	1	11.63	176751	199867	32973.2	167945	50397.4	48959.1	93210.8	108384	112442	59139.3
	ATL3	sp|Q6DD88|ATLA3_HUMAN	Atlastin-3 OS=Homo sapiens OX=9606 GN=ATL3 PE=1 SV=1	46	19	39	409337	281045	341995	380690	290088	359071	205549	422785	326722	302396
	ATM	sp|Q13315|ATM_HUMAN	Serine-protein kinase ATM OS=Homo sapiens OX=9606 GN=ATM PE=1 SV=4	2	2	0.62	31464	41485.7	40520.1	43238.2	43419.2	51669.8	28973.9	42924.4	45485.3	35422.7
	ATP11A	sp|P98196|AT11A_HUMAN	Probable phospholipid-transporting ATPase IH OS=Homo sapiens OX=9606 GN=ATP11A PE=1 SV=3	6	6	6	61505.2	52350.7	70809.1	60657.3	71221.7	64571.9	89589.8	67897	55889.1	83033.4
	ATP11B	sp|Q9Y2G3|AT11B_HUMAN	Probable phospholipid-transporting ATPase IF OS=Homo sapiens OX=9606 GN=ATP11B PE=1 SV=2	7	7	5.86	55531.1	43083.8	59080.2	43567	48289.1	40097.6	41423.1	52252.4	41174.1	49411.4
	ATP11C	sp|Q8NB49|AT11C_HUMAN	Phospholipid-transporting ATPase IG OS=Homo sapiens OX=9606 GN=ATP11C PE=1 SV=3	3	3	2.21	27888.5	30309.8	56919.1	36152.9	40724.9	43795.9	34321.2	55844.8	39184.8	47100.3
	ATP12A	sp|P54707|AT12A_HUMAN	Potassium-transporting ATPase alpha chain 2 OS=Homo sapiens OX=9606 GN=ATP12A PE=1 SV=3	264	10	6.45	2.30991e+07	2.00821e+07	2.45075e+07	2.36041e+07	2.65056e+07	1.38646e+07	3.0012e+07	2.56275e+07	2.25182e+07	2.46269e+07
	ATP13A1	sp|Q9HD20|AT131_HUMAN	Manganese-transporting ATPase 13A1 OS=Homo sapiens OX=9606 GN=ATP13A1 PE=1 SV=2	64	34	32.23	133195	158214	153270	139846	144262	148475	184292	160461	156935	183467
	ATP13A2	sp|Q9NQ11|AT132_HUMAN	Polyamine-transporting ATPase 13A2 OS=Homo sapiens OX=9606 GN=ATP13A2 PE=1 SV=2	22	16	17.63	53770.5	70270.4	67894.8	59790.4	65710.7	63403.3	74641.6	58227.9	61624	83346.2
	ATP1A1	sp|P05023|AT1A1_HUMAN	Sodium/potassium-transporting ATPase subunit alpha-1 OS=Homo sapiens OX=9606 GN=ATP1A1 PE=1 SV=1	1471	82	54.06	2.59035e+07	2.93515e+07	4.10934e+07	3.12986e+07	3.96162e+07	2.47959e+07	4.66277e+07	4.33732e+07	3.5952e+07	4.46143e+07
	ATP1A2	sp|P50993|AT1A2_HUMAN	Sodium/potassium-transporting ATPase subunit alpha-2 OS=Homo sapiens OX=9606 GN=ATP1A2 PE=1 SV=1	1323	92	58.53	2.08795e+07	2.71636e+07	3.97121e+07	3.03855e+07	3.92128e+07	2.82904e+07	4.66501e+07	4.50473e+07	3.92213e+07	5.32995e+07
	ATP1A3	sp|P13637|AT1A3_HUMAN	Sodium/potassium-transporting ATPase subunit alpha-3 OS=Homo sapiens OX=9606 GN=ATP1A3 PE=1 SV=3	1636	81	57.35	2.74252e+07	2.90056e+07	3.93705e+07	2.91772e+07	3.72062e+07	2.59038e+07	5.03558e+07	3.68709e+07	3.73752e+07	4.70405e+07
	ATP1A3	sp|P13637-3|AT1A3_HUMAN	Isoform 3 of Sodium/potassium-transporting ATPase subunit alpha-3 OS=Homo sapiens OX=9606 GN=ATP1A3	1640	83	57.31	2.74252e+07	2.90056e+07	3.93705e+07	2.91772e+07	3.72062e+07	2.59038e+07	5.03558e+07	3.68709e+07	3.73752e+07	4.70405e+07
	ATP1A4	sp|Q13733|AT1A4_HUMAN	Sodium/potassium-transporting ATPase subunit alpha-4 OS=Homo sapiens OX=9606 GN=ATP1A4 PE=1 SV=3	552	25	18.95	1.543e+07	1.76112e+07	2.67433e+07	2.02345e+07	2.31841e+07	1.75113e+07	3.34241e+07	2.84505e+07	2.56713e+07	3.26174e+07
	ATP1B1	sp|P05026|AT1B1_HUMAN	Sodium/potassium-transporting ATPase subunit beta-1 OS=Homo sapiens OX=9606 GN=ATP1B1 PE=1 SV=1	238	30	62.7	1.56942e+07	1.48226e+07	8.34005e+06	1.18924e+07	1.72979e+07	6.88237e+06	1.28421e+07	7.01451e+06	8.37721e+06	1.04778e+07
	ATP1B2	sp|P14415|AT1B2_HUMAN	Sodium/potassium-transporting ATPase subunit beta-2 OS=Homo sapiens OX=9606 GN=ATP1B2 PE=1 SV=3	98	14	43.45	1.66437e+06	2.22484e+06	2.60636e+06	3.00456e+06	3.35679e+06	2.34586e+06	4.09961e+06	2.509e+06	2.64487e+06	4.9845e+06
	ATP1B3	sp|P54709|AT1B3_HUMAN	Sodium/potassium-transporting ATPase subunit beta-3 OS=Homo sapiens OX=9606 GN=ATP1B3 PE=1 SV=1	40	11	40.5	746604	434864	605973	590117	531007	640717	454436	1.80843e+06	571138	555071
	ATP2A2	sp|P16615|AT2A2_HUMAN	Sarcoplasmic/endoplasmic reticulum calcium ATPase 2 OS=Homo sapiens OX=9606 GN=ATP2A2 PE=1 SV=1	467	78	50.96	3.4109e+06	5.24873e+06	5.33596e+06	3.99866e+06	7.19234e+06	5.93108e+06	9.22911e+06	5.04125e+06	8.18488e+06	1.02505e+07
	ATP2B1	sp|P20020|AT2B1_HUMAN	Plasma membrane calcium-transporting ATPase 1 OS=Homo sapiens OX=9606 GN=ATP2B1 PE=1 SV=4	531	68	48.77	5.72572e+06	1.14943e+07	7.20063e+06	6.83539e+06	1.10748e+07	7.93095e+06	1.48394e+07	7.21461e+06	9.88266e+06	1.10445e+07
	ATP2B1	sp|P20020-1|AT2B1_HUMAN	Isoform D of Plasma membrane calcium-transporting ATPase 1 OS=Homo sapiens OX=9606 GN=ATP2B1	555	71	49.13	5.72572e+06	1.14943e+07	7.20063e+06	6.83539e+06	1.10748e+07	7.93095e+06	1.48394e+07	7.21461e+06	9.88266e+06	1.10445e+07
	ATP2B2	sp|Q01814|AT2B2_HUMAN	Plasma membrane calcium-transporting ATPase 2 OS=Homo sapiens OX=9606 GN=ATP2B2 PE=1 SV=2	460	78	47.3	3.8216e+06	6.63095e+06	4.76905e+06	4.85143e+06	7.94529e+06	4.9111e+06	8.059e+06	5.50208e+06	4.91951e+06	7.00947e+06
	ATP2B2	sp|Q01814-2|AT2B2_HUMAN	Isoform WA of Plasma membrane calcium-transporting ATPase 2 OS=Homo sapiens OX=9606 GN=ATP2B2	538	82	48.46	6.2976e+06	1.07878e+07	8.78087e+06	8.13821e+06	1.17709e+07	8.30232e+06	1.44766e+07	1.00646e+07	9.29612e+06	1.19659e+07
	ATP2B2	tr|A1X4P9|A1X4P9_HUMAN	PMCA2i (Fragment) OS=Homo sapiens OX=9606 GN=ATP2B2 PE=2 SV=1	89	16	40.82	2.85094e+06	3.89239e+06	3.65316e+06	3.17528e+06	4.68972e+06	3.43366e+06	4.61106e+06	3.96096e+06	3.56315e+06	3.84053e+06
	ATP2B2	tr|A0A2R8Y535|A0A2R8Y535_HUMAN	Plasma membrane calcium-transporting ATPase 2 (Fragment) OS=Homo sapiens OX=9606 GN=ATP2B2 PE=1 SV=1	113	10	16.8	4.02678e+06	5.5773e+06	5.50266e+06	4.42853e+06	6.34315e+06	4.60298e+06	6.47614e+06	5.82704e+06	5.46741e+06	6.14934e+06
	ATP2B3	sp|Q16720|AT2B3_HUMAN	Plasma membrane calcium-transporting ATPase 3 OS=Homo sapiens OX=9606 GN=ATP2B3 PE=1 SV=3	222	51	31.88	3.34461e+06	5.25297e+06	3.39052e+06	3.5551e+06	5.63086e+06	2.48555e+06	6.20614e+06	3.3434e+06	3.36681e+06	4.82289e+06
	ATP2B3	sp|Q16720-2|AT2B3_HUMAN	Isoform XA of Plasma membrane calcium-transporting ATPase 3 OS=Homo sapiens OX=9606 GN=ATP2B3	231	54	33.93	3.42559e+06	5.26961e+06	3.33466e+06	3.56305e+06	5.6874e+06	2.39648e+06	6.22704e+06	3.30995e+06	3.28063e+06	4.75261e+06
	ATP2B3	tr|A1X4Q0|A1X4Q0_HUMAN	PMCA3a (Fragment) OS=Homo sapiens OX=9606 GN=ATP2B3 PE=2 SV=1	30	8	29.35	478298	809385	772291	625323	853320	638075	1.15201e+06	976071	752431	852956
	ATP2B4	sp|P23634|AT2B4_HUMAN	Plasma membrane calcium-transporting ATPase 4 OS=Homo sapiens OX=9606 GN=ATP2B4 PE=1 SV=2	658	87	48.91	5.41334e+06	9.95275e+06	9.23518e+06	6.87349e+06	1.02982e+07	7.80199e+06	1.48659e+07	7.96131e+06	1.02944e+07	1.15178e+07
	ATP2B4	sp|P23634-2|AT2B4_HUMAN	Isoform XA of Plasma membrane calcium-transporting ATPase 4 OS=Homo sapiens OX=9606 GN=ATP2B4	665	87	53.5	5.41334e+06	9.95275e+06	9.23518e+06	6.87349e+06	1.02982e+07	7.80199e+06	1.48659e+07	7.96131e+06	1.02944e+07	1.15178e+07
	ATP2C1	sp|P98194|AT2C1_HUMAN	Calcium-transporting ATPase type 2C member 1 OS=Homo sapiens OX=9606 GN=ATP2C1 PE=1 SV=3	64	32	30.69	371705	277494	287391	247239	345557	268872	493607	302865	373582	437271
	ATP2C1	sp|P98194-3|AT2C1_HUMAN	Isoform 3 of Calcium-transporting ATPase type 2C member 1 OS=Homo sapiens OX=9606 GN=ATP2C1	66	33	33.26	372865	280326	289849	247087	347305	269884	485238	302830	372889	438198
	ATP2C1	tr|H0Y9S7|H0Y9S7_HUMAN	Calcium-transporting ATPase type 2C member 1 (Fragment) OS=Homo sapiens OX=9606 GN=ATP2C1 PE=1 SV=1	26	12	29.3	298586	226537	249471	196327	287364	257058	409703	235234	340327	422381
	ATP4A	sp|P20648|ATP4A_HUMAN	Potassium-transporting ATPase alpha chain 1 OS=Homo sapiens OX=9606 GN=ATP4A PE=2 SV=5	216	8	6.96	1.9109e+07	1.97714e+07	2.67324e+07	2.26928e+07	2.57491e+07	1.68711e+07	2.67027e+07	2.67992e+07	2.46734e+07	2.4846e+07
	ATP5F1A	sp|P25705|ATPA_HUMAN	ATP synthase subunit alpha, mitochondrial OS=Homo sapiens OX=9606 GN=ATP5F1A PE=1 SV=1	1156	58	68.53	2.72922e+07	2.76455e+07	3.16495e+07	2.19881e+07	3.41387e+07	1.7051e+07	3.73461e+07	2.46368e+07	2.60633e+07	3.86026e+07
	ATP5F1B	sp|P06576|ATPB_HUMAN	ATP synthase subunit beta, mitochondrial OS=Homo sapiens OX=9606 GN=ATP5F1B PE=1 SV=3	1117	47	76.37	1.9413e+07	1.98794e+07	3.31998e+07	1.79684e+07	2.61735e+07	1.54761e+07	2.97529e+07	2.59332e+07	2.42099e+07	3.51581e+07
	ATP5F1B	tr|F8W0P7|F8W0P7_HUMAN	ATP synthase subunit beta, mitochondrial (Fragment) OS=Homo sapiens OX=9606 GN=ATP5F1B PE=1 SV=2	441	19	55.55	1.16223e+07	1.11504e+07	1.76695e+07	1.10315e+07	1.464e+07	9.07935e+06	1.55016e+07	1.42934e+07	1.33372e+07	1.84223e+07
	ATP5F1C	sp|P36542|ATPG_HUMAN	ATP synthase subunit gamma, mitochondrial OS=Homo sapiens OX=9606 GN=ATP5F1C PE=1 SV=1	212	20	38.25	5.75172e+06	6.01609e+06	6.08149e+06	4.95063e+06	7.49297e+06	3.89751e+06	6.46202e+06	5.00471e+06	5.75249e+06	7.74736e+06
	ATP5F1D	sp|P30049|ATPD_HUMAN	ATP synthase subunit delta, mitochondrial OS=Homo sapiens OX=9606 GN=ATP5F1D PE=1 SV=2	19	3	17.26	3.33239e+06	3.08325e+06	2.90264e+06	2.75425e+06	3.68828e+06	2.96996e+06	3.96362e+06	2.36051e+06	4.10412e+06	3.64039e+06
	ATP5F1E	sp|P56381|ATP5E_HUMAN	ATP synthase subunit epsilon, mitochondrial OS=Homo sapiens OX=9606 GN=ATP5F1E PE=1 SV=2	14	4	58.81	3.59339e+06	2.83558e+06	1.95439e+06	2.90444e+06	3.98798e+06	1.10942e+06	3.12391e+06	1.20439e+06	2.24443e+06	3.32478e+06
	ATP5IF1	sp|Q9UII2|ATIF1_HUMAN	ATPase inhibitor, mitochondrial OS=Homo sapiens OX=9606 GN=ATP5IF1 PE=1 SV=1	21	5	25.47	2.0558e+06	1.89195e+06	1.82146e+06	2.88639e+06	2.14454e+06	1.36845e+06	2.64471e+06	1.23134e+06	2.15498e+06	1.45033e+06
	ATP5MC1	sp|P05496|AT5G1_HUMAN	ATP synthase F(0) complex subunit C1, mitochondrial OS=Homo sapiens OX=9606 GN=ATP5MC1 PE=1 SV=2	13	1	5.15	7.19807e+06	9.36928e+06	5.58801e+06	6.4965e+06	5.85285e+06	7.9417e+06	1.64072e+07	4.60083e+06	1.50667e+07	1.0221e+07
	ATP5MD	sp|Q96IX5|ATPMD_HUMAN	ATP synthase membrane subunit DAPIT, mitochondrial OS=Homo sapiens OX=9606 GN=ATP5MD PE=1 SV=1	5	1	17.24	505218	423821	647861	682795	597307	206671	620371	595834	399832	404436
	ATP5ME	sp|P56385|ATP5I_HUMAN	ATP synthase subunit e, mitochondrial OS=Homo sapiens OX=9606 GN=ATP5ME PE=1 SV=2	47	8	82.6	1.35775e+06	959096	1.34919e+06	1.31503e+06	1.51884e+06	927356	1.2608e+06	1.11234e+06	1.44189e+06	997844
	ATP5MF	sp|P56134|ATPK_HUMAN	ATP synthase subunit f, mitochondrial OS=Homo sapiens OX=9606 GN=ATP5MF PE=1 SV=3	25	3	25.53	899773	744245	1.11693e+06	966305	1.05198e+06	506609	1.0607e+06	997816	845476	982826
	ATP5MG	sp|O75964|ATP5L_HUMAN	ATP synthase subunit g, mitochondrial OS=Homo sapiens OX=9606 GN=ATP5MG PE=1 SV=3	52	6	53.39	3.93223e+06	2.10909e+06	2.7829e+06	2.38491e+06	3.39741e+06	729998	2.77511e+06	2.15589e+06	1.69038e+06	1.52695e+06
	ATP5MPL	sp|P56378|ATP68_HUMAN	ATP synthase subunit ATP5MPL, mitochondrial OS=Homo sapiens OX=9606 GN=ATP5MPL PE=1 SV=1	25	4	32.75	449545	263301	525361	489483	374527	196597	369363	355434	394482	251699
	ATP5PB	sp|P24539|AT5F1_HUMAN	ATP synthase F(0) complex subunit B1, mitochondrial OS=Homo sapiens OX=9606 GN=ATP5PB PE=1 SV=2	153	29	60.94	3.65848e+06	2.7463e+06	4.06545e+06	3.42647e+06	4.35617e+06	2.34763e+06	3.54995e+06	3.44536e+06	3.47136e+06	3.56175e+06
	ATP5PD	sp|O75947|ATP5H_HUMAN	ATP synthase subunit d, mitochondrial OS=Homo sapiens OX=9606 GN=ATP5PD PE=1 SV=3	110	19	83.85	2.27412e+06	1.82546e+06	2.49268e+06	1.87921e+06	2.95294e+06	1.62437e+06	2.08707e+06	1.73153e+06	2.05085e+06	2.44195e+06
	ATP5PF	sp|P18859|ATP5J_HUMAN	ATP synthase-coupling factor 6, mitochondrial OS=Homo sapiens OX=9606 GN=ATP5PF PE=1 SV=1	8	5	50.92	40011.3	33658.3	128077	80279.2	56031.8	82596.2	66755.9	93677.7	79197.7	56489.4
	ATP5PO	sp|P48047|ATPO_HUMAN	ATP synthase subunit O, mitochondrial OS=Homo sapiens OX=9606 GN=ATP5PO PE=1 SV=1	127	17	69.95	6.0637e+06	3.48206e+06	3.88515e+06	3.84691e+06	4.93967e+06	1.63125e+06	4.28684e+06	2.85361e+06	2.84081e+06	3.7397e+06
	ATP6	tr|A0A346M067|A0A346M067_HUMAN	ATP synthase subunit a OS=Homo sapiens OX=9606 GN=ATP6 PE=3 SV=1	4	2	3.98	117428	104370	113305	114708	148375	69484.2	109597	77472	97538.9	109881
	ATP6	tr|A0A1B1PEP3|A0A1B1PEP3_HUMAN	ATP synthase subunit a OS=Homo sapiens OX=9606 GN=ATP6 PE=3 SV=1	12	3	8.41	385053	408650	576224	402587	631792	246977	464652	391673	425108	520213
	ATP6AP1	sp|Q15904|VAS1_HUMAN	V-type proton ATPase subunit S1 OS=Homo sapiens OX=9606 GN=ATP6AP1 PE=1 SV=2	79	17	29.36	1.82677e+06	2.05735e+06	2.12885e+06	1.74119e+06	2.5918e+06	1.45323e+06	2.59582e+06	1.61341e+06	1.93109e+06	2.3638e+06
	ATP6AP2	sp|O75787|RENR_HUMAN	Renin receptor OS=Homo sapiens OX=9606 GN=ATP6AP2 PE=1 SV=2	26	9	34	331094	260366	267717	213837	265144	255406	339461	231600	318871	295921
	ATP6V0A1	sp|Q93050|VPP1_HUMAN	V-type proton ATPase 116 kDa subunit a1 OS=Homo sapiens OX=9606 GN=ATP6V0A1 PE=1 SV=3	423	52	43.25	4.61921e+06	5.96615e+06	6.46647e+06	4.51418e+06	9.41932e+06	3.79043e+06	1.32932e+07	4.58413e+06	7.6418e+06	9.44535e+06
	ATP6V0A1	tr|K7EN36|K7EN36_HUMAN	V-type proton ATPase subunit a (Fragment) OS=Homo sapiens OX=9606 GN=ATP6V0A1 PE=1 SV=1	119	20	70.77	2.14434e+06	3.22669e+06	3.88462e+06	2.6316e+06	4.84422e+06	2.61818e+06	6.49323e+06	2.97975e+06	4.87639e+06	4.96434e+06
	ATP6V0A2	sp|Q9Y487|VPP2_HUMAN	V-type proton ATPase 116 kDa subunit a2 OS=Homo sapiens OX=9606 GN=ATP6V0A2 PE=1 SV=2	21	4	4.09	1.03661e+06	1.18363e+06	1.73687e+06	1.07581e+06	1.95601e+06	918689	2.11228e+06	1.33415e+06	1.65629e+06	1.72627e+06
	ATP6V0C	sp|P27449|VATL_HUMAN	V-type proton ATPase 16 kDa proteolipid subunit OS=Homo sapiens OX=9606 GN=ATP6V0C PE=1 SV=1	131	8	11.61	1.29e+06	1.78252e+06	1.94144e+06	1.64956e+06	2.51998e+06	1.08647e+06	2.4611e+06	1.21478e+06	2.05395e+06	2.27065e+06
	ATP6V0D1	sp|P61421|VA0D1_HUMAN	V-type proton ATPase subunit d 1 OS=Homo sapiens OX=9606 GN=ATP6V0D1 PE=1 SV=1	154	19	51	3.75365e+06	4.47188e+06	4.23837e+06	3.32913e+06	5.98434e+06	3.19307e+06	6.676e+06	2.91949e+06	4.37577e+06	6.08317e+06
	ATP6V0D2	sp|Q8N8Y2|VA0D2_HUMAN	V-type proton ATPase subunit d 2 OS=Homo sapiens OX=9606 GN=ATP6V0D2 PE=1 SV=1	22	3	8.57	181200	140764	109575	143187	255204	107329	221930	89770.6	129114	179458
	ATP6V1A	sp|P38606|VATA_HUMAN	V-type proton ATPase catalytic subunit A OS=Homo sapiens OX=9606 GN=ATP6V1A PE=1 SV=2	741	78	90.11	7.10998e+06	1.1355e+07	1.08325e+07	8.04815e+06	1.04952e+07	8.09897e+06	1.15588e+07	6.56361e+06	1.26184e+07	1.23666e+07
	ATP6V1B2	sp|P21281|VATB2_HUMAN	V-type proton ATPase subunit B, brain isoform OS=Homo sapiens OX=9606 GN=ATP6V1B2 PE=1 SV=3	509	43	86.69	6.59158e+06	7.81038e+06	6.85381e+06	5.54477e+06	8.0629e+06	5.10621e+06	8.09545e+06	4.52706e+06	6.89997e+06	8.46255e+06
	ATP6V1C1	sp|P21283|VATC1_HUMAN	V-type proton ATPase subunit C 1 OS=Homo sapiens OX=9606 GN=ATP6V1C1 PE=1 SV=4	255	43	69.63	4.11668e+06	4.89953e+06	4.22832e+06	3.31581e+06	4.86713e+06	3.70451e+06	4.46589e+06	2.98883e+06	4.51019e+06	5.14965e+06
	ATP6V1D	sp|Q9Y5K8|VATD_HUMAN	V-type proton ATPase subunit D OS=Homo sapiens OX=9606 GN=ATP6V1D PE=1 SV=1	111	21	62.35	1.95413e+06	1.68593e+06	1.43092e+06	1.43244e+06	1.9081e+06	1.2123e+06	1.48422e+06	1.19118e+06	1.46141e+06	1.46154e+06
	ATP6V1E1	sp|P36543|VATE1_HUMAN	V-type proton ATPase subunit E 1 OS=Homo sapiens OX=9606 GN=ATP6V1E1 PE=1 SV=1	240	34	71.68	7.75904e+06	7.08935e+06	5.66254e+06	6.01169e+06	8.50236e+06	5.97859e+06	7.04368e+06	3.54816e+06	7.70354e+06	6.97914e+06
	ATP6V1F	sp|Q16864|VATF_HUMAN	V-type proton ATPase subunit F OS=Homo sapiens OX=9606 GN=ATP6V1F PE=1 SV=2	32	10	63.86	636165	662250	782333	668265	832650	663684	612682	581923	795689	669071
	ATP6V1G1	sp|O75348|VATG1_HUMAN	V-type proton ATPase subunit G 1 OS=Homo sapiens OX=9606 GN=ATP6V1G1 PE=1 SV=3	12	5	31.35	306676	133944	217855	172739	193303	238824	200169	164205	216397	161428
	ATP6V1G2	sp|O95670|VATG2_HUMAN	V-type proton ATPase subunit G 2 OS=Homo sapiens OX=9606 GN=ATP6V1G2 PE=1 SV=1	41	12	62.71	712477	510651	824133	878711	928855	965216	826791	533075	1.00621e+06	715993
	ATP6V1H	sp|Q9UI12|VATH_HUMAN	V-type proton ATPase subunit H OS=Homo sapiens OX=9606 GN=ATP6V1H PE=1 SV=1	241	39	64.18	4.86046e+06	5.10368e+06	4.08171e+06	3.67015e+06	5.44015e+06	3.80517e+06	4.74872e+06	2.91435e+06	4.75987e+06	4.57056e+06
	ATP7A	sp|Q04656|ATP7A_HUMAN	Copper-transporting ATPase 1 OS=Homo sapiens OX=9606 GN=ATP7A PE=1 SV=4	4	4	2.93	29330.1	40571.4	40648.8	57946	24380.6	35665.5	47121	36321.9	31806	31800.8
	ATP8	tr|A0A343KKD8|A0A343KKD8_HUMAN	ATP synthase protein 8 OS=Homo sapiens OX=9606 GN=ATP8 PE=3 SV=1	12	2	29.41	101361	103113	125272	140837	109475	100029	153697	90884.8	114488	101272
	ATP8A1	sp|Q9Y2Q0|AT8A1_HUMAN	Phospholipid-transporting ATPase IA OS=Homo sapiens OX=9606 GN=ATP8A1 PE=1 SV=1	312	69	45.88	1.05224e+06	1.53602e+06	2.31891e+06	986121	1.70045e+06	1.5075e+06	2.63314e+06	1.24894e+06	2.08712e+06	2.69384e+06
	ATP8A2	sp|Q9NTI2|AT8A2_HUMAN	Phospholipid-transporting ATPase IB OS=Homo sapiens OX=9606 GN=ATP8A2 PE=1 SV=3	74	36	27.86	1.00727e+06	656736	700797	534825	796438	680293	1.13213e+06	562257	944765	1.09217e+06
	ATP9A	sp|O75110|ATP9A_HUMAN	Probable phospholipid-transporting ATPase IIA OS=Homo sapiens OX=9606 GN=ATP9A PE=1 SV=3	104	38	31.04	825714	983346	1.17464e+06	889066	1.11628e+06	937200	1.2161e+06	899930	1.08702e+06	1.28822e+06
	ATPAF1	sp|Q5TC12|ATPF1_HUMAN	ATP synthase mitochondrial F1 complex assembly factor 1 OS=Homo sapiens OX=9606 GN=ATPAF1 PE=1 SV=1	42	17	48.17	221948	282692	380785	347536	360904	273799	329705	330037	284801	419792
	ATPAF2	sp|Q8N5M1|ATPF2_HUMAN	ATP synthase mitochondrial F1 complex assembly factor 2 OS=Homo sapiens OX=9606 GN=ATPAF2 PE=1 SV=1	5	4	16.26	45424.1	49079.2	56668.1	49132.6	54105.2	63838	56667.6	70808	53984.1	64186.3
	ATRN	sp|O75882|ATRN_HUMAN	Attractin OS=Homo sapiens OX=9606 GN=ATRN PE=1 SV=2	32	19	13.37	190362	234998	200993	243478	210004	191525	215338	173488	209366	217541
	ATRNL1	sp|Q5VV63|ATRN1_HUMAN	Attractin-like protein 1 OS=Homo sapiens OX=9606 GN=ATRNL1 PE=2 SV=2	7	6	4.35	43856.8	78229.7	70677.7	67212.4	66025.6	86449.3	91006.3	64715.3	85026.2	97553
	ATRX	sp|P46100|ATRX_HUMAN	Transcriptional regulator ATRX OS=Homo sapiens OX=9606 GN=ATRX PE=1 SV=5	15	11	5.3	32925.5	56159.1	51747.5	47592.6	33758	45545	42013.5	41574.1	48819.7	49954.3
	ATXN10	sp|Q9UBB4|ATX10_HUMAN	Ataxin-10 OS=Homo sapiens OX=9606 GN=ATXN10 PE=1 SV=1	78	26	48.84	172444	200108	170061	134014	205183	192256	230011	151074	229031	234608
	ATXN2	sp|Q99700|ATX2_HUMAN	Ataxin-2 OS=Homo sapiens OX=9606 GN=ATXN2 PE=1 SV=2	20	14	12.87	158198	169603	103046	117884	134717	186918	169888	82195.2	171379	114982
	ATXN2L	sp|Q8WWM7|ATX2L_HUMAN	Ataxin-2-like protein OS=Homo sapiens OX=9606 GN=ATXN2L PE=1 SV=2	27	17	18.79	164403	208942	124257	128530	138425	271602	174198	97617	219736	118720
	ATXN2L	tr|H3BUE3|H3BUE3_HUMAN	Ataxin-2-like protein (Fragment) OS=Homo sapiens OX=9606 GN=ATXN2L PE=1 SV=1	8	6	26.27	54967.9	69037	53333.1	44181.7	51047.8	77995.6	52800.7	61637.3	69406.1	52908.3
	ATXN3	tr|D3VVN5|D3VVN5_HUMAN	Ubiquitinyl hydrolase 1 (Fragment) OS=Homo sapiens OX=9606 GN=ATXN3 PE=2 SV=1	3	2	3.62	63044.4	62590.9	87331.1	81481.9	69391.7	66143.6	77841.7	66353.6	71917.1	70921.1
	ATXN3	tr|D3VVJ9|D3VVJ9_HUMAN	Ubiquitinyl hydrolase 1 (Fragment) OS=Homo sapiens OX=9606 GN=ATXN3 PE=2 SV=1	5	4	11.89	63400.8	63799.4	105001	90081.6	73456.1	68573.3	86211	84828.2	75537.5	84434
	AUH	sp|Q13825|AUHM_HUMAN	Methylglutaconyl-CoA hydratase, mitochondrial OS=Homo sapiens OX=9606 GN=AUH PE=1 SV=1	98	19	37.46	961751	822522	1.02656e+06	844399	1.06654e+06	525999	997605	707943	772926	925435
	AUP1	sp|Q9Y679|AUP1_HUMAN	Lipid droplet-regulating VLDL assembly factor AUP1 OS=Homo sapiens OX=9606 GN=AUP1 PE=1 SV=2	16	9	24.63	96942.8	50491.6	52365.4	60932.9	55098.2	56657.8	50245.7	60385.9	50848.4	60413.6
	AURKAIP1	sp|Q9NWT8|AKIP_HUMAN	Aurora kinase A-interacting protein OS=Homo sapiens OX=9606 GN=AURKAIP1 PE=1 SV=1	1	1	5.02	21766.7	44283.3	36723.6	24165	44418.6	24430.3	34738.7	35686.8	44631.9	46027
	AVL9	sp|Q8NBF6|AVL9_HUMAN	Late secretory pathway protein AVL9 homolog OS=Homo sapiens OX=9606 GN=AVL9 PE=1 SV=1	56	19	37.5	343755	472904	648732	477396	624240	381464	817261	350032	640030	625420
	AZGP1	sp|P25311|ZA2G_HUMAN	Zinc-alpha-2-glycoprotein OS=Homo sapiens OX=9606 GN=AZGP1 PE=1 SV=2	18	9	41.27	88855.6	125132	83176.1	259338	113046	160936	85118.6	175816	64968.4	87801.4
	AZI2	sp|Q9H6S1|AZI2_HUMAN	5-azacytidine-induced protein 2 OS=Homo sapiens OX=9606 GN=AZI2 PE=1 SV=1	2	1	3.06	26562.9	24287	29046	22105.7	18234.1	14833.3	21288.8	26868	17891.2	13127.4
	AZU1	sp|P20160|CAP7_HUMAN	Azurocidin OS=Homo sapiens OX=9606 GN=AZU1 PE=1 SV=3	2	2	7.97	100425	55845.9	184477	141574	71464.9	55267.8	66242.5	332031	67379.9	90734.9
	B2M	sp|P61769|B2MG_HUMAN	Beta-2-microglobulin OS=Homo sapiens OX=9606 GN=B2M PE=1 SV=1	8	3	19.33	717708	339235	259343	394531	313987	332523	173029	622788	211025	239135
	B3GAT3	sp|O94766|B3GA3_HUMAN	Galactosylgalactosylxylosylprotein 3-beta-glucuronosyltransferase 3 OS=Homo sapiens OX=9606 GN=B3GAT3 PE=1 SV=2	9	8	27.46	146989	131037	141086	139745	122824	192098	100905	152027	164979	153025
	B3GLCT	sp|Q6Y288|B3GLT_HUMAN	Beta-1,3-glucosyltransferase OS=Homo sapiens OX=9606 GN=B3GLCT PE=1 SV=2	15	10	18.27	74717.1	79826.4	123493	72113.4	130497	199178	79990.9	150830	138676	161176
	B4GALNT1	sp|Q00973|B4GN1_HUMAN	Beta-1,4 N-acetylgalactosaminyltransferase 1 OS=Homo sapiens OX=9606 GN=B4GALNT1 PE=1 SV=2	4	4	8.82	50258.9	59536.7	50646.5	42983.2	57084.8	48619.3	71090.3	51899.6	49068.2	52688.2
	B4GALT6	sp|Q9UBX8|B4GT6_HUMAN	Beta-1,4-galactosyltransferase 6 OS=Homo sapiens OX=9606 GN=B4GALT6 PE=1 SV=1	3	2	2.36	231834	316410	184487	223231	183884	165076	173944	118010	235342	114197
	B4GAT1	sp|O43505|B4GA1_HUMAN	Beta-1,4-glucuronyltransferase 1 OS=Homo sapiens OX=9606 GN=B4GAT1 PE=1 SV=1	22	11	31.81	1.13613e+06	1.34623e+06	922260	1.17965e+06	866203	1.12554e+06	1.25425e+06	771807	1.65241e+06	1.14114e+06
	B9D2	sp|Q9BPU9|B9D2_HUMAN	B9 domain-containing protein 2 OS=Homo sapiens OX=9606 GN=B9D2 PE=1 SV=2	2	1	12	31579.5	27172.9	23989.6	19539.4	18175.7	15194.9	19536.9	17387.6	27089.5	22836.8
	BAALC	sp|Q8WXS3|BAALC_HUMAN	Brain and acute leukemia cytoplasmic protein OS=Homo sapiens OX=9606 GN=BAALC PE=1 SV=4	1	1	8.96	194210	148707	165099	184682	299173	84986.8	89028.8	77178.7	104399	174930
	BABAM1	sp|Q9NWV8|BABA1_HUMAN	BRISC and BRCA1-A complex member 1 OS=Homo sapiens OX=9606 GN=BABAM1 PE=1 SV=1	23	8	26.14	409760	503361	449115	428792	510442	448425	504247	365109	479652	497692
	BABAM2	sp|Q9NXR7|BABA2_HUMAN	BRISC and BRCA1-A complex member 2 OS=Homo sapiens OX=9606 GN=BABAM2 PE=1 SV=2	24	10	29.24	213668	211098	172812	214105	229487	138751	197242	156097	174368	182468
	BACE1	sp|P56817|BACE1_HUMAN	Beta-secretase 1 OS=Homo sapiens OX=9606 GN=BACE1 PE=1 SV=3	6	4	8.38	106846	77908.8	69839.5	79764.8	77497.3	76124.2	103090	58200	106671	105653
	BAG1	sp|Q99933|BAG1_HUMAN	BAG family molecular chaperone regulator 1 OS=Homo sapiens OX=9606 GN=BAG1 PE=1 SV=4	3	3	7.25	31671.8	24104	23739.4	19761.5	14671.6	25178	13188.7	19985.9	21930.1	20365.4
	BAG2	sp|O95816|BAG2_HUMAN	BAG family molecular chaperone regulator 2 OS=Homo sapiens OX=9606 GN=BAG2 PE=1 SV=1	12	6	28.43	92439.5	99018.5	109906	108445	122859	125041	101643	111676	118651	111653
	BAG3	sp|O95817|BAG3_HUMAN	BAG family molecular chaperone regulator 3 OS=Homo sapiens OX=9606 GN=BAG3 PE=1 SV=3	11	8	18.78	186272	88554.1	104895	100167	71612.9	135997	88944.7	87757.2	65163.8	54510.1
	BAG5	sp|Q9UL15|BAG5_HUMAN	BAG family molecular chaperone regulator 5 OS=Homo sapiens OX=9606 GN=BAG5 PE=1 SV=1	34	16	38.93	113902	115651	132336	139953	192340	128933	122715	117449	154364	145638
	BAG6	sp|P46379|BAG6_HUMAN	Large proline-rich protein BAG6 OS=Homo sapiens OX=9606 GN=BAG6 PE=1 SV=2	92	36	28	462420	542158	507642	487494	528412	527548	477317	416759	470374	378375
	BAIAP2	sp|Q9UQB8|BAIP2_HUMAN	Brain-specific angiogenesis inhibitor 1-associated protein 2 OS=Homo sapiens OX=9606 GN=BAIAP2 PE=1 SV=1	186	47	76.81	2.69703e+06	2.54913e+06	2.52902e+06	2.26029e+06	4.3538e+06	2.07588e+06	4.72207e+06	1.15303e+06	3.49706e+06	3.1084e+06
	BAIAP2	tr|I3L4C2|I3L4C2_HUMAN	Brain-specific angiogenesis inhibitor 1-associated protein 2 OS=Homo sapiens OX=9606 GN=BAIAP2 PE=1 SV=1	179	45	74.68	2.70854e+06	2.53429e+06	2.5209e+06	2.24523e+06	4.44435e+06	2.03247e+06	4.66538e+06	1.12986e+06	3.46621e+06	3.09553e+06
	BAIAP3	sp|O94812|BAIP3_HUMAN	BAI1-associated protein 3 OS=Homo sapiens OX=9606 GN=BAIAP3 PE=1 SV=2	43	22	19.97	108040	399532	251413	194702	121632	247149	322874	107729	240883	225681
	BANF1	sp|O75531|BAF_HUMAN	Barrier-to-autointegration factor OS=Homo sapiens OX=9606 GN=BANF1 PE=1 SV=1	2	2	34.83	90044.2	102117	167251	117996	80221.1	162679	70030.2	223196	125033	218957
	BASP1	sp|P80723|BASP1_HUMAN	Brain acid soluble protein 1 OS=Homo sapiens OX=9606 GN=BASP1 PE=1 SV=2	63	17	79.29	835075	745969	1.50115e+06	1.55393e+06	1.23284e+06	4.25457e+06	668050	721428	1.71443e+06	695741
	BAX	sp|Q07812|BAX_HUMAN	Apoptosis regulator BAX OS=Homo sapiens OX=9606 GN=BAX PE=1 SV=1	9	5	25.52	62170.5	55988.3	51169.5	58117.8	65318.4	51871.6	43032.1	66262.1	47251.6	46401.2
	BAZ1B	sp|Q9UIG0|BAZ1B_HUMAN	Tyrosine-protein kinase BAZ1B OS=Homo sapiens OX=9606 GN=BAZ1B PE=1 SV=2	9	6	4.92	339863	291312	266692	395383	257953	412247	275477	446344	320321	275902
	BAZ2A	sp|Q9UIF9|BAZ2A_HUMAN	Bromodomain adjacent to zinc finger domain protein 2A OS=Homo sapiens OX=9606 GN=BAZ2A PE=1 SV=4	1	1	0.37	77688.9	49493.6	74661.9	56749.5	43313.3	94549.3	47922.6	102931	66034.3	52820.5
	BBOX1	sp|O75936|BODG_HUMAN	Gamma-butyrobetaine dioxygenase OS=Homo sapiens OX=9606 GN=BBOX1 PE=1 SV=1	39	13	33.59	347551	301256	245251	149052	165794	463872	221424	655529	207646	240997
	BBS1	sp|Q8NFJ9|BBS1_HUMAN	Bardet-Biedl syndrome 1 protein OS=Homo sapiens OX=9606 GN=BBS1 PE=1 SV=1	11	10	21.25	57495.6	75060.8	95722.2	89087.7	64564.5	63440	91576.4	83908.2	76777.3	66302.9
	BBS2	sp|Q9BXC9|BBS2_HUMAN	Bardet-Biedl syndrome 2 protein OS=Homo sapiens OX=9606 GN=BBS2 PE=1 SV=1	16	13	17.48	97790.7	105169	97970	135123	80645.8	84510.7	97618.7	112301	105990	93163.7
	BBS4	sp|Q96RK4|BBS4_HUMAN	Bardet-Biedl syndrome 4 protein OS=Homo sapiens OX=9606 GN=BBS4 PE=1 SV=2	9	7	14.84	61272.3	61102.3	51686.6	67913.9	60661.2	50837	51156	58723.7	64068.9	46881.7
	BBS5	sp|Q8N3I7|BBS5_HUMAN	Bardet-Biedl syndrome 5 protein OS=Homo sapiens OX=9606 GN=BBS5 PE=1 SV=1	4	4	10.26	43511.4	41916.9	46465.1	45712.8	39830.4	42112.9	40816.7	49363.6	57718	49330.5
	BBS7	sp|Q8IWZ6|BBS7_HUMAN	Bardet-Biedl syndrome 7 protein OS=Homo sapiens OX=9606 GN=BBS7 PE=1 SV=2	14	10	14.13	38140.1	49597.5	39694.4	51758.5	41669.9	48139.5	62864.5	63649.8	62508.2	53173.7
	BBS9	sp|Q3SYG4|PTHB1_HUMAN	Protein PTHB1 OS=Homo sapiens OX=9606 GN=BBS9 PE=1 SV=1	7	5	5.19	87187	91713.4	86244	97473.7	83470.5	76269.9	123851	111525	99325	94738.8
	BCAM	sp|P50895|BCAM_HUMAN	Basal cell adhesion molecule OS=Homo sapiens OX=9606 GN=BCAM PE=1 SV=2	39	18	34.24	665152	473643	608531	472610	518257	569724	582612	588669	570881	573651
	BCAN	sp|Q96GW7|PGCB_HUMAN	Brevican core protein OS=Homo sapiens OX=9606 GN=BCAN PE=1 SV=2	261	37	45.66	6.87329e+06	8.99599e+06	6.00061e+06	1.05796e+07	6.82141e+06	5.56468e+06	1.15932e+07	5.47721e+06	4.94975e+06	8.62369e+06
	BCAP29	sp|Q9UHQ4|BAP29_HUMAN	B-cell receptor-associated protein 29 OS=Homo sapiens OX=9606 GN=BCAP29 PE=1 SV=2	41	21	46.47	1.27219e+06	1.45976e+06	1.17901e+06	1.33824e+06	1.78502e+06	1.53705e+06	1.2725e+06	1.10086e+06	1.75532e+06	1.61723e+06
	BCAP31	sp|P51572|BAP31_HUMAN	B-cell receptor-associated protein 31 OS=Homo sapiens OX=9606 GN=BCAP31 PE=1 SV=3	88	24	46.75	3.17488e+06	1.85297e+06	1.73458e+06	2.08736e+06	2.26432e+06	2.68346e+06	1.78207e+06	1.81524e+06	2.42307e+06	2.05562e+06
	BCAR1	sp|P56945|BCAR1_HUMAN	Breast cancer anti-estrogen resistance protein 1 OS=Homo sapiens OX=9606 GN=BCAR1 PE=1 SV=2	26	16	20.11	122127	136130	208712	145031	150610	149033	153928	156912	127756	130264
	BCAR3	sp|O75815|BCAR3_HUMAN	Breast cancer anti-estrogen resistance protein 3 OS=Homo sapiens OX=9606 GN=BCAR3 PE=1 SV=1	5	4	5.09	59474.2	52528	72461.1	74442	62328	71804	73148.2	82797.4	73058.3	64180
	BCAS1	sp|O75363|BCAS1_HUMAN	Breast carcinoma-amplified sequence 1 OS=Homo sapiens OX=9606 GN=BCAS1 PE=1 SV=2	52	18	27.91	769741	573846	379473	1.11785e+06	535458	883885	91073.6	262349	550900	260535
	BCAS1	sp|O75363-2|BCAS1_HUMAN	Isoform 2 of Breast carcinoma-amplified sequence 1 OS=Homo sapiens OX=9606 GN=BCAS1	63	23	33.39	709562	560113	378104	1.04814e+06	594372	1.00916e+06	84897.5	241362	598985	291989
	BCAS3	sp|Q9H6U6|BCAS3_HUMAN	Breast carcinoma-amplified sequence 3 OS=Homo sapiens OX=9606 GN=BCAS3 PE=1 SV=3	81	36	45.04	334283	347525	479413	384792	437470	323254	598806	360711	450593	517442
	BCAT1	sp|P54687|BCAT1_HUMAN	Branched-chain-amino-acid aminotransferase, cytosolic OS=Homo sapiens OX=9606 GN=BCAT1 PE=1 SV=3	27	10	20.72	274314	322498	297227	230842	265677	202589	218633	285414	244337	293692
	BCAT2	sp|O15382|BCAT2_HUMAN	Branched-chain-amino-acid aminotransferase, mitochondrial OS=Homo sapiens OX=9606 GN=BCAT2 PE=1 SV=2	24	9	23.72	221318	210464	180653	277375	213095	167139	182989	697811	188645	199202
	BCCIP	sp|Q9P287|BCCIP_HUMAN	BRCA2 and CDKN1A-interacting protein OS=Homo sapiens OX=9606 GN=BCCIP PE=1 SV=1	5	4	12.1	57967.3	64989.4	52649.5	53067.8	66486.4	51516.3	55737.1	59557	51463.8	65068.4
	BCCIP	sp|Q9P287-2|BCCIP_HUMAN	Isoform 2 of BRCA2 and CDKN1A-interacting protein OS=Homo sapiens OX=9606 GN=BCCIP	6	5	14.91	57967.3	64989.4	52649.5	53067.8	66486.4	51516.3	55737.1	59557	51463.8	65068.4
	BCHE	sp|P06276|CHLE_HUMAN	Cholinesterase OS=Homo sapiens OX=9606 GN=BCHE PE=1 SV=1	2	2	3.49	106347	33700.8	25573.1	54695.8	32588.6	34992	31227.5	60728.9	45120.2	53391.7
	BCKDHA	sp|P12694|ODBA_HUMAN	2-oxoisovalerate dehydrogenase subunit alpha, mitochondrial OS=Homo sapiens OX=9606 GN=BCKDHA PE=1 SV=2	70	24	49.21	240332	317022	340343	334199	311676	296949	288727	304493	303816	330951
	BCKDHB	sp|P21953|ODBB_HUMAN	2-oxoisovalerate dehydrogenase subunit beta, mitochondrial OS=Homo sapiens OX=9606 GN=BCKDHB PE=1 SV=2	24	9	23.98	194705	360397	416208	328637	303803	432856	414903	406970	447695	615817
	BCKDK	sp|O14874|BCKD_HUMAN	[3-methyl-2-oxobutanoate dehydrogenase [lipoamide]] kinase, mitochondrial OS=Homo sapiens OX=9606 GN=BCKDK PE=1 SV=2	25	8	24.76	205773	217137	143854	143874	183786	160082	304255	164365	186128	216903
	BCL2	sp|P10415|BCL2_HUMAN	Apoptosis regulator Bcl-2 OS=Homo sapiens OX=9606 GN=BCL2 PE=1 SV=2	1	1	4.18	44983	54242.8	51345.4	56863.7	32206.1	69486.3	38817.6	43364.2	65387.5	63009.2
	BCL2L1	sp|Q07817|B2CL1_HUMAN	Bcl-2-like protein 1 OS=Homo sapiens OX=9606 GN=BCL2L1 PE=1 SV=1	5	3	12.02	98931	66388.6	59654.6	65418.3	59022.1	64828	40931.7	54942.4	63558.9	62309.7
	BCL2L13	sp|Q9BXK5|B2L13_HUMAN	Bcl-2-like protein 13 OS=Homo sapiens OX=9606 GN=BCL2L13 PE=1 SV=1	37	18	54.23	224748	140283	252361	162601	213994	143225	177042	176859	183951	130729
	BCL2L2	sp|Q92843|B2CL2_HUMAN	Bcl-2-like protein 2 OS=Homo sapiens OX=9606 GN=BCL2L2 PE=1 SV=2	4	2	16.58	65056.9	60368.7	60066.7	39828.2	71582.2	39115.8	46892	50184.9	65466.7	53558.6
	BCLAF1	sp|Q9NYF8|BCLF1_HUMAN	Bcl-2-associated transcription factor 1 OS=Homo sapiens OX=9606 GN=BCLAF1 PE=1 SV=2	25	12	14.24	126632	169462	56982.9	104676	106279	317139	151642	82964.4	226175	112903
	BCR	sp|P11274|BCR_HUMAN	Breakpoint cluster region protein OS=Homo sapiens OX=9606 GN=BCR PE=1 SV=2	75	33	26.2	419304	574135	665203	488144	571572	486287	720398	497400	596966	622630
	BCR-ABL1	tr|E7E8T7|E7E8T7_HUMAN	BCR-ABL1 e8a2 variant (Fragment) OS=Homo sapiens OX=9606 GN=BCR-ABL1 PE=2 SV=1	42	14	35.94	389654	563795	614941	469004	542649	434068	699136	496750	593084	590290
	BCS1L	sp|Q9Y276|BCS1_HUMAN	Mitochondrial chaperone BCS1 OS=Homo sapiens OX=9606 GN=BCS1L PE=1 SV=1	50	20	51.55	142624	145651	184163	158370	152942	135568	172783	193311	154679	157926
	BDH1	sp|Q02338|BDH_HUMAN	D-beta-hydroxybutyrate dehydrogenase, mitochondrial OS=Homo sapiens OX=9606 GN=BDH1 PE=1 SV=3	103	26	64.14	1.51959e+06	1.87144e+06	1.88431e+06	1.75806e+06	2.42223e+06	1.39029e+06	2.25167e+06	2.10163e+06	2.05746e+06	3.46602e+06
	BDH2	sp|Q9BUT1|BDH2_HUMAN	3-hydroxybutyrate dehydrogenase type 2 OS=Homo sapiens OX=9606 GN=BDH2 PE=1 SV=2	51	14	43.67	232917	378330	428773	557064	290871	953914	354959	799242	516135	674266
	BDH2	sp|Q9BUT1-2|BDH2_HUMAN	Isoform 2 of 3-hydroxybutyrate dehydrogenase type 2 OS=Homo sapiens OX=9606 GN=BDH2	37	11	41.04	154734	254337	251525	344629	193553	491859	228644	387029	305574	371333
	BECN1	sp|Q14457|BECN1_HUMAN	Beclin-1 OS=Homo sapiens OX=9606 GN=BECN1 PE=1 SV=2	19	11	23.78	89075.5	114909	139228	127835	142098	152771	122300	116910	149446	164920
	BEGAIN	sp|Q9BUH8|BEGIN_HUMAN	Brain-enriched guanylate kinase-associated protein OS=Homo sapiens OX=9606 GN=BEGAIN PE=1 SV=1	10	8	15.51	60679.9	57978.8	61787	40974.8	80397.5	78977.2	149301	36481.5	104648	86115.7
	BEGAIN	tr|A0A1B0GTT1|A0A1B0GTT1_HUMAN	Brain-enriched guanylate kinase-associated protein OS=Homo sapiens OX=9606 GN=BEGAIN PE=1 SV=1	9	8	16.21	36897.8	32437.7	39372	24820.1	47007.5	52036.1	94973.4	22258.1	67912.5	53692
	BGN	sp|P21810|PGS1_HUMAN	Biglycan OS=Homo sapiens OX=9606 GN=BGN PE=1 SV=2	56	14	38.86	290575	243238	814116	581749	348820	524590	222331	6.2366e+06	235774	579630
	BICD1	sp|Q96G01|BICD1_HUMAN	Protein bicaudal D homolog 1 OS=Homo sapiens OX=9606 GN=BICD1 PE=1 SV=3	5	5	6.46	83430.4	47671.8	63105.8	67889.4	78103.3	43892.7	61780.8	61930.7	45981.6	56727.4
	BICD2	sp|Q8TD16|BICD2_HUMAN	Protein bicaudal D homolog 2 OS=Homo sapiens OX=9606 GN=BICD2 PE=1 SV=1	10	8	10.56	121541	74416.6	118791	114528	115434	101990	84329.4	132710	71773.1	100119
	BID	sp|P55957|BID_HUMAN	BH3-interacting domain death agonist OS=Homo sapiens OX=9606 GN=BID PE=1 SV=1	2	2	10.77	88546.8	79528.9	89615.1	90650.5	73985.5	136999	54996.8	64764	131207	68581.8
	BIN1	sp|O00499|BIN1_HUMAN	Myc box-dependent-interacting protein 1 OS=Homo sapiens OX=9606 GN=BIN1 PE=1 SV=1	278	39	60.54	5.82881e+06	5.18617e+06	5.64452e+06	6.78806e+06	7.09586e+06	6.24947e+06	3.34506e+06	2.4074e+06	7.95924e+06	3.97041e+06
	BIN1	sp|O00499-10|BIN1_HUMAN	Isoform BIN1-13 of Myc box-dependent-interacting protein 1 OS=Homo sapiens OX=9606 GN=BIN1	243	33	71.93	5.81662e+06	5.14401e+06	4.96244e+06	7.52472e+06	7.22798e+06	6.67907e+06	2.76159e+06	2.32063e+06	7.51152e+06	3.80196e+06
	BIN2	sp|Q9UBW5|BIN2_HUMAN	Bridging integrator 2 OS=Homo sapiens OX=9606 GN=BIN2 PE=1 SV=3	34	4	5.31	1.68816e+06	1.51142e+06	1.55837e+06	1.54266e+06	1.97858e+06	1.37485e+06	1.24695e+06	916009	1.60463e+06	1.2797e+06
	BIRC2	sp|Q13490|BIRC2_HUMAN	Baculoviral IAP repeat-containing protein 2 OS=Homo sapiens OX=9606 GN=BIRC2 PE=1 SV=2	12	8	14.08	105444	108483	113126	102520	126688	47027.6	86755.6	68184.6	89527.7	91811.3
	BIRC6	sp|Q9NR09|BIRC6_HUMAN	Baculoviral IAP repeat-containing protein 6 OS=Homo sapiens OX=9606 GN=BIRC6 PE=1 SV=2	43	34	8.34	123951	123053	110328	122012	108769	108221	118658	119977	111813	111734
	BLMH	sp|Q13867|BLMH_HUMAN	Bleomycin hydrolase OS=Homo sapiens OX=9606 GN=BLMH PE=1 SV=1	48	21	39.34	456427	501208	516841	606686	517895	584736	373860	552957	637018	506280
	BLOC1S1	sp|P78537|BL1S1_HUMAN	Biogenesis of lysosome-related organelles complex 1 subunit 1 OS=Homo sapiens OX=9606 GN=BLOC1S1 PE=1 SV=2	1	1	7.19	71463.4	55893.6	78221.6	110628	50384.2	73196.4	31286.2	65127.7	53665.6	36576.7
	BLVRA	sp|P53004|BIEA_HUMAN	Biliverdin reductase A OS=Homo sapiens OX=9606 GN=BLVRA PE=1 SV=2	90	19	49.66	735009	830714	779234	701021	887962	1.00866e+06	794226	993163	1.03312e+06	964014
	BLVRB	sp|P30043|BLVRB_HUMAN	Flavin reductase (NADPH) OS=Homo sapiens OX=9606 GN=BLVRB PE=1 SV=3	88	14	68.93	526511	500122	690999	690020	529737	1.17326e+06	700608	2.54781e+06	649009	875934
	BMERB1	sp|Q96MC5|MERB1_HUMAN	bMERB domain-containing protein 1 OS=Homo sapiens OX=9606 GN=BMERB1 PE=1 SV=1	15	9	42.15	97195.5	118191	188679	129784	163325	176802	107790	158483	189873	213754
	BMP2K	sp|Q9NSY1|BMP2K_HUMAN	BMP-2-inducible protein kinase OS=Homo sapiens OX=9606 GN=BMP2K PE=1 SV=2	8	2	1.89	489321	365072	445497	445384	406371	262721	631811	358493	300176	317079
	BMPR2	sp|Q13873|BMPR2_HUMAN	Bone morphogenetic protein receptor type-2 OS=Homo sapiens OX=9606 GN=BMPR2 PE=1 SV=2	39	18	14.93	218996	212860	249099	169028	234363	176338	275319	167189	242320	240516
	BNIP1	sp|Q12981|SEC20_HUMAN	Vesicle transport protein SEC20 OS=Homo sapiens OX=9606 GN=BNIP1 PE=1 SV=3	10	8	32.89	120144	108923	101711	93273.2	129090	110542	109925	82765.7	123665	115291
	BNIP3	sp|Q12983|BNIP3_HUMAN	BCL2/adenovirus E1B 19 kDa protein-interacting protein 3 OS=Homo sapiens OX=9606 GN=BNIP3 PE=1 SV=3	7	4	7.34	95260	98897.6	112311	97819.2	131340	89010.3	98346.3	130011	98285.8	101847
	BNIP3L	sp|O60238|BNI3L_HUMAN	BCL2/adenovirus E1B 19 kDa protein-interacting protein 3-like OS=Homo sapiens OX=9606 GN=BNIP3L PE=1 SV=1	6	3	8.22	91636.4	89893.9	100016	90092.2	103805	80779.6	86877.4	107370	89666	83093.1
	BOLA2	sp|Q9H3K6|BOLA2_HUMAN	BolA-like protein 2 OS=Homo sapiens OX=9606 GN=BOLA2 PE=1 SV=1	15	5	69.76	407404	303609	369816	312725	322669	295429	271386	295630	324084	301310
	BOLA3	sp|Q53S33|BOLA3_HUMAN	BolA-like protein 3 OS=Homo sapiens OX=9606 GN=BOLA3 PE=1 SV=1	1	1	6.54	72145.2	85635.8	71195.9	72447.8	87259.3	43345.8	78373.8	73396.1	73580.4	76195.3
	BORCS5	sp|Q969J3|BORC5_HUMAN	BLOC-1-related complex subunit 5 OS=Homo sapiens OX=9606 GN=BORCS5 PE=1 SV=1	5	4	25	70370.1	50700.6	55020.3	57696.7	57235.1	62800.7	58242.3	39119.3	77868.9	34361.1
	BORCS6	sp|Q96GS4|BORC6_HUMAN	BLOC-1-related complex subunit 6 OS=Homo sapiens OX=9606 GN=BORCS6 PE=1 SV=2	4	4	14.01	37258.2	28572.8	37027.5	38332.2	41449.8	28574.7	24824	38169.7	34266.5	21266.4
	BORCS7	sp|Q96B45|BORC7_HUMAN	BLOC-1-related complex subunit 7 OS=Homo sapiens OX=9606 GN=BORCS7 PE=3 SV=2	4	4	61.31	44313	39629	35416.8	32489.6	44025.7	22791	29208.6	25876.8	25910.4	27796.4
	BPGM	sp|P07738|PMGE_HUMAN	Bisphosphoglycerate mutase OS=Homo sapiens OX=9606 GN=BPGM PE=1 SV=2	34	14	54.44	654370	390814	417343	548168	436741	600590	407942	1.52275e+06	374690	448265
	BPHL	sp|Q86WA6|BPHL_HUMAN	Valacyclovir hydrolase OS=Homo sapiens OX=9606 GN=BPHL PE=1 SV=1	32	11	30.58	529069	138694	598530	584444	257491	415968	591313	297458	339314	365740
	BPIFA3	sp|Q9BQP9|BPIA3_HUMAN	BPI fold-containing family A member 3 OS=Homo sapiens OX=9606 GN=BPIFA3 PE=2 SV=3	3	1	3.15	103519	116152	177101	126623	78292.9	129931	220574	87928.6	164872	140364
	BPNT1	sp|O95861|BPNT1_HUMAN	3'(2'),5'-bisphosphate nucleotidase 1 OS=Homo sapiens OX=9606 GN=BPNT1 PE=1 SV=1	81	18	54.22	738946	767209	630198	650691	630941	821394	827123	651644	983218	869901
	BPNT2	sp|Q9NX62|IMPA3_HUMAN	Golgi-resident adenosine 3',5'-bisphosphate 3'-phosphatase OS=Homo sapiens OX=9606 GN=BPNT2 PE=1 SV=1	11	8	24.23	89156.4	108093	141972	119537	112403	125916	87731.2	108989	132715	136002
	BPTF	sp|Q12830|BPTF_HUMAN	Nucleosome-remodeling factor subunit BPTF OS=Homo sapiens OX=9606 GN=BPTF PE=1 SV=3	2	2	0.66	23728.7	45801.9	38096.3	40629.7	53229.3	47059.3	34496.2	44127	36695.8	53829.2
	BRAF	sp|P15056|BRAF_HUMAN	Serine/threonine-protein kinase B-raf OS=Homo sapiens OX=9606 GN=BRAF PE=1 SV=4	92	30	43.6	501574	546906	681663	585187	692102	543951	696854	522401	715503	647480
	BRAF	tr|A0A2R8Y8E0|A0A2R8Y8E0_HUMAN	Non-specific serine/threonine protein kinase OS=Homo sapiens OX=9606 GN=BRAF PE=1 SV=1	92	29	39.53	499944	552507	665824	581189	688332	539868	701403	515296	715603	641840
	BRAP	sp|Q7Z569|BRAP_HUMAN	BRCA1-associated protein OS=Homo sapiens OX=9606 GN=BRAP PE=1 SV=2	6	6	11.15	47015.5	47628.3	45251.9	50456.8	39008.7	42017.4	35216	41868	37733.6	38797.6
	BRCC3	sp|P46736|BRCC3_HUMAN	Lys-63-specific deubiquitinase BRCC36 OS=Homo sapiens OX=9606 GN=BRCC3 PE=1 SV=2	16	9	28.8	100954	114873	95808.9	99446.5	126442	117494	130280	96682.2	130723	161717
	BRD2	sp|P25440|BRD2_HUMAN	Bromodomain-containing protein 2 OS=Homo sapiens OX=9606 GN=BRD2 PE=1 SV=2	2	2	2.75	33356.6	30698.6	26953.5	51410.5	35958.7	39460.1	21574.5	27396.3	32235.5	23191.3
	BRD3	sp|Q15059|BRD3_HUMAN	Bromodomain-containing protein 3 OS=Homo sapiens OX=9606 GN=BRD3 PE=1 SV=1	5	3	2.89	45738.5	33047.2	23275.3	38985.7	24097	36190.8	33902.1	33519.7	32515.2	25077.3
	BRD4	sp|O60885|BRD4_HUMAN	Bromodomain-containing protein 4 OS=Homo sapiens OX=9606 GN=BRD4 PE=1 SV=2	7	5	3.82	62717.8	65947.5	28903.3	56936.9	41836	53538.5	68849.9	47365.4	60267.2	43545.4
	BRI3	sp|O95415|BRI3_HUMAN	Brain protein I3 OS=Homo sapiens OX=9606 GN=BRI3 PE=1 SV=1	1	1	12.8	13125	13742.9	19753.9	11463.4	6105.86	9901.84	34153.3	12344.9	9693.58	18519.8
	BRI3BP	sp|Q8WY22|BRI3B_HUMAN	BRI3-binding protein OS=Homo sapiens OX=9606 GN=BRI3BP PE=1 SV=1	13	4	19.52	235406	202387	106603	95975.2	290992	97321.2	197675	127962	124738	141690
	BRINP1	sp|O60477|BRNP1_HUMAN	BMP/retinoic acid-inducible neural-specific protein 1 OS=Homo sapiens OX=9606 GN=BRINP1 PE=1 SV=2	33	19	25.89	148582	137325	157077	129703	174197	112886	178986	157688	126347	153467
	BRINP2	sp|Q9C0B6|BRNP2_HUMAN	BMP/retinoic acid-inducible neural-specific protein 2 OS=Homo sapiens OX=9606 GN=BRINP2 PE=2 SV=2	12	9	10.73	55278.3	64421.7	95185.1	75448.7	87668.5	63406.9	146386	78251.2	93056.6	125265
	BRINP3	sp|Q76B58|BRNP3_HUMAN	BMP/retinoic acid-inducible neural-specific protein 3 OS=Homo sapiens OX=9606 GN=BRINP3 PE=1 SV=1	9	6	9.01	39371.9	40846	48447.2	48180.8	52753.1	49010.6	111039	46055.6	71189	98821.8
	BRIX1	sp|Q8TDN6|BRX1_HUMAN	Ribosome biogenesis protein BRX1 homolog OS=Homo sapiens OX=9606 GN=BRIX1 PE=1 SV=2	6	3	7.93	48204.1	38064.8	43626.9	57827.9	37855.4	50995.8	34190.5	57129.8	50702.7	45974.2
	BRK1	sp|Q8WUW1|BRK1_HUMAN	Protein BRICK1 OS=Homo sapiens OX=9606 GN=BRK1 PE=1 SV=1	11	3	25.33	164833	114911	256309	189858	176339	129936	110100	193900	135803	133067
	BROX	sp|Q5VW32|BROX_HUMAN	BRO1 domain-containing protein BROX OS=Homo sapiens OX=9606 GN=BROX PE=1 SV=1	30	13	38.69	528255	467395	291852	436101	294698	320777	255987	351474	303230	263269
	BRPF1	sp|P55201|BRPF1_HUMAN	Peregrin OS=Homo sapiens OX=9606 GN=BRPF1 PE=1 SV=2	4	4	3.21	95363.2	69751.5	89385.9	95953.5	90174.3	67134.1	103228	109937	77557.3	79580.7
	BRSK1	sp|Q8TDC3|BRSK1_HUMAN	Serine/threonine-protein kinase BRSK1 OS=Homo sapiens OX=9606 GN=BRSK1 PE=1 SV=2	94	37	41.9	733613	863546	847012	737890	941944	790735	932345	799634	915119	907087
	BRSK2	sp|Q8IWQ3|BRSK2_HUMAN	Serine/threonine-protein kinase BRSK2 OS=Homo sapiens OX=9606 GN=BRSK2 PE=1 SV=3	88	36	47.28	762965	841056	961370	782043	935726	838214	994884	781077	1.02971e+06	966518
	BRSK2	sp|Q8IWQ3-4|BRSK2_HUMAN	Isoform 4 of Serine/threonine-protein kinase BRSK2 OS=Homo sapiens OX=9606 GN=BRSK2	91	38	53.45	759209	834824	965631	787127	934366	840633	995403	781850	1.03306e+06	967418
	BSCL2	sp|Q96G97|BSCL2_HUMAN	Seipin OS=Homo sapiens OX=9606 GN=BSCL2 PE=1 SV=3	21	6	12.56	639078	632431	976027	405297	761839	556815	673561	526994	688347	594534
	BSCL2	sp|Q96G97-4|BSCL2_HUMAN	Isoform 3 of Seipin OS=Homo sapiens OX=9606 GN=BSCL2	38	13	25.97	778475	1.18274e+06	1.22545e+06	703727	1.27767e+06	1.37035e+06	1.49375e+06	763972	1.54821e+06	1.32152e+06
	BSDC1	sp|Q9NW68|BSDC1_HUMAN	BSD domain-containing protein 1 OS=Homo sapiens OX=9606 GN=BSDC1 PE=1 SV=1	7	4	11.86	100864	84543.5	90952.3	55433.8	76285.5	59805.6	101143	46093.5	75065.3	53783.9
	BSDC1	tr|E9PS77|E9PS77_HUMAN	BSD domain-containing protein 1 (Fragment) OS=Homo sapiens OX=9606 GN=BSDC1 PE=1 SV=1	5	2	16.67	91761.7	87763.6	88700.2	58228.4	66160.3	61953.1	88965	43911	75629.7	53913.5
	BSG	sp|P35613|BASI_HUMAN	Basigin OS=Homo sapiens OX=9606 GN=BSG PE=1 SV=2	61	14	30.39	935420	1.04813e+06	964152	1.01034e+06	1.38736e+06	996928	929440	873880	1.14917e+06	1.0513e+06
	BSN	sp|Q9UPA5|BSN_HUMAN	Protein bassoon OS=Homo sapiens OX=9606 GN=BSN PE=1 SV=4	475	173	53.46	1.14127e+06	1.14309e+06	1.67809e+06	935166	1.77918e+06	925275	2.27422e+06	769464	1.27269e+06	1.02162e+06
	BST2	sp|Q10589|BST2_HUMAN	Bone marrow stromal antigen 2 OS=Homo sapiens OX=9606 GN=BST2 PE=1 SV=1	4	3	18.33	176517	89514.8	71108.7	69434.5	54438.4	101834	64253.6	108199	76571.4	72691.8
	BTAF1	sp|O14981|BTAF1_HUMAN	TATA-binding protein-associated factor 172 OS=Homo sapiens OX=9606 GN=BTAF1 PE=1 SV=2	2	2	1.3	21374	19334.9	28471.1	17116.4	16978.4	32275.2	27244.3	21434.5	20585.8	29611.9
	BTBD1	sp|Q9H0C5|BTBD1_HUMAN	BTB/POZ domain-containing protein 1 OS=Homo sapiens OX=9606 GN=BTBD1 PE=1 SV=1	2	2	4.56	31897.4	46082.9	30531.8	54704.5	28963.6	42853.7	38797.7	28719.9	52123.5	35239.6
	BTBD10	sp|Q9BSF8|BTBDA_HUMAN	BTB/POZ domain-containing protein 10 OS=Homo sapiens OX=9606 GN=BTBD10 PE=1 SV=2	3	3	7.16	27138.2	21514.7	35748.4	25497.7	29230.2	22210.8	30273.5	36661.3	29911.8	26016.2
	BTBD11	sp|A6QL63|BTBDB_HUMAN	Ankyrin repeat and BTB/POZ domain-containing protein BTBD11 OS=Homo sapiens OX=9606 GN=BTBD11 PE=2 SV=3	16	12	11.41	62584	75641.5	96133.6	72388.1	73432.2	74389	87305.5	122674	63595.1	81316.4
	BTBD17	sp|A6NE02|BTBDH_HUMAN	BTB/POZ domain-containing protein 17 OS=Homo sapiens OX=9606 GN=BTBD17 PE=3 SV=1	4	3	6.9	107064	110380	65338.6	76593.1	100664	57219.1	116166	45659.6	101828	80327.3
	BTD	sp|P43251|BTD_HUMAN	Biotinidase OS=Homo sapiens OX=9606 GN=BTD PE=1 SV=2	8	4	8.47	48824.7	61139	74380.9	92770.8	59627.2	52278.8	38981.4	82365.4	68251.1	65630.5
	BTF3	sp|P20290|BTF3_HUMAN	Transcription factor BTF3 OS=Homo sapiens OX=9606 GN=BTF3 PE=1 SV=1	10	6	34.46	434449	459162	275737	331498	325108	405758	336891	281910	508988	374961
	BTF3L4	sp|Q96K17|BT3L4_HUMAN	Transcription factor BTF3 homolog 4 OS=Homo sapiens OX=9606 GN=BTF3L4 PE=1 SV=1	8	6	32.28	366512	322852	193310	305621	337266	185037	237871	168686	244335	230601
	BTN2A1	sp|Q7KYR7|BT2A1_HUMAN	Butyrophilin subfamily 2 member A1 OS=Homo sapiens OX=9606 GN=BTN2A1 PE=1 SV=3	17	9	21.82	133268	89405.3	113695	135888	208583	116239	124744	50208.6	70237.3	68643.3
	BTN2A2	sp|Q8WVV5|BT2A2_HUMAN	Butyrophilin subfamily 2 member A2 OS=Homo sapiens OX=9606 GN=BTN2A2 PE=1 SV=2	5	3	8.41	29545.4	33680.6	43326.5	43521.6	87317.7	69345.1	47656.4	18769.8	38091.5	32988.2
	BTN3A1	sp|O00481|BT3A1_HUMAN	Butyrophilin subfamily 3 member A1 OS=Homo sapiens OX=9606 GN=BTN3A1 PE=1 SV=3	9	6	12.67	341049	241313	91303.6	237472	228561	239398	240081	277301	250756	224458
	BTN3A3	sp|O00478|BT3A3_HUMAN	Butyrophilin subfamily 3 member A3 OS=Homo sapiens OX=9606 GN=BTN3A3 PE=1 SV=1	26	15	26.54	295471	211771	127630	230840	247497	269585	293432	390412	310082	435568
	BUB3	sp|O43684|BUB3_HUMAN	Mitotic checkpoint protein BUB3 OS=Homo sapiens OX=9606 GN=BUB3 PE=1 SV=1	29	14	43.6	345613	337850	248922	297228	259055	350596	255347	308990	312729	303370
	BZW1	sp|Q7L1Q6|BZW1_HUMAN	Basic leucine zipper and W2 domain-containing protein 1 OS=Homo sapiens OX=9606 GN=BZW1 PE=1 SV=1	47	22	35.08	277846	228525	211453	213908	201505	296966	184794	285262	227906	205898
	BZW2	sp|Q9Y6E2|BZW2_HUMAN	Basic leucine zipper and W2 domain-containing protein 2 OS=Homo sapiens OX=9606 GN=BZW2 PE=1 SV=1	22	13	26.01	195931	172907	174379	160610	165782	161006	194303	167597	200671	190142
	C11orf54	sp|Q9H0W9|CK054_HUMAN	Ester hydrolase C11orf54 OS=Homo sapiens OX=9606 GN=C11orf54 PE=1 SV=1	39	17	48.25	196144	160413	374238	237092	240695	243834	130464	326540	251038	336029
	C11orf68	sp|Q9H3H3|CK068_HUMAN	UPF0696 protein C11orf68 OS=Homo sapiens OX=9606 GN=C11orf68 PE=1 SV=3	30	11	38.35	438533	436679	378666	395391	460059	369206	338819	353378	350233	377585
	C12orf29	sp|Q8N999|CL029_HUMAN	Uncharacterized protein C12orf29 OS=Homo sapiens OX=9606 GN=C12orf29 PE=1 SV=2	2	2	5.54	118851	203740	229076	275186	125380	97521.3	186007	97163.9	104035	132338
	C12orf4	sp|Q9NQ89|CL004_HUMAN	Protein C12orf4 OS=Homo sapiens OX=9606 GN=C12orf4 PE=1 SV=1	29	19	35.33	263335	255614	235211	231955	262896	242605	278662	228507	241612	262941
	C13orf38	tr|B7ZW58|B7ZW58_HUMAN	C13orf38 protein OS=Homo sapiens OX=9606 GN=C13orf38 PE=2 SV=1	4	1	7.69	196142	230705	276305	239516	360993	243436	139210	267955	205511	336172
	C15orf24	tr|A0A024R9K7|A0A024R9K7_HUMAN	ER membrane protein complex subunit 7 OS=Homo sapiens OX=9606 GN=C15orf24 PE=3 SV=1	15	9	29.37	244282	148111	180407	168688	170751	158937	152913	165324	157943	170603
	C16orf70	sp|Q9BSU1|CP070_HUMAN	UPF0183 protein C16orf70 OS=Homo sapiens OX=9606 GN=C16orf70 PE=1 SV=1	21	13	31.52	165558	214669	224217	184526	232290	148337	287942	147940	214263	261900
	C17orf100	sp|A8MU93|CQ100_HUMAN	Uncharacterized protein C17orf100 OS=Homo sapiens OX=9606 GN=C17orf100 PE=4 SV=2	2	2	12.71	150745	80978	74870.3	138105	213587	96026.7	59390	59228.7	116327	68073.8
	C17orf75	sp|Q9HAS0|NJMU_HUMAN	Protein Njmu-R1 OS=Homo sapiens OX=9606 GN=C17orf75 PE=1 SV=2	11	8	16.67	255829	158615	173279	207919	177063	127303	137942	181477	174614	178352
	C18orf25	sp|Q96B23-2|CR025_HUMAN	Isoform 2 of Uncharacterized protein C18orf25 OS=Homo sapiens OX=9606 GN=C18orf25	1	1	5.54	75004.6	26499.9	60860.3	58201.9	56134	36073.9	48637.2	45226.7	51708.2	60358.7
	C18orf32	sp|Q8TCD1|CR032_HUMAN	UPF0729 protein C18orf32 OS=Homo sapiens OX=9606 GN=C18orf32 PE=1 SV=1	1	1	13.16	17145.2	35490.4	96726.3	54100.5	95754.1	112537	41302.7	65648	133973	144328
	C19orf12	sp|Q9NSK7|CS012_HUMAN	Protein C19orf12 OS=Homo sapiens OX=9606 GN=C19orf12 PE=1 SV=3	1	1	5.92	208450	129063	248786	141475	208398	180126	307511	196777	260751	289874
	C1orf167	sp|Q5SNV9|CA167_HUMAN	Uncharacterized protein C1orf167 OS=Homo sapiens OX=9606 GN=C1orf167 PE=2 SV=2	1	1	0.54	208652	22748.1	194051	251313	269111	66469	55873	244318	50188.1	180442
	C1orf198	sp|Q9H425|CA198_HUMAN	Uncharacterized protein C1orf198 OS=Homo sapiens OX=9606 GN=C1orf198 PE=1 SV=1	21	13	48.01	419748	250167	297231	521794	261573	447181	116393	196504	249238	226889
	C1orf198	sp|Q9H425-3|CA198_HUMAN	Isoform 3 of Uncharacterized protein C1orf198 OS=Homo sapiens OX=9606 GN=C1orf198	22	14	57.44	395284	243509	302744	500890	268937	454207	114588	197269	252425	236811
	C1orf43	sp|Q9BWL3|CA043_HUMAN	Protein C1orf43 OS=Homo sapiens OX=9606 GN=C1orf43 PE=2 SV=1	8	5	20.55	64349.3	54403.2	63946.5	52837.6	51896.9	52835.9	49352.2	73736.1	53387.6	61245.3
	C1orf50	sp|Q9BV19|CA050_HUMAN	Uncharacterized protein C1orf50 OS=Homo sapiens OX=9606 GN=C1orf50 PE=1 SV=2	1	1	8.04	19881.4	17208.2	15712.4	17290.8	16760.1	15167.7	7899.01	22701.9	14264.6	13169.8
	C1QA	sp|P02745|C1QA_HUMAN	Complement C1q subcomponent subunit A OS=Homo sapiens OX=9606 GN=C1QA PE=1 SV=2	6	2	8.57	1.46213e+06	50052.7	44216.1	76960.5	96989.2	64438.1	66539.8	72022.1	21106.8	65704
	C1QB	sp|P02746|C1QB_HUMAN	Complement C1q subcomponent subunit B OS=Homo sapiens OX=9606 GN=C1QB PE=1 SV=3	32	11	28.46	1.1037e+06	135679	189003	185742	275923	189346	128157	294900	94404.2	157566
	C1QBP	sp|Q07021|C1QBP_HUMAN	Complement component 1 Q subcomponent-binding protein, mitochondrial OS=Homo sapiens OX=9606 GN=C1QBP PE=1 SV=1	93	10	43.26	275584	423365	573270	367454	607470	733446	520837	471538	675450	906955
	C1QC	sp|P02747|C1QC_HUMAN	Complement C1q subcomponent subunit C OS=Homo sapiens OX=9606 GN=C1QC PE=1 SV=3	24	6	26.12	3.04849e+06	164597	230113	253047	403517	260042	157959	426572	88805.1	180276
	C1QL3	sp|Q5VWW1|C1QL3_HUMAN	Complement C1q-like protein 3 OS=Homo sapiens OX=9606 GN=C1QL3 PE=2 SV=1	20	6	24.7	292002	195719	230137	205413	243833	237657	290718	106580	312342	223070
	C1QTNF4	sp|Q9BXJ3|C1QT4_HUMAN	Complement C1q tumor necrosis factor-related protein 4 OS=Homo sapiens OX=9606 GN=C1QTNF4 PE=1 SV=2	5	4	13.07	201804	68237.6	93132.1	77099.7	102569	78680.4	97350.6	71561.3	76428.4	119414
	C1QTNF5	sp|Q9BXJ0|C1QT5_HUMAN	Complement C1q tumor necrosis factor-related protein 5 OS=Homo sapiens OX=9606 GN=C1QTNF5 PE=1 SV=1	3	2	9.88	14998.1	12420.8	17667.3	13268.1	14002.7	116129	17797.8	783926	19228.3	28494
	C1R	sp|P00736|C1R_HUMAN	Complement C1r subcomponent OS=Homo sapiens OX=9606 GN=C1R PE=1 SV=2	18	13	26.24	91868.2	83442.1	85005.3	110018	70337.5	89916.1	72207.9	327704	54663.6	78002.3
	C1RL	sp|Q9NZP8|C1RL_HUMAN	Complement C1r subcomponent-like protein OS=Homo sapiens OX=9606 GN=C1RL PE=1 SV=2	3	2	4.31	20651.9	16914.4	23432	23199.8	12742.2	24017.2	16851.1	70031.7	14455.3	9438.98
	C1S	sp|P09871|C1S_HUMAN	Complement C1s subcomponent OS=Homo sapiens OX=9606 GN=C1S PE=1 SV=1	19	12	23.98	64576.8	62869.6	53634.7	97411.1	40720.6	78326	53849.9	220736	42709.4	44054.2
	C2	sp|P06681|CO2_HUMAN	Complement C2 OS=Homo sapiens OX=9606 GN=C2 PE=1 SV=2	8	7	9.71	98999.6	29860.8	65349.4	119697	47847.1	33356.7	44751.9	54378.5	29269.4	37470.7
	C20orf194	sp|Q5TEA3|CT194_HUMAN	Uncharacterized protein C20orf194 OS=Homo sapiens OX=9606 GN=C20orf194 PE=1 SV=1	5	5	5.52	19539.4	44826.8	31674	43392.7	21278.7	21479.7	17811.7	34861.4	14649.7	26308.3
	C20orf27	sp|Q9GZN8|CT027_HUMAN	UPF0687 protein C20orf27 OS=Homo sapiens OX=9606 GN=C20orf27 PE=1 SV=3	17	6	43.68	59856.3	50293.9	46302.5	52338.9	77410.1	41930.9	60625.6	59029.2	64080.5	58312.1
	C2CD2	sp|Q9Y426|C2CD2_HUMAN	C2 domain-containing protein 2 OS=Homo sapiens OX=9606 GN=C2CD2 PE=1 SV=2	27	16	29.6	175953	147259	221559	181334	183287	219788	176803	199835	181168	202681
	C2CD2L	sp|O14523|C2C2L_HUMAN	Phospholipid transfer protein C2CD2L OS=Homo sapiens OX=9606 GN=C2CD2L PE=1 SV=3	57	30	54.96	395851	392084	360701	368056	493650	403743	504471	272357	480797	420359
	C2CD4C	sp|Q8TF44|C2C4C_HUMAN	C2 calcium-dependent domain-containing protein 4C OS=Homo sapiens OX=9606 GN=C2CD4C PE=1 SV=2	31	13	36.58	266461	243290	324243	248155	370149	230004	386661	120203	486975	325781
	C2CD5	sp|Q86YS7|C2CD5_HUMAN	C2 domain-containing protein 5 OS=Homo sapiens OX=9606 GN=C2CD5 PE=1 SV=1	82	36	36.4	451118	675369	648582	463332	631601	518684	794039	532768	665153	793505
	C2CD5	sp|Q86YS7-2|C2CD5_HUMAN	Isoform 2 of C2 domain-containing protein 5 OS=Homo sapiens OX=9606 GN=C2CD5	89	38	37.43	457005	676661	652263	462166	630581	527961	780547	524203	669939	778883
	C2CD5	sp|Q86YS7-5|C2CD5_HUMAN	Isoform 5 of C2 domain-containing protein 5 OS=Homo sapiens OX=9606 GN=C2CD5	90	39	37.19	466125	682940	653809	473376	627687	533115	761584	530869	659020	768882
	C2orf49	sp|Q9BVC5|ASHWN_HUMAN	Ashwin OS=Homo sapiens OX=9606 GN=C2orf49 PE=1 SV=1	2	2	10.78	34029.2	14848.3	21163.8	20289.3	24156	26524.2	22649.3	33858.1	26123.3	29551.8
	C2orf69	sp|Q8N8R5|CB069_HUMAN	UPF0565 protein C2orf69 OS=Homo sapiens OX=9606 GN=C2orf69 PE=1 SV=1	13	9	22.08	111501	94563.1	141123	112040	133539	102866	101754	82372.5	108753	152327
	C2orf72	sp|A6NCS6|CB072_HUMAN	Uncharacterized protein C2orf72 OS=Homo sapiens OX=9606 GN=C2orf72 PE=1 SV=2	2	2	10.85	47770.5	42049.9	53699.6	54493.1	19578.5	54601.3	58207.5	52988.4	33336.9	58969.7
	C2orf76	sp|Q3KRA6|CB076_HUMAN	UPF0538 protein C2orf76 OS=Homo sapiens OX=9606 GN=C2orf76 PE=1 SV=3	2	2	19.05	22690.1	51821.7	20281	47017	20219.4	17713.6	10577.3	20930.7	18638.4	14278.9
	C3	sp|P01024|CO3_HUMAN	Complement C3 OS=Homo sapiens OX=9606 GN=C3 PE=1 SV=2	491	119	65.42	1.5508e+06	1.18597e+06	2.19313e+06	1.80345e+06	754208	1.60939e+06	890896	6.43557e+06	531976	1.01899e+06
	C3orf20	sp|Q8ND61|CC020_HUMAN	Uncharacterized protein C3orf20 OS=Homo sapiens OX=9606 GN=C3orf20 PE=2 SV=2	9	4	3.32	1.83967e+06	844499	622267	1.02145e+06	1.24772e+06	307811	1.01989e+06	642947	519699	604717
	C3orf33	sp|Q6P1S2|CC033_HUMAN	Protein C3orf33 OS=Homo sapiens OX=9606 GN=C3orf33 PE=1 SV=2	6	4	19.05	31899.1	38516.3	65953.1	55522.7	68377.1	31215.7	65414.9	33275.2	46112.9	78834.1
	C3orf38	sp|Q5JPI3|CC038_HUMAN	Uncharacterized protein C3orf38 OS=Homo sapiens OX=9606 GN=C3orf38 PE=1 SV=1	3	3	11.55	34561.1	20410.4	29976.2	21456.4	35457.1	22633.5	17966.6	26185.4	24737.3	40429.3
	C4A	sp|P0C0L4|CO4A_HUMAN	Complement C4-A OS=Homo sapiens OX=9606 GN=C4A PE=1 SV=2	291	78	47.71	703690	884637	2.30031e+06	2.3081e+06	526230	941843	487488	4.19087e+06	426692	904249
	C4B	sp|P0C0L5|CO4B_HUMAN	Complement C4-B OS=Homo sapiens OX=9606 GN=C4B PE=1 SV=2	297	78	47.71	712918	894311	2.28481e+06	2.2932e+06	535381	937879	504265	4.13624e+06	435789	918418
	C4BPA	sp|P04003|C4BPA_HUMAN	C4b-binding protein alpha chain OS=Homo sapiens OX=9606 GN=C4BPA PE=1 SV=2	43	20	31.83	208369	199307	402262	665444	265183	649382	331502	2.67002e+06	268605	540997
	C4orf36	sp|Q96KX1|CD036_HUMAN	Uncharacterized protein C4orf36 OS=Homo sapiens OX=9606 GN=C4orf36 PE=4 SV=2	5	1	5.98	522949	318081	578506	400166	487566	314252	479891	498049	409098	589419
	C5	sp|P01031|CO5_HUMAN	Complement C5 OS=Homo sapiens OX=9606 GN=C5 PE=1 SV=4	44	30	16.41	118603	96391	117235	227364	63001.7	100169	77040.8	378046	58850.9	102816
	C5orf22	sp|Q49AR2|CE022_HUMAN	UPF0489 protein C5orf22 OS=Homo sapiens OX=9606 GN=C5orf22 PE=1 SV=2	3	2	4.75	18098.8	16547.8	14099.5	14274.3	25426.4	23970.5	23561.2	30288.4	23406.3	24610
	C5orf51	sp|A6NDU8|CE051_HUMAN	UPF0600 protein C5orf51 OS=Homo sapiens OX=9606 GN=C5orf51 PE=1 SV=1	10	6	27.89	197430	237946	231302	228088	279596	208566	275542	231704	250738	301845
	C6	sp|P13671|CO6_HUMAN	Complement component C6 OS=Homo sapiens OX=9606 GN=C6 PE=1 SV=3	8	8	9.85	101926	70663.5	78727.5	145516	54927.1	52699.9	80701.9	211476	62537.7	58600.5
	C6orf136	sp|Q5SQH8|CF136_HUMAN	Uncharacterized protein C6orf136 OS=Homo sapiens OX=9606 GN=C6orf136 PE=2 SV=1	19	6	15.56	306784	255224	336194	326795	418132	216510	268124	343607	264649	302341
	C6orf89	sp|Q6UWU4|CF089_HUMAN	Bombesin receptor-activated protein C6orf89 OS=Homo sapiens OX=9606 GN=C6orf89 PE=1 SV=1	2	2	5.76	43888	43519.3	48183.3	49933.4	41704.9	40478.6	43182.4	31124.8	35299.6	45421.3
	C7	sp|P10643|CO7_HUMAN	Complement component C7 OS=Homo sapiens OX=9606 GN=C7 PE=1 SV=2	18	10	17.2	170315	112384	215445	174439	95275.3	145552	148522	347293	99575.3	111375
	C7orf25	sp|Q9BPX7|CG025_HUMAN	UPF0415 protein C7orf25 OS=Homo sapiens OX=9606 GN=C7orf25 PE=1 SV=1	9	7	18.53	74669.4	74842.9	70719.6	70995.5	72579.1	79056.7	56617.4	67256.3	66809.2	70542.1
	C8A	sp|P07357|CO8A_HUMAN	Complement component C8 alpha chain OS=Homo sapiens OX=9606 GN=C8A PE=1 SV=2	5	5	10.1	52417.6	30867.1	70722.2	98499.8	34094.4	38509	68557.1	339092	25377.8	41517.1
	C8B	sp|P07358|CO8B_HUMAN	Complement component C8 beta chain OS=Homo sapiens OX=9606 GN=C8B PE=1 SV=3	3	2	2.54	55393.3	49393	46358.2	51266.6	48100.1	57955.6	43980.1	45070.4	46581.5	46911.8
	C8G	sp|P07360|CO8G_HUMAN	Complement component C8 gamma chain OS=Homo sapiens OX=9606 GN=C8G PE=1 SV=3	6	5	30.2	89753.8	51397.6	106081	114553	75534.7	58644.2	85445.6	410458	63862.3	80304.7
	C8orf37	sp|Q96NL8|CH037_HUMAN	Protein C8orf37 OS=Homo sapiens OX=9606 GN=C8orf37 PE=1 SV=1	1	1	7.25	17897.7	7294.41	14679.3	15658.9	13857.5	14591.4	10219.4	5585.51	12144.3	10547.2
	C8orf82	sp|Q6P1X6|CH082_HUMAN	UPF0598 protein C8orf82 OS=Homo sapiens OX=9606 GN=C8orf82 PE=1 SV=2	12	7	41.2	148493	135118	174748	161520	137968	160684	163568	183474	153524	192065
	C9	sp|P02748|CO9_HUMAN	Complement component C9 OS=Homo sapiens OX=9606 GN=C9 PE=1 SV=2	17	13	20.21	98352.5	92470.8	76427.3	198859	68378.5	73537	73747.6	356223	54201.2	89619
	C9orf64	sp|Q5T6V5|QSPP_HUMAN	Queuosine salvage protein OS=Homo sapiens OX=9606 GN=C9orf64 PE=1 SV=1	55	23	54.25	246020	281820	250128	368279	266619	278418	214233	331960	289111	259187
	C9orf72	sp|Q96LT7|CI072_HUMAN	Guanine nucleotide exchange C9orf72 OS=Homo sapiens OX=9606 GN=C9orf72 PE=1 SV=2	13	10	26.19	81674.5	109221	137232	90707.9	117441	102586	135675	108077	138823	145051
	CA1	sp|P00915|CAH1_HUMAN	Carbonic anhydrase 1 OS=Homo sapiens OX=9606 GN=CA1 PE=1 SV=2	207	14	61.68	1.53779e+06	689139	1.45908e+06	4.28393e+06	924201	7.3883e+06	2.3519e+06	3.79453e+07	1.17626e+06	2.84967e+06
	CA10	sp|Q9NS85|CAH10_HUMAN	Carbonic anhydrase-related protein 10 OS=Homo sapiens OX=9606 GN=CA10 PE=2 SV=1	9	7	18.6	51699.1	84260.4	76146	59349.7	67929.3	54652.1	84834.6	51796.7	85382.1	80388.6
	CA11	sp|O75493|CAH11_HUMAN	Carbonic anhydrase-related protein 11 OS=Homo sapiens OX=9606 GN=CA11 PE=1 SV=2	7	4	10.98	126729	102431	91816.7	76787.8	148345	71183.6	130768	85165.4	129595	173904
	CA14	sp|Q9ULX7|CAH14_HUMAN	Carbonic anhydrase 14 OS=Homo sapiens OX=9606 GN=CA14 PE=1 SV=1	13	8	22.85	216056	189647	93418.2	361169	187697	217018	64259.9	111884	166449	135549
	CA2	sp|P00918|CAH2_HUMAN	Carbonic anhydrase 2 OS=Homo sapiens OX=9606 GN=CA2 PE=1 SV=2	175	16	63.84	8.16684e+06	4.10061e+06	2.248e+06	3.25861e+06	3.62778e+06	1.08739e+07	2.38707e+06	9.37199e+06	6.07733e+06	3.29769e+06
	CA3	sp|P07451|CAH3_HUMAN	Carbonic anhydrase 3 OS=Homo sapiens OX=9606 GN=CA3 PE=1 SV=3	11	8	45.38	58795.3	28508.4	47804.4	43539.6	27411.1	87701.3	51677.1	260856	54767.9	67045.1
	CA4	sp|P22748|CAH4_HUMAN	Carbonic anhydrase 4 OS=Homo sapiens OX=9606 GN=CA4 PE=1 SV=2	40	11	29.49	305094	271820	334065	344562	399933	149567	342691	139722	332719	362763
	CA5B	sp|Q9Y2D0|CAH5B_HUMAN	Carbonic anhydrase 5B, mitochondrial OS=Homo sapiens OX=9606 GN=CA5B PE=1 SV=1	10	5	18.3	43719.7	120898	79093.2	91827.9	87951.7	121050	57832.9	78871.8	85344.4	73164.7
	CA8	sp|P35219|CAH8_HUMAN	Carbonic anhydrase-related protein OS=Homo sapiens OX=9606 GN=CA8 PE=1 SV=3	8	4	24.48	34402	32770.7	46003.9	36527.8	37254.6	85728.4	47582.4	46481	40462.7	49646.7
	CAAP1	sp|Q9H8G2|CAAP1_HUMAN	Caspase activity and apoptosis inhibitor 1 OS=Homo sapiens OX=9606 GN=CAAP1 PE=1 SV=2	2	1	2.49	108285	150618	68971.4	85666	95473.4	140743	109245	74758	115339	62661.1
	CAB39	sp|Q9Y376|CAB39_HUMAN	Calcium-binding protein 39 OS=Homo sapiens OX=9606 GN=CAB39 PE=1 SV=1	92	22	48.09	2.24504e+06	2.40294e+06	1.61432e+06	1.55906e+06	2.10235e+06	2.47696e+06	1.69095e+06	1.91796e+06	2.35579e+06	1.98064e+06
	CAB39L	sp|Q9H9S4|CB39L_HUMAN	Calcium-binding protein 39-like OS=Homo sapiens OX=9606 GN=CAB39L PE=1 SV=3	73	21	49.85	1.47885e+06	1.24358e+06	999672	877725	1.19008e+06	1.5767e+06	889490	1.13173e+06	1.38181e+06	994889
	CABLES1	sp|Q8TDN4|CABL1_HUMAN	CDK5 and ABL1 enzyme substrate 1 OS=Homo sapiens OX=9606 GN=CABLES1 PE=1 SV=2	12	8	14.38	71203.2	68103.4	68505.7	55400	88261	44964.4	77629.4	66612.4	62857.2	52510.1
	CABLES2	sp|Q9BTV7|CABL2_HUMAN	CDK5 and ABL1 enzyme substrate 2 OS=Homo sapiens OX=9606 GN=CABLES2 PE=1 SV=3	6	5	15.69	48888	56019.9	52605.8	47506	56280.9	48733.5	81619.7	55581.9	69700	72997.1
	CABP1	sp|Q9NZU7|CABP1_HUMAN	Calcium-binding protein 1 OS=Homo sapiens OX=9606 GN=CABP1 PE=1 SV=5	7	6	17.84	53986	54257.4	50622.1	55210	52942.2	57287.7	39275.3	51330.5	45836.1	34102.4
	CACHD1	sp|Q5VU97|CAHD1_HUMAN	VWFA and cache domain-containing protein 1 OS=Homo sapiens OX=9606 GN=CACHD1 PE=2 SV=2	30	18	14.44	104397	117442	124780	106318	121545	80512	219710	154160	91889.5	130983
	CACNA1A	sp|O00555|CAC1A_HUMAN	Voltage-dependent P/Q-type calcium channel subunit alpha-1A OS=Homo sapiens OX=9606 GN=CACNA1A PE=1 SV=3	30	22	9.5	167890	178784	189322	159552	217878	159956	246451	196738	178619	216224
	CACNA1A	tr|A0A1B0GTN7|A0A1B0GTN7_HUMAN	Voltage-dependent P/Q-type calcium channel subunit alpha OS=Homo sapiens OX=9606 GN=CACNA1A PE=1 SV=1	31	23	9.97	156643	172339	188146	150496	216063	151785	257202	204002	177295	224093
	CACNA1B	sp|Q00975|CAC1B_HUMAN	Voltage-dependent N-type calcium channel subunit alpha-1B OS=Homo sapiens OX=9606 GN=CACNA1B PE=1 SV=1	50	30	15.6	365187	375233	500303	355560	434100	464669	521681	410576	489670	465830
	CACNA1C	sp|Q13936|CAC1C_HUMAN	Voltage-dependent L-type calcium channel subunit alpha-1C OS=Homo sapiens OX=9606 GN=CACNA1C PE=1 SV=4	11	11	5.13	91841.5	93013.1	79251.3	80991.2	99810.4	70859.5	123509	92806.7	83991.3	107523
	CACNA1E	sp|Q15878|CAC1E_HUMAN	Voltage-dependent R-type calcium channel subunit alpha-1E OS=Homo sapiens OX=9606 GN=CACNA1E PE=1 SV=3	59	36	16.77	192754	237666	324733	221501	309709	281798	533564	248063	390081	371017
	CACNA1E	sp|Q15878-2|CAC1E_HUMAN	Isoform 2 of Voltage-dependent R-type calcium channel subunit alpha-1E OS=Homo sapiens OX=9606 GN=CACNA1E	61	37	17.77	191846	238446	325139	221882	312728	275674	524526	244429	385888	367933
	CACNA1F	sp|O60840|CAC1F_HUMAN	Voltage-dependent L-type calcium channel subunit alpha-1F OS=Homo sapiens OX=9606 GN=CACNA1F PE=1 SV=2	3	3	1.11	24936.3	22690.5	30266.2	25906.2	42361.8	12663.4	30845.2	27478.7	19751.9	24189.5
	CACNA2D1	sp|P54289|CA2D1_HUMAN	Voltage-dependent calcium channel subunit alpha-2/delta-1 OS=Homo sapiens OX=9606 GN=CACNA2D1 PE=1 SV=3	248	57	44.24	1.66565e+06	3.28578e+06	2.13842e+06	2.02174e+06	2.64596e+06	1.59675e+06	3.37731e+06	1.28106e+06	2.64016e+06	2.10588e+06
	CACNA2D1	sp|P54289-2|CA2D1_HUMAN	Isoform 2 of Voltage-dependent calcium channel subunit alpha-2/delta-1 OS=Homo sapiens OX=9606 GN=CACNA2D1	259	61	49.31	1.65333e+06	3.27952e+06	2.11177e+06	2.0106e+06	2.66972e+06	1.58645e+06	3.36443e+06	1.26649e+06	2.63259e+06	2.10604e+06
	CACNA2D2	sp|Q9NY47|CA2D2_HUMAN	Voltage-dependent calcium channel subunit alpha-2/delta-2 OS=Homo sapiens OX=9606 GN=CACNA2D2 PE=1 SV=2	69	33	27.48	337024	564044	571663	472524	498649	557059	612098	698819	497165	565655
	CACNA2D3	sp|Q8IZS8|CA2D3_HUMAN	Voltage-dependent calcium channel subunit alpha-2/delta-3 OS=Homo sapiens OX=9606 GN=CACNA2D3 PE=1 SV=1	88	36	34.19	90345.9	207943	237155	174655	215261	190301	202399	203737	174800	193708
	CACNB1	sp|Q02641|CACB1_HUMAN	Voltage-dependent L-type calcium channel subunit beta-1 OS=Homo sapiens OX=9606 GN=CACNB1 PE=1 SV=3	51	21	44.15	664736	624763	620695	450785	764763	699409	853111	547663	934988	847451
	CACNB2	sp|Q08289-10|CACB2_HUMAN	Isoform 2cN4 of Voltage-dependent L-type calcium channel subunit beta-2 OS=Homo sapiens OX=9606 GN=CACNB2	27	11	27.15	495688	511642	532562	408596	671024	534629	714664	439182	706067	721587
	CACNB3	sp|P54284|CACB3_HUMAN	Voltage-dependent L-type calcium channel subunit beta-3 OS=Homo sapiens OX=9606 GN=CACNB3 PE=1 SV=1	27	14	31.82	266519	337843	380932	252590	402214	327346	464142	227297	488529	452323
	CACNB4	sp|O00305|CACB4_HUMAN	Voltage-dependent L-type calcium channel subunit beta-4 OS=Homo sapiens OX=9606 GN=CACNB4 PE=1 SV=2	41	16	31.54	627204	618589	689723	534329	833390	623927	852617	604309	791948	855569
	CACNB4	tr|A0A1B0GTK1|A0A1B0GTK1_HUMAN	Calcium channel voltage-dependent subunit beta 3 OS=Homo sapiens OX=9606 GN=CACNB4 PE=1 SV=1	25	11	36.41	131707	122162	147666	116177	176106	142257	203210	135238	161077	183477
	CACNB4	tr|A0A1B0GUK4|A0A1B0GUK4_HUMAN	Calcium channel voltage-dependent subunit beta 3 OS=Homo sapiens OX=9606 GN=CACNB4 PE=1 SV=1	43	19	47.45	639007	617729	662884	485868	857475	625003	926427	566951	786314	914238
	CACNG2	sp|Q9Y698|CCG2_HUMAN	Voltage-dependent calcium channel gamma-2 subunit OS=Homo sapiens OX=9606 GN=CACNG2 PE=1 SV=1	11	7	24.77	324382	346957	207048	300252	378665	245380	332161	249659	298258	295100
	CACNG3	sp|O60359|CCG3_HUMAN	Voltage-dependent calcium channel gamma-3 subunit OS=Homo sapiens OX=9606 GN=CACNG3 PE=2 SV=1	30	10	23.81	249959	344355	192505	256106	398698	200890	335633	171586	292013	296982
	CACNG6	sp|Q9BXT2|CCG6_HUMAN	Voltage-dependent calcium channel gamma-6 subunit OS=Homo sapiens OX=9606 GN=CACNG6 PE=1 SV=1	2	1	2.69	299925	280321	254922	254432	154096	176646	354271	292290	160694	191548
	CACNG8	sp|Q8WXS5|CCG8_HUMAN	Voltage-dependent calcium channel gamma-8 subunit OS=Homo sapiens OX=9606 GN=CACNG8 PE=2 SV=3	21	9	26.59	172260	187679	94965.8	124685	207312	100275	272885	98117.1	149566	170956
	CACYBP	sp|Q9HB71|CYBP_HUMAN	Calcyclin-binding protein OS=Homo sapiens OX=9606 GN=CACYBP PE=1 SV=2	98	19	67.98	3.22873e+06	2.38547e+06	2.20994e+06	1.72105e+06	3.29974e+06	3.2795e+06	2.53586e+06	1.7845e+06	3.92027e+06	3.13332e+06
	CAD	sp|P27708|PYR1_HUMAN	CAD protein OS=Homo sapiens OX=9606 GN=CAD PE=1 SV=3	57	40	19.06	191818	189641	211147	229436	175288	235902	173521	289229	187319	181831
	CADM1	sp|Q9BY67|CADM1_HUMAN	Cell adhesion molecule 1 OS=Homo sapiens OX=9606 GN=CADM1 PE=1 SV=2	61	13	32.8	649103	939207	1.42187e+06	851707	1.15487e+06	895792	1.65826e+06	785961	1.31366e+06	1.51381e+06
	CADM1	sp|Q9BY67-5|CADM1_HUMAN	Isoform 5 of Cell adhesion molecule 1 OS=Homo sapiens OX=9606 GN=CADM1	69	15	38.16	703467	948818	1.4203e+06	885930	1.17437e+06	884950	1.58953e+06	783849	1.26422e+06	1.41283e+06
	CADM2	sp|Q8N3J6|CADM2_HUMAN	Cell adhesion molecule 2 OS=Homo sapiens OX=9606 GN=CADM2 PE=2 SV=1	84	19	52.41	1.87117e+06	2.11754e+06	1.66806e+06	1.63958e+06	2.67117e+06	1.36222e+06	1.5041e+06	996387	1.57606e+06	1.91685e+06
	CADM3	sp|Q8N126|CADM3_HUMAN	Cell adhesion molecule 3 OS=Homo sapiens OX=9606 GN=CADM3 PE=1 SV=1	108	21	51.51	4.82535e+06	5.01942e+06	4.65238e+06	4.8564e+06	5.59095e+06	4.41125e+06	5.029e+06	3.65623e+06	4.65214e+06	5.15154e+06
	CADM4	sp|Q8NFZ8|CADM4_HUMAN	Cell adhesion molecule 4 OS=Homo sapiens OX=9606 GN=CADM4 PE=1 SV=1	65	12	39.43	1.45583e+06	978860	940591	1.4392e+06	1.08038e+06	1.28968e+06	871496	1.02133e+06	1.05311e+06	1.22234e+06
	CADPS	sp|Q9ULU8|CAPS1_HUMAN	Calcium-dependent secretion activator 1 OS=Homo sapiens OX=9606 GN=CADPS PE=1 SV=3	410	88	56.98	676203	1.53388e+06	1.38809e+06	889139	1.60128e+06	1.0459e+06	1.71335e+06	1.28626e+06	1.0662e+06	1.34348e+06
	CADPS	sp|Q9ULU8-2|CAPS1_HUMAN	Isoform 2 of Calcium-dependent secretion activator 1 OS=Homo sapiens OX=9606 GN=CADPS	396	84	57.06	670191	1.54391e+06	1.40164e+06	896017	1.56392e+06	1.04215e+06	1.75122e+06	1.29024e+06	1.07922e+06	1.34946e+06
	CADPS2	sp|Q86UW7|CAPS2_HUMAN	Calcium-dependent secretion activator 2 OS=Homo sapiens OX=9606 GN=CADPS2 PE=1 SV=2	151	47	35.73	715863	1.23139e+06	1.1512e+06	963000	1.30458e+06	841442	1.12572e+06	1.32719e+06	732809	970888
	CADPS2	tr|A0A087X1P3|A0A087X1P3_HUMAN	Calcium-dependent secretion activator 2 OS=Homo sapiens OX=9606 GN=CADPS2 PE=1 SV=1	152	47	34.9	705589	1.23747e+06	1.14797e+06	964450	1.29578e+06	846423	1.12411e+06	1.3477e+06	732445	971884
	CALB1	sp|P05937|CALB1_HUMAN	Calbindin OS=Homo sapiens OX=9606 GN=CALB1 PE=1 SV=2	69	21	52.49	173028	351536	308874	267676	361891	259471	381280	111826	459048	303672
	CALB2	sp|P22676|CALB2_HUMAN	Calretinin OS=Homo sapiens OX=9606 GN=CALB2 PE=2 SV=2	86	26	72.32	704878	839007	813187	500702	1.14441e+06	1.38957e+06	2.05287e+06	570293	2.36947e+06	1.35298e+06
	CALCOCO1	sp|Q9P1Z2|CACO1_HUMAN	Calcium-binding and coiled-coil domain-containing protein 1 OS=Homo sapiens OX=9606 GN=CALCOCO1 PE=1 SV=2	41	20	28.22	193933	144353	201900	246330	205188	117248	225236	164991	165340	182588
	CALCOCO2	sp|Q13137|CACO2_HUMAN	Calcium-binding and coiled-coil domain-containing protein 2 OS=Homo sapiens OX=9606 GN=CALCOCO2 PE=1 SV=1	7	7	16.59	123350	66595.4	65209.8	102316	88753.9	98913.7	66274.3	94331.4	75884.7	69486.4
	CALCRL	sp|Q16602|CALRL_HUMAN	Calcitonin gene-related peptide type 1 receptor OS=Homo sapiens OX=9606 GN=CALCRL PE=1 SV=2	1	1	2.17	29295.7	31671.9	46040.1	49659.1	22552.6	28538	21782.3	26953.9	25434.1	32668.5
	CALD1	sp|Q05682|CALD1_HUMAN	Caldesmon OS=Homo sapiens OX=9606 GN=CALD1 PE=1 SV=3	42	21	26.99	269471	356179	390373	372556	331222	692377	293698	951109	422496	293924
	CALD1	sp|Q05682-3|CALD1_HUMAN	Isoform 3 of Caldesmon OS=Homo sapiens OX=9606 GN=CALD1	43	22	40.5	275239	357767	391086	376365	329760	686470	292899	931258	419976	295647
	CALD1	sp|Q05682-4|CALD1_HUMAN	Isoform 4 of Caldesmon OS=Homo sapiens OX=9606 GN=CALD1	42	21	39.96	268255	358188	398384	375247	327849	722557	299268	938677	448927	297617
	CALM2	sp|P0DP24|CALM2_HUMAN	Calmodulin-2 OS=Homo sapiens OX=9606 GN=CALM2 PE=1 SV=1	165	18	76.5	3.24306e+06	8.1241e+06	1.03606e+07	6.58465e+06	7.08368e+06	9.96696e+06	7.07103e+06	7.19807e+06	1.33483e+07	9.44272e+06
	CALR	sp|P27797|CALR_HUMAN	Calreticulin OS=Homo sapiens OX=9606 GN=CALR PE=1 SV=1	148	30	59.47	3.65212e+06	3.37931e+06	3.01521e+06	2.98676e+06	3.86395e+06	4.30685e+06	3.60594e+06	3.95744e+06	3.93801e+06	3.8198e+06
	CALU	sp|O43852|CALU_HUMAN	Calumenin OS=Homo sapiens OX=9606 GN=CALU PE=1 SV=2	18	12	41.59	336732	380874	396062	346771	596979	668520	406821	449946	640364	756671
	CALU	sp|O43852-10|CALU_HUMAN	Isoform 10 of Calumenin OS=Homo sapiens OX=9606 GN=CALU	13	9	37.5	103177	129472	146349	115277	199825	294577	134658	169796	260089	290868
	CALY	sp|Q9NYX4|CALY_HUMAN	Neuron-specific vesicular protein calcyon OS=Homo sapiens OX=9606 GN=CALY PE=1 SV=1	1	1	5.99	25621.8	14557.4	20901.4	17880.2	17767	7971.89	14687.1	18091.3	12174.4	8419.24
	CAMK1	sp|Q14012|KCC1A_HUMAN	Calcium/calmodulin-dependent protein kinase type 1 OS=Homo sapiens OX=9606 GN=CAMK1 PE=1 SV=1	62	17	54.05	637705	725272	810740	608550	931928	832522	790404	652306	985824	964358
	CAMK1D	sp|Q8IU85|KCC1D_HUMAN	Calcium/calmodulin-dependent protein kinase type 1D OS=Homo sapiens OX=9606 GN=CAMK1D PE=1 SV=1	79	18	58.7	642183	727784	936556	770717	907286	906631	849464	804327	993652	996424
	CAMK1G	sp|Q96NX5|KCC1G_HUMAN	Calcium/calmodulin-dependent protein kinase type 1G OS=Homo sapiens OX=9606 GN=CAMK1G PE=1 SV=3	14	8	17.86	21698.7	39106.1	43256.6	33074.9	34208	34646.8	26312.5	32159.1	32414.5	44374.8
	CAMK2A	sp|Q9UQM7|KCC2A_HUMAN	Calcium/calmodulin-dependent protein kinase type II subunit alpha OS=Homo sapiens OX=9606 GN=CAMK2A PE=1 SV=2	450	28	40.17	1.3908e+07	2.58789e+07	1.66596e+07	2.1104e+07	3.54294e+07	1.11397e+07	2.96183e+07	7.77821e+06	2.12329e+07	2.4022e+07
	CAMK2A	tr|A0A5F9ZH50|A0A5F9ZH50_HUMAN	Calcium/calmodulin-dependent protein kinase OS=Homo sapiens OX=9606 GN=CAMK2A PE=1 SV=1	321	22	20.93	1.68378e+07	3.21836e+07	2.08384e+07	2.58264e+07	4.19243e+07	1.42592e+07	3.42701e+07	9.86413e+06	2.66605e+07	2.91744e+07
	CAMK2B	sp|Q13554|KCC2B_HUMAN	Calcium/calmodulin-dependent protein kinase type II subunit beta OS=Homo sapiens OX=9606 GN=CAMK2B PE=1 SV=3	366	32	40.09	5.71281e+06	9.5565e+06	7.73144e+06	6.74629e+06	1.31494e+07	8.46163e+06	1.29605e+07	5.38448e+06	1.23102e+07	1.28938e+07
	CAMK2B	sp|Q13554-6|KCC2B_HUMAN	Isoform 6 of Calcium/calmodulin-dependent protein kinase type II subunit beta OS=Homo sapiens OX=9606 GN=CAMK2B	327	29	43.09	2.21624e+07	3.5495e+07	3.40877e+07	2.84253e+07	4.57725e+07	2.47535e+07	4.10495e+07	2.11899e+07	4.07384e+07	4.04651e+07
	CAMK2B	tr|H7C394|H7C394_HUMAN	Calcium/calmodulin-dependent protein kinase type II subunit beta (Fragment) OS=Homo sapiens OX=9606 GN=CAMK2B PE=1 SV=1	78	6	44.56	2.55386e+06	2.79695e+06	2.53681e+06	2.25052e+06	3.62946e+06	2.64174e+06	4.31071e+06	2.15974e+06	3.37001e+06	3.59178e+06
	CAMK2D	sp|Q13557|KCC2D_HUMAN	Calcium/calmodulin-dependent protein kinase type II subunit delta OS=Homo sapiens OX=9606 GN=CAMK2D PE=1 SV=3	261	32	43.69	2.57865e+07	3.85467e+07	3.30955e+07	3.07107e+07	4.49253e+07	2.68649e+07	4.59453e+07	1.72584e+07	4.90801e+07	3.87606e+07
	CAMK2D	sp|Q13557-5|KCC2D_HUMAN	Isoform Delta 8 of Calcium/calmodulin-dependent protein kinase type II subunit delta OS=Homo sapiens OX=9606 GN=CAMK2D	246	29	37.35	2.55406e+07	3.72654e+07	3.22024e+07	2.85477e+07	4.37418e+07	2.94534e+07	4.99795e+07	1.64117e+07	5.26785e+07	4.23442e+07
	CAMK2D	sp|Q13557-12|KCC2D_HUMAN	Isoform Delta 12 of Calcium/calmodulin-dependent protein kinase type II subunit delta OS=Homo sapiens OX=9606 GN=CAMK2D	261	32	43.93	2.57865e+07	3.85467e+07	3.30955e+07	3.07107e+07	4.49253e+07	2.68649e+07	4.59453e+07	1.72584e+07	4.90801e+07	3.87606e+07
	CAMK2G	sp|Q13555|KCC2G_HUMAN	Calcium/calmodulin-dependent protein kinase type II subunit gamma OS=Homo sapiens OX=9606 GN=CAMK2G PE=1 SV=4	199	28	45.34	1.61121e+06	2.2516e+06	2.32528e+06	1.98281e+06	2.68367e+06	2.11109e+06	2.6079e+06	2.13456e+06	2.25859e+06	2.77086e+06
	CAMK2G	sp|Q13555-5|KCC2G_HUMAN	Isoform 5 of Calcium/calmodulin-dependent protein kinase type II subunit gamma OS=Homo sapiens OX=9606 GN=CAMK2G	202	25	45.73	1.57324e+06	2.24427e+06	2.29865e+06	1.9545e+06	2.71792e+06	2.18883e+06	2.53922e+06	2.10638e+06	2.24834e+06	2.77053e+06
	CAMK2G	sp|Q13555-10|KCC2G_HUMAN	Isoform 10 of Calcium/calmodulin-dependent protein kinase type II subunit gamma OS=Homo sapiens OX=9606 GN=CAMK2G	255	28	48.48	2.3271e+07	3.29667e+07	3.47544e+07	2.78139e+07	4.28463e+07	2.64832e+07	3.45495e+07	2.60822e+07	3.42577e+07	3.74854e+07
	CAMK2G	sp|Q13555-11|KCC2G_HUMAN	Isoform 11 of Calcium/calmodulin-dependent protein kinase type II subunit gamma OS=Homo sapiens OX=9606 GN=CAMK2G	206	27	48.61	1.53583e+06	2.21583e+06	2.32852e+06	1.9388e+06	2.66979e+06	2.25898e+06	2.5466e+06	2.15246e+06	2.29113e+06	2.80523e+06
	CAMK4	sp|Q16566|KCC4_HUMAN	Calcium/calmodulin-dependent protein kinase type IV OS=Homo sapiens OX=9606 GN=CAMK4 PE=1 SV=1	68	27	54.76	342698	387153	355038	352895	622559	330152	415800	211015	439416	401128
	CAMKK1	sp|Q8N5S9|KKCC1_HUMAN	Calcium/calmodulin-dependent protein kinase kinase 1 OS=Homo sapiens OX=9606 GN=CAMKK1 PE=1 SV=2	67	24	47.13	624478	506064	606216	569508	669692	486454	524451	421464	594144	625936
	CAMKK2	sp|Q96RR4|KKCC2_HUMAN	Calcium/calmodulin-dependent protein kinase kinase 2 OS=Homo sapiens OX=9606 GN=CAMKK2 PE=1 SV=2	76	27	50.85	470643	429326	624453	536665	889649	370790	567440	313514	602710	612453
	CAMKV	sp|Q8NCB2|CAMKV_HUMAN	CaM kinase-like vesicle-associated protein OS=Homo sapiens OX=9606 GN=CAMKV PE=2 SV=2	185	32	73.25	1.1574e+06	2.36647e+06	2.97046e+06	1.94499e+06	3.88499e+06	3.20574e+06	6.22434e+06	1.84131e+06	5.42454e+06	5.83594e+06
	CAMLG	sp|P49069|CAMLG_HUMAN	Calcium signal-modulating cyclophilin ligand OS=Homo sapiens OX=9606 GN=CAMLG PE=1 SV=1	13	8	36.82	245286	190037	132780	167324	211627	233861	116344	114512	224618	148980
	CAMSAP1	sp|Q5T5Y3|CAMP1_HUMAN	Calmodulin-regulated spectrin-associated protein 1 OS=Homo sapiens OX=9606 GN=CAMSAP1 PE=1 SV=2	75	46	33.33	198207	219793	225855	209725	237695	214105	260842	161508	223271	199949
	CAMSAP2	sp|Q08AD1|CAMP2_HUMAN	Calmodulin-regulated spectrin-associated protein 2 OS=Homo sapiens OX=9606 GN=CAMSAP2 PE=1 SV=3	85	43	30.56	293491	349479	285746	283138	309076	376543	397872	224300	348137	307899
	CAMSAP2	sp|Q08AD1-2|CAMP2_HUMAN	Isoform 2 of Calmodulin-regulated spectrin-associated protein 2 OS=Homo sapiens OX=9606 GN=CAMSAP2	86	44	31.94	294172	349364	287080	283486	308877	377752	397808	224617	347961	308366
	CAMSAP3	sp|Q9P1Y5|CAMP3_HUMAN	Calmodulin-regulated spectrin-associated protein 3 OS=Homo sapiens OX=9606 GN=CAMSAP3 PE=1 SV=2	93	42	37.87	331632	322206	320731	266192	363290	310452	390219	217297	331361	289440
	CAMSAP3	sp|Q9P1Y5-2|CAMP3_HUMAN	Isoform 2 of Calmodulin-regulated spectrin-associated protein 3 OS=Homo sapiens OX=9606 GN=CAMSAP3	95	43	38.64	330276	318001	321398	266649	363438	311134	396255	213988	333219	292770
	CAMTA1	sp|Q9Y6Y1|CMTA1_HUMAN	Calmodulin-binding transcription activator 1 OS=Homo sapiens OX=9606 GN=CAMTA1 PE=1 SV=4	4	4	2.33	34626.8	23429.5	27445	34287.2	25236.8	17952.7	23321.4	28913.2	19732.4	27174.4
	CAND1	sp|Q86VP6|CAND1_HUMAN	Cullin-associated NEDD8-dissociated protein 1 OS=Homo sapiens OX=9606 GN=CAND1 PE=1 SV=2	490	83	57.32	4.42998e+06	9.59977e+06	5.36376e+06	5.32865e+06	7.1194e+06	7.20927e+06	7.87229e+06	6.3627e+06	7.48917e+06	7.98846e+06
	CAND2	sp|O75155|CAND2_HUMAN	Cullin-associated NEDD8-dissociated protein 2 OS=Homo sapiens OX=9606 GN=CAND2 PE=1 SV=3	86	34	28.72	1.17074e+06	2.38022e+06	2.00387e+06	1.97099e+06	2.46004e+06	1.50733e+06	2.25058e+06	1.58938e+06	1.83205e+06	2.38959e+06
	CANX	sp|P27824|CALX_HUMAN	Calnexin OS=Homo sapiens OX=9606 GN=CANX PE=1 SV=2	233	49	50.17	2.16522e+06	2.42181e+06	3.31165e+06	2.87579e+06	3.95465e+06	5.5587e+06	3.65898e+06	3.5901e+06	4.68046e+06	4.60166e+06
	CAP1	sp|Q01518|CAP1_HUMAN	Adenylyl cyclase-associated protein 1 OS=Homo sapiens OX=9606 GN=CAP1 PE=1 SV=5	183	37	61.89	3.89744e+06	3.23292e+06	2.11413e+06	2.55847e+06	3.34848e+06	2.92864e+06	2.75741e+06	2.0609e+06	2.88015e+06	3.20603e+06
	CAP2	sp|P40123|CAP2_HUMAN	Adenylyl cyclase-associated protein 2 OS=Homo sapiens OX=9606 GN=CAP2 PE=1 SV=1	219	39	67.92	4.05591e+06	5.20868e+06	5.06549e+06	3.87602e+06	6.24647e+06	3.67369e+06	6.26615e+06	3.01661e+06	5.80901e+06	5.47178e+06
	CAPG	sp|P40121|CAPG_HUMAN	Macrophage-capping protein OS=Homo sapiens OX=9606 GN=CAPG PE=1 SV=2	66	15	47.7	631873	563400	516293	298271	547538	373264	432409	1.14521e+06	580803	717286
	CAPN1	sp|P07384|CAN1_HUMAN	Calpain-1 catalytic subunit OS=Homo sapiens OX=9606 GN=CAPN1 PE=1 SV=1	206	53	51.4	839584	828494	958012	904552	721493	849155	878172	1.44956e+06	954715	842509
	CAPN5	sp|O15484|CAN5_HUMAN	Calpain-5 OS=Homo sapiens OX=9606 GN=CAPN5 PE=1 SV=2	75	23	39.69	297837	290398	325297	321537	314342	294592	391998	275586	372127	323906
	CAPN7	sp|Q9Y6W3|CAN7_HUMAN	Calpain-7 OS=Homo sapiens OX=9606 GN=CAPN7 PE=1 SV=1	10	9	13.78	107065	77011.7	93100.4	75661.6	88359.5	99348	92372.6	108419	102638	84346.3
	CAPNS1	sp|P04632|CPNS1_HUMAN	Calpain small subunit 1 OS=Homo sapiens OX=9606 GN=CAPNS1 PE=1 SV=1	45	14	48.88	1.4771e+06	1.01545e+06	1.14541e+06	1.03182e+06	1.11623e+06	1.36106e+06	896214	1.63997e+06	1.10653e+06	1.29441e+06
	CAPRIN1	sp|Q14444|CAPR1_HUMAN	Caprin-1 OS=Homo sapiens OX=9606 GN=CAPRIN1 PE=1 SV=2	37	12	13.96	201026	184719	174011	151774	186402	159834	182057	171998	184902	189325
	CAPRIN2	sp|Q6IMN6|CAPR2_HUMAN	Caprin-2 OS=Homo sapiens OX=9606 GN=CAPRIN2 PE=1 SV=1	1	1	0.98	16670.1	35161.9	8667.68	14404.7	13965.5	25891	22402.5	12969.1	26882.8	18647.8
	CAPS	sp|Q13938|CAYP1_HUMAN	Calcyphosin OS=Homo sapiens OX=9606 GN=CAPS PE=1 SV=2	6	3	13.45	60957.3	50997.7	71177.2	59109.7	31569.8	59421.7	56233	50173.5	38584.4	53784.2
	CAPZA1	sp|P52907|CAZA1_HUMAN	F-actin-capping protein subunit alpha-1 OS=Homo sapiens OX=9606 GN=CAPZA1 PE=1 SV=3	97	14	71.33	1.03328e+06	1.01781e+06	1.15817e+06	1.11371e+06	1.28086e+06	1.29108e+06	1.20117e+06	1.10298e+06	1.23188e+06	1.55394e+06
	CAPZA2	sp|P47755|CAZA2_HUMAN	F-actin-capping protein subunit alpha-2 OS=Homo sapiens OX=9606 GN=CAPZA2 PE=1 SV=3	116	15	72.72	1.61307e+06	1.72525e+06	1.99659e+06	1.68799e+06	2.33392e+06	2.2343e+06	2.49412e+06	1.79791e+06	2.39658e+06	3.32726e+06
	CAPZB	sp|P47756|CAPZB_HUMAN	F-actin-capping protein subunit beta OS=Homo sapiens OX=9606 GN=CAPZB PE=1 SV=4	182	30	74.37	1.52494e+06	1.55726e+06	1.4142e+06	1.38798e+06	1.90235e+06	1.64708e+06	1.48395e+06	1.32193e+06	1.76878e+06	1.97076e+06
	CAPZB	sp|P47756-2|CAPZB_HUMAN	Isoform 2 of F-actin-capping protein subunit beta OS=Homo sapiens OX=9606 GN=CAPZB	207	34	74.63	1.70112e+06	1.98744e+06	1.81776e+06	1.63967e+06	2.44145e+06	2.12177e+06	1.92333e+06	1.67897e+06	2.3762e+06	2.79441e+06
	CARD19	sp|Q96LW7|CAR19_HUMAN	Caspase recruitment domain-containing protein 19 OS=Homo sapiens OX=9606 GN=CARD19 PE=1 SV=1	2	2	10.09	43615.3	23658.7	16574.8	20000	22624.1	17746.8	14785.3	26050	15642.6	18333.2
	CARHSP1	sp|Q9Y2V2|CHSP1_HUMAN	Calcium-regulated heat-stable protein 1 OS=Homo sapiens OX=9606 GN=CARHSP1 PE=1 SV=2	19	5	53.06	444691	565198	261696	379272	253572	1.07609e+06	203572	417818	789269	437117
	CARM1	sp|Q86X55|CARM1_HUMAN	Histone-arginine methyltransferase CARM1 OS=Homo sapiens OX=9606 GN=CARM1 PE=1 SV=3	48	18	29.93	326816	359987	333208	337316	319993	293514	333957	327775	334479	346285
	CARMIL1	sp|Q5VZK9|CARL1_HUMAN	F-actin-uncapping protein LRRC16A OS=Homo sapiens OX=9606 GN=CARMIL1 PE=1 SV=1	58	31	23.92	213537	181689	193081	158613	196243	231232	250928	219861	210355	254351
	CARMIL2	sp|Q6F5E8|CARL2_HUMAN	Capping protein, Arp2/3 and myosin-I linker protein 2 OS=Homo sapiens OX=9606 GN=CARMIL2 PE=1 SV=2	10	8	6.48	44991.7	57343.2	38110.9	46621.2	54440.4	33286.5	51980.1	32678.1	59042.5	30841
	CARMIL3	sp|Q8ND23|CARL3_HUMAN	Capping protein, Arp2/3 and myosin-I linker protein 3 OS=Homo sapiens OX=9606 GN=CARMIL3 PE=2 SV=2	4	3	2.26	70568.3	64430.5	65196.4	53069.9	41903.1	61188.1	71304.3	61016.5	62821.5	56337.4
	CARNS1	sp|A5YM72|CRNS1_HUMAN	Carnosine synthase 1 OS=Homo sapiens OX=9606 GN=CARNS1 PE=1 SV=3	95	30	36.15	331108	901530	750130	370280	675967	1.24062e+06	164032	456114	656248	446679
	CARNS1	sp|A5YM72-3|CRNS1_HUMAN	Isoform 3 of Carnosine synthase 1 OS=Homo sapiens OX=9606 GN=CARNS1	97	31	31.78	327036	907924	741126	365422	667853	1.26471e+06	161027	452157	662555	447255
	CARS1	sp|P49589|SYCC_HUMAN	Cysteine--tRNA ligase, cytoplasmic OS=Homo sapiens OX=9606 GN=CARS1 PE=1 SV=3	130	45	57.75	634441	630199	470281	481895	571229	581559	591138	485668	796196	608846
	CARS1	sp|P49589-3|SYCC_HUMAN	Isoform 3 of Cysteine--tRNA ligase, cytoplasmic OS=Homo sapiens OX=9606 GN=CARS1	132	47	55.47	637733	625409	469410	483387	568989	580826	588349	488751	796167	609078
	CARS2	sp|Q9HA77|SYCM_HUMAN	Probable cysteine--tRNA ligase, mitochondrial OS=Homo sapiens OX=9606 GN=CARS2 PE=1 SV=1	29	14	26.95	441187	145612	276431	332065	305112	175425	431756	309839	321419	296968
	CASK	sp|O14936|CSKP_HUMAN	Peripheral plasma membrane protein CASK OS=Homo sapiens OX=9606 GN=CASK PE=1 SV=3	155	44	42.87	846794	799851	935391	916492	1.00346e+06	805759	1.20087e+06	888958	997796	1.03157e+06
	CASK	sp|O14936-2|CSKP_HUMAN	Isoform 2 of Peripheral plasma membrane protein CASK OS=Homo sapiens OX=9606 GN=CASK	154	44	42.56	842986	805561	932055	916572	1.00479e+06	808916	1.20023e+06	892873	1.00765e+06	1.02809e+06
	CASK	sp|O14936-3|CSKP_HUMAN	Isoform 3 of Peripheral plasma membrane protein CASK OS=Homo sapiens OX=9606 GN=CASK	155	44	43.7	840599	800004	932829	914803	1.0032e+06	805576	1.20637e+06	887784	1.00176e+06	1.03464e+06
	CASK	tr|A0A2R8YEK3|A0A2R8YEK3_HUMAN	Peripheral plasma membrane protein CASK OS=Homo sapiens OX=9606 GN=CASK PE=1 SV=1	154	43	42.07	827988	799606	934151	914759	1.00277e+06	803225	1.21081e+06	897379	994004	1.03698e+06
	CASK	tr|Q5JS79|Q5JS79_HUMAN	Peripheral plasma membrane protein CASK (Fragment) OS=Homo sapiens OX=9606 GN=CASK PE=1 SV=2	65	20	36.24	539231	529766	626665	638096	731590	557039	732659	601036	644312	738428
	CASK	tr|A0A2R8YGH2|A0A2R8YGH2_HUMAN	Peripheral plasma membrane protein CASK (Fragment) OS=Homo sapiens OX=9606 GN=CASK PE=1 SV=1	21	8	43.94	511730	463889	543582	537652	527357	561932	693875	576444	605754	618887
	CASKIN1	sp|Q8WXD9|CSKI1_HUMAN	Caskin-1 OS=Homo sapiens OX=9606 GN=CASKIN1 PE=1 SV=1	168	52	47.73	455227	643695	615172	432526	723847	642378	822912	433696	642490	554256
	CASKIN2	sp|Q8WXE0|CSKI2_HUMAN	Caskin-2 OS=Homo sapiens OX=9606 GN=CASKIN2 PE=1 SV=2	18	11	10.9	111058	126862	189044	140079	150781	136485	121639	155973	102294	161236
	CASP1	sp|P29466|CASP1_HUMAN	Caspase-1 OS=Homo sapiens OX=9606 GN=CASP1 PE=1 SV=1	2	2	4.21	119067	60030.2	88093.3	72410.4	69415.4	63009.4	35386.5	71990.8	41454.9	43069
	CASP6	sp|P55212|CASP6_HUMAN	Caspase-6 OS=Homo sapiens OX=9606 GN=CASP6 PE=1 SV=2	1	1	2.73	56567.1	21373.7	27117.3	25762.5	32709.4	21838.4	57687.7	50741	30988.5	54914.1
	CASPR4	tr|Q8WX98|Q8WX98_HUMAN	Cell recognition protein CASPR4 OS=Homo sapiens OX=9606 GN=CASPR4 PE=2 SV=1	46	24	17.85	341225	597617	515818	502968	535950	461617	480546	600440	562650	476575
	CAST	sp|P20810-10|ICAL_HUMAN	Isoform 10 of Calpastatin OS=Homo sapiens OX=9606 GN=CAST	31	19	29.26	283555	228362	218167	351955	235379	458994	214004	202603	404918	145948
	CASTOR2	sp|A6NHX0|CAST2_HUMAN	Cytosolic arginine sensor for mTORC1 subunit 2 OS=Homo sapiens OX=9606 GN=CASTOR2 PE=1 SV=3	25	9	37.99	137642	183409	127859	133282	134985	133266	136415	106604	146066	124413
	CAT	sp|P04040|CATA_HUMAN	Catalase OS=Homo sapiens OX=9606 GN=CAT PE=1 SV=3	140	34	56.17	797921	521264	496944	1.02209e+06	569495	1.44127e+06	994266	9.98518e+06	644434	731000
	CATSPERE	sp|Q5SY80|CTSRE_HUMAN	Cation channel sperm-associated protein subunit epsilon OS=Homo sapiens OX=9606 GN=CATSPERE PE=2 SV=1	2	2	2.73	67637.7	85793	84934	87069.8	86122.6	54987.7	74871.2	97465.5	56491.1	76111.8
	CAV1	sp|Q03135|CAV1_HUMAN	Caveolin-1 OS=Homo sapiens OX=9606 GN=CAV1 PE=1 SV=4	24	9	51.68	539415	259901	553951	426898	285915	605318	194719	1.62331e+06	350361	406736
	CAV2	sp|P51636|CAV2_HUMAN	Caveolin-2 OS=Homo sapiens OX=9606 GN=CAV2 PE=1 SV=2	2	1	11.11	20824.6	10564.5	16797.1	19283	19317.3	30054	7944.58	27107.2	19023.4	19327.6
	CAVIN1	sp|Q6NZI2|CAVN1_HUMAN	Caveolae-associated protein 1 OS=Homo sapiens OX=9606 GN=CAVIN1 PE=1 SV=1	49	20	38.97	545847	276544	538701	408513	370365	470300	226569	1.67152e+06	313857	413650
	CAVIN2	sp|O95810|CAVN2_HUMAN	Caveolae-associated protein 2 OS=Homo sapiens OX=9606 GN=CAVIN2 PE=1 SV=3	22	12	31.53	244297	143630	245700	240619	122467	137268	137646	739618	141926	135673
	CAVIN3	sp|Q969G5|CAVN3_HUMAN	Caveolae-associated protein 3 OS=Homo sapiens OX=9606 GN=CAVIN3 PE=1 SV=3	2	1	4.21	48813.7	39326.1	48047.4	42040.8	42369.6	40382.8	21992.8	74582.7	32952.6	28530.9
	CBARP	sp|Q8N350|CBARP_HUMAN	Voltage-dependent calcium channel beta subunit-associated regulatory protein OS=Homo sapiens OX=9606 GN=CBARP PE=1 SV=3	16	10	19.15	179480	174949	162708	129815	177322	180016	283209	101835	217792	154686
	CBFB	sp|Q13951|PEBB_HUMAN	Core-binding factor subunit beta OS=Homo sapiens OX=9606 GN=CBFB PE=1 SV=2	4	3	14.83	55469.3	22233.9	49016.6	65501.1	47810.9	45389.4	33028.2	89012.3	27402.6	35118.5
	CBL	sp|P22681|CBL_HUMAN	E3 ubiquitin-protein ligase CBL OS=Homo sapiens OX=9606 GN=CBL PE=1 SV=2	38	21	29.03	190305	146324	185841	134072	150155	132115	168008	122661	151418	123240
	CBLN2	sp|Q8IUK8|CBLN2_HUMAN	Cerebellin-2 OS=Homo sapiens OX=9606 GN=CBLN2 PE=2 SV=1	4	3	8.93	237028	287619	345714	231247	243771	189116	302408	316094	230338	204365
	CBR1	sp|P16152|CBR1_HUMAN	Carbonyl reductase [NADPH] 1 OS=Homo sapiens OX=9606 GN=CBR1 PE=1 SV=3	308	25	78.7	7.71504e+06	6.58165e+06	3.25792e+06	8.20548e+06	5.51717e+06	9.48622e+06	2.37734e+06	5.92689e+06	5.39736e+06	3.2577e+06
	CBR3	sp|O75828|CBR3_HUMAN	Carbonyl reductase [NADPH] 3 OS=Homo sapiens OX=9606 GN=CBR3 PE=1 SV=3	76	18	71.12	2.45781e+06	1.88467e+06	1.30464e+06	2.05823e+06	1.71392e+06	2.64188e+06	987303	2.11081e+06	1.70959e+06	1.25366e+06
	CBR4	sp|Q8N4T8|CBR4_HUMAN	Carbonyl reductase family member 4 OS=Homo sapiens OX=9606 GN=CBR4 PE=1 SV=3	24	9	40.08	162735	198361	178997	220838	235918	177972	211661	264433	207476	252792
	CBS	sp|P35520|CBS_HUMAN	Cystathionine beta-synthase OS=Homo sapiens OX=9606 GN=CBS PE=1 SV=2	50	21	43.37	391354	421821	291127	575767	341631	465182	382244	311246	403523	395108
	CBWD1	sp|Q9BRT8|CBWD1_HUMAN	COBW domain-containing protein 1 OS=Homo sapiens OX=9606 GN=CBWD1 PE=1 SV=1	5	4	13.16	12187.5	17791.1	21165	18596.2	21933.4	19113.9	21666.3	16922.5	20243.4	21703.5
	CBX1	sp|P83916|CBX1_HUMAN	Chromobox protein homolog 1 OS=Homo sapiens OX=9606 GN=CBX1 PE=1 SV=1	12	5	25.4	137984	144620	70280.1	92640	84093.4	182266	94732	87573.4	186393	101646
	CBX3	sp|Q13185|CBX3_HUMAN	Chromobox protein homolog 3 OS=Homo sapiens OX=9606 GN=CBX3 PE=1 SV=4	11	7	36.06	80970.9	93367.7	37551.8	51563	45667	142790	63682.9	30138.8	99775.7	49912.4
	CBX5	sp|P45973|CBX5_HUMAN	Chromobox protein homolog 5 OS=Homo sapiens OX=9606 GN=CBX5 PE=1 SV=1	14	9	38.74	136737	124147	56494	69452.1	85982.9	169663	113640	71151.4	159315	83550.8
	CC2D1A	sp|Q6P1N0|C2D1A_HUMAN	Coiled-coil and C2 domain-containing protein 1A OS=Homo sapiens OX=9606 GN=CC2D1A PE=1 SV=1	73	36	45.11	315996	272565	351870	289514	339146	340522	438840	308776	327971	338651
	CC2D1B	sp|Q5T0F9|C2D1B_HUMAN	Coiled-coil and C2 domain-containing protein 1B OS=Homo sapiens OX=9606 GN=CC2D1B PE=1 SV=1	42	25	33.33	228999	229285	281299	321272	228416	292771	164741	229147	221387	179663
	CC2D1B	sp|Q5T0F9-4|C2D1B_HUMAN	Isoform 4 of Coiled-coil and C2 domain-containing protein 1B OS=Homo sapiens OX=9606 GN=CC2D1B	17	10	61.68	70906.2	90589.9	101061	106478	79886.5	115485	75113	96325	87268	78038.7
	CC2D2A	sp|Q9P2K1|C2D2A_HUMAN	Coiled-coil and C2 domain-containing protein 2A OS=Homo sapiens OX=9606 GN=CC2D2A PE=1 SV=3	3	2	1.23	154742	134908	159447	139635	137656	68426.5	148998	112009	74086	105976
	CCAR1	sp|Q8IX12|CCAR1_HUMAN	Cell division cycle and apoptosis regulator protein 1 OS=Homo sapiens OX=9606 GN=CCAR1 PE=1 SV=2	19	12	8.52	80477.8	127448	69139.8	95645.1	88299.2	152879	92589.5	90136.6	115345	101511
	CCAR2	sp|Q8N163|CCAR2_HUMAN	Cell cycle and apoptosis regulator protein 2 OS=Homo sapiens OX=9606 GN=CCAR2 PE=1 SV=2	53	27	33.04	384153	610000	240280	285908	345159	709833	551136	299390	607867	426874
	c-Cbl	tr|A0A0U1ZI18|A0A0U1ZI18_HUMAN	E3 ubiquitin-protein ligase CBL (Fragment) OS=Homo sapiens OX=9606 GN=c-Cbl PE=2 SV=1	10	6	17.63	51820.8	57718.8	55210.4	47779.2	51437.8	60468.6	70594.4	43239.2	72625.1	62555.2
	CCDC124	sp|Q96CT7|CC124_HUMAN	Coiled-coil domain-containing protein 124 OS=Homo sapiens OX=9606 GN=CCDC124 PE=1 SV=1	9	8	37.67	228044	109948	145644	157994	150765	268935	141433	99987.4	261367	136109
	CCDC127	sp|Q96BQ5|CC127_HUMAN	Coiled-coil domain-containing protein 127 OS=Homo sapiens OX=9606 GN=CCDC127 PE=1 SV=1	16	9	29.61	281201	237220	271511	256947	306508	225263	210357	344063	219284	257857
	CCDC136	sp|Q96JN2|CC136_HUMAN	Coiled-coil domain-containing protein 136 OS=Homo sapiens OX=9606 GN=CCDC136 PE=1 SV=3	21	13	14.99	107136	154348	215051	163793	180044	195312	203325	227434	211227	226824
	CCDC144CP	sp|Q8IYA2|C144C_HUMAN	Putative coiled-coil domain-containing protein 144C OS=Homo sapiens OX=9606 GN=CCDC144CP PE=5 SV=3	5	3	2.02	203589	166189	138287	132308	220159	109003	236287	95464.2	155880	195711
	CCDC146	sp|Q8IYE0|CC146_HUMAN	Coiled-coil domain-containing protein 146 OS=Homo sapiens OX=9606 GN=CCDC146 PE=1 SV=2	9	2	1.99	343891	83799.5	415974	193657	210147	482404	143017	480158	132752	93241.7
	CCDC168	sp|Q8NDH2|CC168_HUMAN	Coiled-coil domain-containing protein 168 OS=Homo sapiens OX=9606 GN=CCDC168 PE=2 SV=2	2	2	1.02	64639.4	38049.9	43062	19568.2	20747.1	64342.5	17472.8	52255.3	29029	32042.1
	CCDC177	sp|Q9NQR7|CC177_HUMAN	Coiled-coil domain-containing protein 177 OS=Homo sapiens OX=9606 GN=CCDC177 PE=2 SV=3	26	17	26.45	446490	278759	366780	306606	362641	245698	379975	219538	361827	226720
	CCDC186	sp|Q7Z3E2|CC186_HUMAN	Coiled-coil domain-containing protein 186 OS=Homo sapiens OX=9606 GN=CCDC186 PE=1 SV=2	2	2	1.78	194037	112941	676453	167028	109694	1.45022e+06	359805	605964	328269	85164.4
	CCDC22	sp|O60826|CCD22_HUMAN	Coiled-coil domain-containing protein 22 OS=Homo sapiens OX=9606 GN=CCDC22 PE=1 SV=1	50	24	46.73	339192	312224	319475	278024	244826	271882	318839	283888	279452	250225
	CCDC25	sp|Q86WR0|CCD25_HUMAN	Coiled-coil domain-containing protein 25 OS=Homo sapiens OX=9606 GN=CCDC25 PE=1 SV=2	18	11	45.19	143568	186482	145626	160912	141555	194734	133261	143517	176315	161063
	CCDC43	sp|Q96MW1|CCD43_HUMAN	Coiled-coil domain-containing protein 43 OS=Homo sapiens OX=9606 GN=CCDC43 PE=1 SV=2	6	4	18.3	155876	88161	198800	176460	164131	189642	167136	161957	217348	161711
	CCDC47	sp|Q96A33|CCD47_HUMAN	Coiled-coil domain-containing protein 47 OS=Homo sapiens OX=9606 GN=CCDC47 PE=1 SV=1	20	12	25.47	267165	234828	212911	254700	227944	211845	203421	234772	241263	202987
	CCDC51	sp|Q96ER9|MITOK_HUMAN	Mitochondrial potassium channel OS=Homo sapiens OX=9606 GN=CCDC51 PE=1 SV=2	15	10	27.25	139352	147653	112824	135758	118678	130056	137059	106712	126717	123397
	CCDC58	sp|Q4VC31|CCD58_HUMAN	Coiled-coil domain-containing protein 58 OS=Homo sapiens OX=9606 GN=CCDC58 PE=1 SV=1	3	3	25.69	49279.5	22931.1	31526.4	32195.8	49524.3	15259.4	52179.5	41871.1	23586.4	33080.3
	CCDC6	sp|Q16204|CCDC6_HUMAN	Coiled-coil domain-containing protein 6 OS=Homo sapiens OX=9606 GN=CCDC6 PE=1 SV=2	78	31	50.84	615895	642108	655425	530345	652248	701951	592641	442233	674911	554818
	CCDC61	sp|Q9Y6R9|CCD61_HUMAN	Coiled-coil domain-containing protein 61 OS=Homo sapiens OX=9606 GN=CCDC61 PE=1 SV=3	2	2	2.54	27391.1	40406.8	42550	40129.3	42100.1	38253.6	45508.8	35709.4	37967	36639.3
	CCDC63	sp|Q8NA47|CCD63_HUMAN	Coiled-coil domain-containing protein 63 OS=Homo sapiens OX=9606 GN=CCDC63 PE=2 SV=1	2	2	2.49	110494	132134	267803	183426	167993	91098.3	317142	274362	307919	361382
	CCDC6-RET	tr|A0A2H4FYY8|A0A2H4FYY8_HUMAN	Coiled-coil domain containing 6/ret proto-oncogene fusion protein OS=Homo sapiens OX=9606 GN=CCDC6-RET fusion PE=2 SV=1	17	6	9.74	484030	486073	428249	377771	351428	437044	501762	322527	453206	312341
	CCDC85A	sp|Q96PX6|CC85A_HUMAN	Coiled-coil domain-containing protein 85A OS=Homo sapiens OX=9606 GN=CCDC85A PE=1 SV=3	3	3	5.24	26701.8	14758.5	22665.4	16978.4	21770.9	19888.9	34642.1	19714.1	21704.4	13660.6
	CCDC88A	sp|Q3V6T2|GRDN_HUMAN	Girdin OS=Homo sapiens OX=9606 GN=CCDC88A PE=1 SV=2	98	63	31.75	180703	256446	216267	240944	241489	241642	178243	208670	217030	228453
	CCDC88A	sp|Q3V6T2-3|GRDN_HUMAN	Isoform 3 of Girdin OS=Homo sapiens OX=9606 GN=CCDC88A	99	64	32.46	181838	256358	217815	241643	242367	242281	177219	208900	218467	226978
	CCDC88B	sp|A6NC98|CC88B_HUMAN	Coiled-coil domain-containing protein 88B OS=Homo sapiens OX=9606 GN=CCDC88B PE=1 SV=1	2	2	1.63	61795.7	21541.2	33631	29472.8	27349.7	40187.1	18280.5	29256.6	116244	28295.4
	CCDC88C	sp|Q9P219|DAPLE_HUMAN	Protein Daple OS=Homo sapiens OX=9606 GN=CCDC88C PE=1 SV=3	3	3	2.17	141479	83807.5	26583.8	55577.5	62117.1	16640.8	48317.1	16165.9	26316.7	23109.7
	CCDC9	sp|Q9Y3X0|CCDC9_HUMAN	Coiled-coil domain-containing protein 9 OS=Homo sapiens OX=9606 GN=CCDC9 PE=1 SV=1	1	1	2.26	83553.6	69328	113813	84335.8	79003	122961	96168.2	82035	108513	87164.6
	CCDC90B	sp|Q9GZT6|CC90B_HUMAN	Coiled-coil domain-containing protein 90B, mitochondrial OS=Homo sapiens OX=9606 GN=CCDC90B PE=1 SV=2	16	13	42.12	309025	224590	243059	262770	164521	181842	273142	186370	239337	231864
	CCDC90B	tr|E9PKQ5|E9PKQ5_HUMAN	Coiled-coil domain-containing protein 90B, mitochondrial OS=Homo sapiens OX=9606 GN=CCDC90B PE=1 SV=1	12	5	24.52	661015	501458	499410	599559	370913	527639	478046	373785	503762	406601
	CCDC91	sp|Q7Z6B0|CCD91_HUMAN	Coiled-coil domain-containing protein 91 OS=Homo sapiens OX=9606 GN=CCDC91 PE=1 SV=2	29	18	33.11	367097	332975	327803	376461	461743	355121	282907	271516	305106	266580
	CCDC92	sp|Q53HC0|CCD92_HUMAN	Coiled-coil domain-containing protein 92 OS=Homo sapiens OX=9606 GN=CCDC92 PE=1 SV=2	36	16	50.15	320076	220088	244502	215178	292116	270604	314453	228527	305497	273144
	CCDC93	sp|Q567U6|CCD93_HUMAN	Coiled-coil domain-containing protein 93 OS=Homo sapiens OX=9606 GN=CCDC93 PE=1 SV=2	44	28	41.84	370012	371836	307945	303255	267274	350543	338422	297099	365362	299309
	CCK	sp|P06307|CCKN_HUMAN	Cholecystokinin OS=Homo sapiens OX=9606 GN=CCK PE=1 SV=1	1	1	7.83	70249.1	20294	45342.9	42957	34992.9	28283.6	19904.9	31263.7	41228.2	20216.6
	CCKBR	sp|P32239|GASR_HUMAN	Gastrin/cholecystokinin type B receptor OS=Homo sapiens OX=9606 GN=CCKBR PE=1 SV=1	3	2	7.16	37605.2	43957.5	12786.1	16093.7	30326.3	23410.7	48676.6	15653.3	38271.5	38209
	CCM2	sp|Q9BSQ5|CCM2_HUMAN	Cerebral cavernous malformations 2 protein OS=Homo sapiens OX=9606 GN=CCM2 PE=1 SV=1	12	9	24.32	86301.6	73370	95746.5	84393.1	92465.4	74976.9	86812.7	96522.9	93308	103040
	CCN2	sp|P29279|CCN2_HUMAN	CCN family member 2 OS=Homo sapiens OX=9606 GN=CCN2 PE=1 SV=2	4	3	10.03	40433.8	21442.3	28094.5	28518.9	34357.4	22330.4	26293.6	21040.8	17599.5	18604.7
	CCNY	sp|Q8ND76|CCNY_HUMAN	Cyclin-Y OS=Homo sapiens OX=9606 GN=CCNY PE=1 SV=2	33	11	32.55	221101	266919	237248	202721	332876	204241	269708	161811	248623	242748
	CCNYL1	sp|Q8N7R7|CCYL1_HUMAN	Cyclin-Y-like protein 1 OS=Homo sapiens OX=9606 GN=CCNYL1 PE=1 SV=2	7	4	10.03	205080	188214	200381	141348	228458	130921	184404	123739	182392	140959
	CCP110	sp|O43303|CP110_HUMAN	Centriolar coiled-coil protein of 110 kDa OS=Homo sapiens OX=9606 GN=CCP110 PE=1 SV=3	14	11	12.45	90001.2	77304.1	84132	93931.8	80946.2	113383	63651.1	87121.5	87835	88372.5
	CCS	sp|O14618|CCS_HUMAN	Copper chaperone for superoxide dismutase OS=Homo sapiens OX=9606 GN=CCS PE=1 SV=1	17	8	32.48	179489	260934	200768	203532	216496	289456	120567	354050	236741	224783
	CCT2	sp|P78371|TCPB_HUMAN	T-complex protein 1 subunit beta OS=Homo sapiens OX=9606 GN=CCT2 PE=1 SV=4	319	52	76.26	2.824e+06	2.74591e+06	1.66165e+06	1.8049e+06	2.33981e+06	2.23335e+06	2.32046e+06	1.18548e+06	2.79684e+06	2.38603e+06
	CCT3	sp|P49368|TCPG_HUMAN	T-complex protein 1 subunit gamma OS=Homo sapiens OX=9606 GN=CCT3 PE=1 SV=4	317	58	64.4	3.879e+06	3.62353e+06	2.4282e+06	2.74073e+06	3.37972e+06	2.83136e+06	3.43762e+06	1.83884e+06	3.5859e+06	3.76771e+06
	CCT4	sp|P50991|TCPD_HUMAN	T-complex protein 1 subunit delta OS=Homo sapiens OX=9606 GN=CCT4 PE=1 SV=4	280	47	69.02	1.02541e+07	1.00645e+07	6.04801e+06	6.99506e+06	8.58406e+06	7.21372e+06	9.23951e+06	4.56468e+06	8.68646e+06	9.20334e+06
	CCT5	sp|P48643|TCPE_HUMAN	T-complex protein 1 subunit epsilon OS=Homo sapiens OX=9606 GN=CCT5 PE=1 SV=1	323	64	74.12	2.55927e+06	2.47257e+06	1.93848e+06	1.87474e+06	2.48776e+06	2.00066e+06	2.13199e+06	1.31327e+06	2.53885e+06	2.61658e+06
	CCT6A	sp|P40227|TCPZ_HUMAN	T-complex protein 1 subunit zeta OS=Homo sapiens OX=9606 GN=CCT6A PE=1 SV=3	243	43	64.97	4.03406e+06	4.06846e+06	3.35587e+06	3.17629e+06	3.73107e+06	3.59465e+06	3.4501e+06	2.43995e+06	4.427e+06	3.88635e+06
	CCT6B	sp|Q92526|TCPW_HUMAN	T-complex protein 1 subunit zeta-2 OS=Homo sapiens OX=9606 GN=CCT6B PE=1 SV=5	56	11	18.87	2.30177e+06	2.19668e+06	2.21246e+06	1.9973e+06	2.09297e+06	2.18677e+06	1.98567e+06	1.67091e+06	2.54525e+06	2.10031e+06
	CCT7	sp|Q99832|TCPH_HUMAN	T-complex protein 1 subunit eta OS=Homo sapiens OX=9606 GN=CCT7 PE=1 SV=2	291	54	73.11	3.72133e+06	3.64757e+06	2.67984e+06	2.78758e+06	3.20218e+06	2.70116e+06	3.22575e+06	1.88971e+06	3.27915e+06	3.22719e+06
	CCT8	sp|P50990|TCPQ_HUMAN	T-complex protein 1 subunit theta OS=Homo sapiens OX=9606 GN=CCT8 PE=1 SV=4	355	52	75.55	3.32291e+06	3.0278e+06	2.32985e+06	2.29377e+06	2.97337e+06	2.70094e+06	2.70283e+06	1.66741e+06	3.37855e+06	3.02944e+06
	CCZ1	sp|P86791|CCZ1_HUMAN	Vacuolar fusion protein CCZ1 homolog OS=Homo sapiens OX=9606 GN=CCZ1 PE=1 SV=1	35	22	37.97	188365	214673	238234	201513	210018	214858	170497	162861	186578	200920
	CD109	sp|Q6YHK3|CD109_HUMAN	CD109 antigen OS=Homo sapiens OX=9606 GN=CD109 PE=1 SV=2	32	20	15.02	67573.3	121421	98267.9	101254	104632	56593.7	62427.1	200505	70798.3	91244.3
	CD14	sp|P08571|CD14_HUMAN	Monocyte differentiation antigen CD14 OS=Homo sapiens OX=9606 GN=CD14 PE=1 SV=2	12	7	20.8	96283.5	60079.2	153151	69619.5	53509	77999.9	37523	234265	36141.4	44040.5
	CD151	sp|P48509|CD151_HUMAN	CD151 antigen OS=Homo sapiens OX=9606 GN=CD151 PE=1 SV=3	19	6	17	228451	160174	165242	145161	157397	184341	205209	291258	124400	188977
	CD163	sp|Q86VB7|C163A_HUMAN	Scavenger receptor cysteine-rich type 1 protein M130 OS=Homo sapiens OX=9606 GN=CD163 PE=1 SV=2	20	15	13.58	97988.1	179120	184742	177749	248381	174440	112090	3.73629e+06	62592.9	108303
	CD200	sp|P41217|OX2G_HUMAN	OX-2 membrane glycoprotein OS=Homo sapiens OX=9606 GN=CD200 PE=1 SV=4	35	6	23.74	132925	266015	256664	240126	243955	172972	380928	141673	242052	273540
	CD2AP	sp|Q9Y5K6|CD2AP_HUMAN	CD2-associated protein OS=Homo sapiens OX=9606 GN=CD2AP PE=1 SV=1	8	6	10.33	48033.6	39664.5	55379.5	51913.5	42033	72823.1	40972.9	71081.2	66077.4	41569.5
	CD2BP2	sp|O95400|CD2B2_HUMAN	CD2 antigen cytoplasmic tail-binding protein 2 OS=Homo sapiens OX=9606 GN=CD2BP2 PE=1 SV=1	1	1	2.35	158683	143592	226794	185961	185077	187546	163036	283240	202192	223532
	CD38	sp|P28907|CD38_HUMAN	ADP-ribosyl cyclase/cyclic ADP-ribose hydrolase 1 OS=Homo sapiens OX=9606 GN=CD38 PE=1 SV=2	29	12	37.33	255602	145759	106213	152624	128869	138042	93628.9	125173	82248	83205.8
	CD44	sp|P16070-10|CD44_HUMAN	Isoform 10 of CD44 antigen OS=Homo sapiens OX=9606 GN=CD44	62	13	19.88	2.35009e+06	423037	992076	820140	535866	2.15806e+06	477692	1.40365e+06	597472	387601
	CD46	sp|P15529|MCP_HUMAN	Membrane cofactor protein OS=Homo sapiens OX=9606 GN=CD46 PE=1 SV=3	16	8	18.37	140330	145753	163428	166136	184316	158825	201651	172337	171400	184663
	CD46	sp|P15529-16|MCP_HUMAN	Isoform 3 of Membrane cofactor protein OS=Homo sapiens OX=9606 GN=CD46	14	7	18.45	112662	114352	124735	124694	142117	125400	158207	124200	144594	142778
	CD47	sp|Q08722|CD47_HUMAN	Leukocyte surface antigen CD47 OS=Homo sapiens OX=9606 GN=CD47 PE=1 SV=1	95	12	21.98	1.04106e+07	1.09117e+07	8.61479e+06	9.11407e+06	1.21335e+07	7.49788e+06	1.12284e+07	5.3686e+06	1.08058e+07	1.05731e+07
	CD47	sp|Q08722-4|CD47_HUMAN	Isoform OA3-312 of Leukocyte surface antigen CD47 OS=Homo sapiens OX=9606 GN=CD47	81	10	20.9	1.08529e+07	1.04938e+07	9.1202e+06	1.00875e+07	1.21363e+07	7.20021e+06	1.01737e+07	5.7675e+06	1.01353e+07	1.04769e+07
	CD53	sp|P19397|CD53_HUMAN	Leukocyte surface antigen CD53 OS=Homo sapiens OX=9606 GN=CD53 PE=1 SV=1	2	2	6.85	70832.1	38772.5	53000.5	71348	46153.5	80938.9	53646.6	77516.9	78699.3	32878.4
	CD55	sp|P08174|DAF_HUMAN	Complement decay-accelerating factor OS=Homo sapiens OX=9606 GN=CD55 PE=1 SV=4	26	14	34.12	140384	216454	166612	301269	197099	146251	194662	158108	222004	187655
	CD58	sp|P19256|LFA3_HUMAN	Lymphocyte function-associated antigen 3 OS=Homo sapiens OX=9606 GN=CD58 PE=1 SV=1	1	1	4	55511.3	15628.6	45683.2	48952.3	41781.8	60700.2	36320	53837.9	42785.9	31976.4
	CD59	sp|P13987|CD59_HUMAN	CD59 glycoprotein OS=Homo sapiens OX=9606 GN=CD59 PE=1 SV=1	30	5	25.78	1.39984e+06	1.02986e+06	964064	965396	1.09931e+06	971310	1.7597e+06	1.22267e+06	889646	2.14806e+06
	CD63	sp|P08962|CD63_HUMAN	CD63 antigen OS=Homo sapiens OX=9606 GN=CD63 PE=1 SV=2	9	4	8.4	310500	163937	199070	171103	176143	253201	138348	203603	154985	176880
	CD68	sp|P34810|CD68_HUMAN	Macrosialin OS=Homo sapiens OX=9606 GN=CD68 PE=1 SV=2	2	1	6.21	16742.4	11084.4	13017.5	5328.58	11837	9003.92	13206.6	17231.7	5771.91	15719.9
	CD74	sp|P04233|HG2A_HUMAN	HLA class II histocompatibility antigen gamma chain OS=Homo sapiens OX=9606 GN=CD74 PE=1 SV=3	3	2	7.43	47366.6	30659.2	33687.3	37724.4	24099.4	24672	15379.1	89716.1	15322.2	23417.3
	CD81	sp|P60033|CD81_HUMAN	CD81 antigen OS=Homo sapiens OX=9606 GN=CD81 PE=1 SV=1	108	5	30.93	666322	739136	668496	914962	855555	690218	721027	646112	792592	1.14341e+06
	CD82	sp|P27701|CD82_HUMAN	CD82 antigen OS=Homo sapiens OX=9606 GN=CD82 PE=1 SV=1	37	7	20.6	264412	285122	253139	409945	235738	528365	114371	305079	542586	378603
	CD9	sp|P21926|CD9_HUMAN	CD9 antigen OS=Homo sapiens OX=9606 GN=CD9 PE=1 SV=4	110	11	34.21	1.81907e+07	1.48455e+07	4.93431e+06	2.60532e+07	1.17347e+07	1.00204e+07	1.67628e+06	3.12936e+06	6.03473e+06	4.17555e+06
	CD99L2	sp|Q8TCZ2|C99L2_HUMAN	CD99 antigen-like protein 2 OS=Homo sapiens OX=9606 GN=CD99L2 PE=1 SV=1	11	8	35.49	129532	175312	417509	237277	226248	541773	209583	270827	460417	382689
	CDC16	sp|Q13042|CDC16_HUMAN	Cell division cycle protein 16 homolog OS=Homo sapiens OX=9606 GN=CDC16 PE=1 SV=2	16	10	17.74	56710.9	60766	74018.6	76292.3	58325.1	62503.7	56673.5	52187.4	56948.1	59581.1
	CDC23	sp|Q9UJX2|CDC23_HUMAN	Cell division cycle protein 23 homolog OS=Homo sapiens OX=9606 GN=CDC23 PE=1 SV=3	14	10	16.58	96850.7	90551.2	106406	120146	93168.6	97209.7	87268.3	94515.4	88769.7	102694
	CDC27	sp|P30260|CDC27_HUMAN	Cell division cycle protein 27 homolog OS=Homo sapiens OX=9606 GN=CDC27 PE=1 SV=2	12	11	14.32	122902	80689	103949	82274.7	101783	82802.2	90844.5	48731.5	90398.3	78867.4
	CDC34	sp|P49427|UB2R1_HUMAN	Ubiquitin-conjugating enzyme E2 R1 OS=Homo sapiens OX=9606 GN=CDC34 PE=1 SV=2	5	4	15.68	127060	90490.1	93125.3	85123.4	91076.5	80901.9	75224.7	71222.9	75604	101161
	CDC37	sp|Q16543|CDC37_HUMAN	Hsp90 co-chaperone Cdc37 OS=Homo sapiens OX=9606 GN=CDC37 PE=1 SV=1	94	26	47.62	1.12746e+06	1.2816e+06	765489	744299	1.149e+06	1.03941e+06	964262	617138	1.18089e+06	961801
	CDC42	sp|P60953|CDC42_HUMAN	Cell division control protein 42 homolog OS=Homo sapiens OX=9606 GN=CDC42 PE=1 SV=2	108	10	49.21	4.18417e+06	3.94889e+06	3.16165e+06	3.67052e+06	5.08432e+06	3.75644e+06	3.42188e+06	2.8076e+06	4.15144e+06	4.77363e+06
	CDC42	sp|P60953-1|CDC42_HUMAN	Isoform 1 of Cell division control protein 42 homolog OS=Homo sapiens OX=9606 GN=CDC42	97	10	50.26	3.99857e+06	4.20451e+06	3.44507e+06	3.40087e+06	5.37601e+06	3.56572e+06	3.6302e+06	2.7548e+06	4.43844e+06	4.82752e+06
	CDC42BPA	sp|Q5VT25|MRCKA_HUMAN	Serine/threonine-protein kinase MRCK alpha OS=Homo sapiens OX=9606 GN=CDC42BPA PE=1 SV=1	113	55	34.06	269935	304096	306281	298369	291468	308233	269065	287802	272764	302155
	CDC42BPB	sp|Q9Y5S2|MRCKB_HUMAN	Serine/threonine-protein kinase MRCK beta OS=Homo sapiens OX=9606 GN=CDC42BPB PE=1 SV=2	222	84	42.72	427295	526108	497740	478435	576373	490893	557313	429831	533996	598262
	CDC42BPG	sp|Q6DT37|MRCKG_HUMAN	Serine/threonine-protein kinase MRCK gamma OS=Homo sapiens OX=9606 GN=CDC42BPG PE=1 SV=2	5	3	1.68	104765	144638	121487	119191	139200	114717	156268	116018	118524	118412
	CDC42EP1	sp|Q00587|BORG5_HUMAN	Cdc42 effector protein 1 OS=Homo sapiens OX=9606 GN=CDC42EP1 PE=1 SV=1	19	11	26.34	219584	198111	312355	399008	111835	438159	54225.5	175071	157911	141688
	CDC42EP4	sp|Q9H3Q1|BORG4_HUMAN	Cdc42 effector protein 4 OS=Homo sapiens OX=9606 GN=CDC42EP4 PE=1 SV=1	22	11	35.95	219132	140466	459863	230145	210467	520346	146583	347814	194766	107913
	CDC5L	sp|Q99459|CDC5L_HUMAN	Cell division cycle 5-like protein OS=Homo sapiens OX=9606 GN=CDC5L PE=1 SV=2	17	13	17.71	127069	145417	87285.4	108815	93603	207290	121289	90127.5	171272	107463
	CDC73	sp|Q6P1J9|CDC73_HUMAN	Parafibromin OS=Homo sapiens OX=9606 GN=CDC73 PE=1 SV=1	7	7	11.86	105079	96327.5	88756.9	101847	72756.8	103307	75695.9	91641.1	79888.2	68046.2
	CDH10	sp|Q9Y6N8|CAD10_HUMAN	Cadherin-10 OS=Homo sapiens OX=9606 GN=CDH10 PE=1 SV=2	34	19	27.92	136380	250559	222126	220660	264187	174363	356026	149743	244866	251769
	CDH11	sp|P55287|CAD11_HUMAN	Cadherin-11 OS=Homo sapiens OX=9606 GN=CDH11 PE=1 SV=2	21	12	19.6	79598.6	102328	152714	90341.4	115927	204941	159666	194892	171427	187517
	CDH13	sp|P55290|CAD13_HUMAN	Cadherin-13 OS=Homo sapiens OX=9606 GN=CDH13 PE=1 SV=1	74	22	31	449713	764910	813797	528529	1.05381e+06	926305	1.26947e+06	419721	1.5744e+06	953265
	CDH18	sp|Q13634|CAD18_HUMAN	Cadherin-18 OS=Homo sapiens OX=9606 GN=CDH18 PE=2 SV=1	15	10	13.8	84311.9	98588.7	148120	141650	137611	103027	126231	123376	112114	132017
	CDH19	sp|Q9H159|CAD19_HUMAN	Cadherin-19 OS=Homo sapiens OX=9606 GN=CDH19 PE=2 SV=1	4	4	6.09	39146.1	30190.9	29926.6	44730.4	38616.1	83052.9	15517.1	14643	33991.7	31985.6
	CDH2	sp|P19022|CADH2_HUMAN	Cadherin-2 OS=Homo sapiens OX=9606 GN=CDH2 PE=1 SV=4	96	28	33.11	552736	787796	975759	845158	788935	990523	986254	1.00781e+06	750849	781864
	CDH20	sp|Q9HBT6|CAD20_HUMAN	Cadherin-20 OS=Homo sapiens OX=9606 GN=CDH20 PE=2 SV=2	19	13	18.73	60689.7	91643.3	91397	108011	101041	109583	102331	93555.3	70298.3	103093
	CDH4	sp|P55283|CADH4_HUMAN	Cadherin-4 OS=Homo sapiens OX=9606 GN=CDH4 PE=2 SV=2	21	10	10.26	149214	248024	234917	216231	221492	309896	279079	228072	211157	208934
	CDH5	sp|P33151|CADH5_HUMAN	Cadherin-5 OS=Homo sapiens OX=9606 GN=CDH5 PE=1 SV=5	3	3	3.83	49697.6	35292.2	42390.8	52087.3	37445.9	28806.2	29680.5	47472.6	30347.1	26946.6
	CDH6	sp|P55285|CADH6_HUMAN	Cadherin-6 OS=Homo sapiens OX=9606 GN=CDH6 PE=1 SV=1	23	15	21.14	47721.1	71415.4	93204.2	69609.9	75172	73177.7	86155.7	66186.2	69471.4	79156.8
	CDH6	sp|P55285-2|CADH6_HUMAN	Isoform 2 of Cadherin-6 OS=Homo sapiens OX=9606 GN=CDH6	18	12	17.8	45819.5	69523.6	89390.5	68977.9	76365.1	80465.7	89470.9	63910.7	76603.9	88482.8
	CDH7	sp|Q9ULB5|CADH7_HUMAN	Cadherin-7 OS=Homo sapiens OX=9606 GN=CDH7 PE=2 SV=2	5	5	7.9	57971.4	73091	70283.4	67108.4	83873.5	58206.2	87037.5	67398	64858.3	77697.3
	CDH8	sp|P55286|CADH8_HUMAN	Cadherin-8 OS=Homo sapiens OX=9606 GN=CDH8 PE=2 SV=2	5	5	8.26	64466.8	80265.7	120488	143506	183953	97948.6	163352	112366	127078	155490
	CDH9	sp|Q9ULB4|CADH9_HUMAN	Cadherin-9 OS=Homo sapiens OX=9606 GN=CDH9 PE=2 SV=2	21	11	17.62	40816.1	40909.5	56046	43033.8	70493.8	35985.1	67394.6	32205.5	63491.5	68517.6
	CDIP1	sp|Q9H305|CDIP1_HUMAN	Cell death-inducing p53-target protein 1 OS=Homo sapiens OX=9606 GN=CDIP1 PE=1 SV=1	8	2	8.17	269511	397194	388894	384117	392881	292506	230572	274669	318383	243408
	CDIPT	sp|O14735|CDIPT_HUMAN	CDP-diacylglycerol--inositol 3-phosphatidyltransferase OS=Homo sapiens OX=9606 GN=CDIPT PE=1 SV=1	24	7	27.23	182019	166338	173150	171576	206661	134738	163217	181452	166188	172688
	CDK11B	sp|P21127|CD11B_HUMAN	Cyclin-dependent kinase 11B OS=Homo sapiens OX=9606 GN=CDK11B PE=1 SV=4	7	7	8.3	80853.1	82133.2	74140.9	80402.9	71153.2	86870	77217.8	91068.4	77949.8	96439.3
	CDK11B	sp|P21127-12|CD11B_HUMAN	Isoform 7 of Cyclin-dependent kinase 11B OS=Homo sapiens OX=9606 GN=CDK11B	7	7	15.03	80853.1	82133.2	74140.9	80402.9	71153.2	86870	77217.8	91068.4	77949.8	96439.3
	CDK13	sp|Q14004|CDK13_HUMAN	Cyclin-dependent kinase 13 OS=Homo sapiens OX=9606 GN=CDK13 PE=1 SV=2	13	3	2.84	2.51824e+06	1.97945e+06	2.25249e+06	2.08059e+06	1.81641e+06	1.80526e+06	2.15827e+06	2.3568e+06	1.7424e+06	2.33199e+06
	CDK14	sp|O94921|CDK14_HUMAN	Cyclin-dependent kinase 14 OS=Homo sapiens OX=9606 GN=CDK14 PE=1 SV=3	19	11	29.42	141788	118131	156278	122531	171632	124127	167463	162053	133997	170713
	CDK16	sp|Q00536|CDK16_HUMAN	Cyclin-dependent kinase 16 OS=Homo sapiens OX=9606 GN=CDK16 PE=1 SV=1	28	17	38.51	293780	337407	319855	329990	371710	304632	320209	267653	335347	330316
	CDK17	sp|Q00537|CDK17_HUMAN	Cyclin-dependent kinase 17 OS=Homo sapiens OX=9606 GN=CDK17 PE=1 SV=2	29	17	31.93	161678	239839	247151	201005	251951	235964	199825	189780	266897	261724
	CDK18	sp|Q07002|CDK18_HUMAN	Cyclin-dependent kinase 18 OS=Homo sapiens OX=9606 GN=CDK18 PE=1 SV=4	49	24	47.47	281063	442196	393978	406643	298225	320570	253745	304542	342059	341092
	CDK18	sp|Q07002-3|CDK18_HUMAN	Isoform 2 of Cyclin-dependent kinase 18 OS=Homo sapiens OX=9606 GN=CDK18	48	23	45.44	274925	423686	410966	394955	299255	336100	254853	313299	351391	345837
	CDK19	sp|Q9BWU1|CDK19_HUMAN	Cyclin-dependent kinase 19 OS=Homo sapiens OX=9606 GN=CDK19 PE=1 SV=1	2	2	3.19	52385.4	22406.3	27233	37137.3	22131.9	33649	30283.2	28052	21915.8	28807.3
	CDK4	sp|P11802|CDK4_HUMAN	Cyclin-dependent kinase 4 OS=Homo sapiens OX=9606 GN=CDK4 PE=1 SV=2	6	5	23.43	32322.5	20029.8	27027.9	37548.5	29898.6	26247.9	22371.9	48897	18301.6	28844.9
	CDK5	sp|Q00535|CDK5_HUMAN	Cyclin-dependent-like kinase 5 OS=Homo sapiens OX=9606 GN=CDK5 PE=1 SV=3	76	18	58.9	1.15956e+06	1.63377e+06	1.53916e+06	1.24851e+06	1.4518e+06	1.28357e+06	1.44516e+06	1.06829e+06	1.70626e+06	1.75317e+06
	CDK5RAP3	sp|Q96JB5|CK5P3_HUMAN	CDK5 regulatory subunit-associated protein 3 OS=Homo sapiens OX=9606 GN=CDK5RAP3 PE=1 SV=2	42	18	29.84	498824	410784	569413	602436	471234	519067	500310	542812	474861	539427
	CDK7	sp|P50613|CDK7_HUMAN	Cyclin-dependent kinase 7 OS=Homo sapiens OX=9606 GN=CDK7 PE=1 SV=1	2	2	8.96	22052.9	5448.51	13988.1	17025.1	13387.5	10049.5	9851.6	12879.4	14586.3	12187.2
	CDKL3	sp|Q8IVW4|CDKL3_HUMAN	Cyclin-dependent kinase-like 3 OS=Homo sapiens OX=9606 GN=CDKL3 PE=1 SV=1	5	3	6.76	6634.22	14574.2	19755.1	15085.8	22403.5	57761.1	14224.7	11589.2	51309.1	47834
	CDKL5	sp|O76039|CDKL5_HUMAN	Cyclin-dependent kinase-like 5 OS=Homo sapiens OX=9606 GN=CDKL5 PE=1 SV=2	41	25	29.06	139571	168394	109274	110016	151200	139141	186742	102564	184914	145189
	CDKN2AIP	sp|Q9NXV6|CARF_HUMAN	CDKN2A-interacting protein OS=Homo sapiens OX=9606 GN=CDKN2AIP PE=1 SV=3	2	2	3.62	32881.9	39309.8	22291.5	17709.3	23919.1	24364.4	12297.6	22281	29439.6	25044.4
	CDKN2C	sp|P42773|CDN2C_HUMAN	Cyclin-dependent kinase 4 inhibitor C OS=Homo sapiens OX=9606 GN=CDKN2C PE=1 SV=1	1	1	4.17	30366.5	11285.2	13166.2	27310.1	31391.1	9690.02	14067.3	46481.1	11698.5	14013
	CDO1	sp|Q16878|CDO1_HUMAN	Cysteine dioxygenase type 1 OS=Homo sapiens OX=9606 GN=CDO1 PE=1 SV=2	3	1	3.5	195566	237687	146056	106737	129567	143648	196953	137555	169807	141230
	CDR2L	sp|Q86X02|CDR2L_HUMAN	Cerebellar degeneration-related protein 2-like OS=Homo sapiens OX=9606 GN=CDR2L PE=1 SV=2	2	2	4.09	151082	101432	55733.2	167935	98857.3	47986	21099.9	43882.7	40698.7	25241.3
	CDS1	sp|Q92903|CDS1_HUMAN	Phosphatidate cytidylyltransferase 1 OS=Homo sapiens OX=9606 GN=CDS1 PE=1 SV=2	12	8	10.41	119603	152135	146764	159116	176053	144518	129428	167891	153875	165190
	CDS2	sp|O95674|CDS2_HUMAN	Phosphatidate cytidylyltransferase 2 OS=Homo sapiens OX=9606 GN=CDS2 PE=1 SV=1	34	11	26.74	362755	531647	596744	502405	659347	881742	645253	496150	785826	713917
	CDSN	sp|Q15517|CDSN_HUMAN	Corneodesmosin OS=Homo sapiens OX=9606 GN=CDSN PE=1 SV=3	1	1	1.7	13089	82975.5	38641.2	26643.7	37184.2	198880	127441	14821.6	33734.5	74907.2
	CDV3	sp|Q9UKY7|CDV3_HUMAN	Protein CDV3 homolog OS=Homo sapiens OX=9606 GN=CDV3 PE=1 SV=1	10	6	35.66	223443	189574	255313	206412	164661	265789	199775	143670	291647	119873
	CEBPZ	sp|Q03701|CEBPZ_HUMAN	CCAAT/enhancer-binding protein zeta OS=Homo sapiens OX=9606 GN=CEBPZ PE=1 SV=3	3	3	2.85	29824.2	29576.1	20145.5	27091.6	28984	20622.3	26364.9	35140.8	20086.3	23365.1
	CECR2	sp|Q9BXF3|CECR2_HUMAN	Cat eye syndrome critical region protein 2 OS=Homo sapiens OX=9606 GN=CECR2 PE=1 SV=2	2	2	1.08	41714.8	26892.8	35106.8	17054.2	41389.5	22398.2	25970.6	25681.4	36090.9	41888.4
	CELF1	sp|Q92879|CELF1_HUMAN	CUGBP Elav-like family member 1 OS=Homo sapiens OX=9606 GN=CELF1 PE=1 SV=2	22	14	22.22	328387	306039	330703	273456	331152	311277	378765	280468	360783	377768
	CELF2	sp|O95319|CELF2_HUMAN	CUGBP Elav-like family member 2 OS=Homo sapiens OX=9606 GN=CELF2 PE=1 SV=1	43	19	23.82	494162	512320	326033	361902	517283	406584	629025	340374	576429	622988
	CELF3	sp|Q5SZQ8|CELF3_HUMAN	CUGBP Elav-like family member 3 OS=Homo sapiens OX=9606 GN=CELF3 PE=1 SV=1	5	4	10.32	83906.2	110136	62006.6	67683.1	84254.9	80934.8	96309.5	41819	122229	85371
	CELF4	sp|Q9BZC1|CELF4_HUMAN	CUGBP Elav-like family member 4 OS=Homo sapiens OX=9606 GN=CELF4 PE=1 SV=1	21	9	16.67	403046	431962	209192	211439	305545	412817	528891	202994	564802	451462
	CELF5	sp|Q8N6W0|CELF5_HUMAN	CUGBP Elav-like family member 5 OS=Homo sapiens OX=9606 GN=CELF5 PE=1 SV=1	8	6	8.45	446694	452217	225957	216744	348059	423994	544004	173357	619919	494298
	CELF6	sp|Q96J87|CELF6_HUMAN	CUGBP Elav-like family member 6 OS=Homo sapiens OX=9606 GN=CELF6 PE=1 SV=1	6	6	13.1	232497	222634	174609	195765	205375	170117	249605	129805	228517	216032
	CELSR1	sp|Q9NYQ6|CELR1_HUMAN	Cadherin EGF LAG seven-pass G-type receptor 1 OS=Homo sapiens OX=9606 GN=CELSR1 PE=1 SV=1	2	2	0.9	10918.5	14984.3	26723.2	19623.9	12393.7	14081.9	31546.9	12921.3	17329.1	25364.2
	CELSR2	sp|Q9HCU4|CELR2_HUMAN	Cadherin EGF LAG seven-pass G-type receptor 2 OS=Homo sapiens OX=9606 GN=CELSR2 PE=1 SV=1	26	25	10.78	71352.5	94009.1	94026.8	78153.1	85619.5	78057.8	109621	70307.7	81032.9	94043.7
	CEMIP2	sp|Q9UHN6|CEIP2_HUMAN	Cell surface hyaluronidase OS=Homo sapiens OX=9606 GN=CEMIP2 PE=1 SV=1	15	13	9.4	60735.2	65643.1	80077.7	61361.1	61576.5	74534.3	111719	74978.8	82343.6	79432.1
	CEND1	sp|Q8N111|CEND_HUMAN	Cell cycle exit and neuronal differentiation protein 1 OS=Homo sapiens OX=9606 GN=CEND1 PE=1 SV=1	49	9	65.77	2.08581e+06	1.36379e+06	1.91747e+06	2.91596e+06	2.17601e+06	1.92763e+06	1.70716e+06	1.73726e+06	1.85742e+06	1.10788e+06
	CENPF	sp|P49454|CENPF_HUMAN	Centromere protein F OS=Homo sapiens OX=9606 GN=CENPF PE=1 SV=3	3	1	0.22	55682.2	101012	195383	112685	104325	258778	172970	189080	213141	172703
	CENPV	sp|Q7Z7K6|CENPV_HUMAN	Centromere protein V OS=Homo sapiens OX=9606 GN=CENPV PE=1 SV=1	14	8	31.27	93811.9	151042	108333	132359	108542	131076	112713	94999	159698	132796
	CENPV	sp|Q7Z7K6-3|CENPV_HUMAN	Isoform 3 of Centromere protein V OS=Homo sapiens OX=9606 GN=CENPV	16	9	39.34	91443.5	150162	89620.4	124237	113240	160736	106300	84549.1	172136	138892
	CEP152	sp|O94986|CE152_HUMAN	Centrosomal protein of 152 kDa OS=Homo sapiens OX=9606 GN=CEP152 PE=1 SV=4	2	2	1.05	7814.72	12041.5	23947.2	17716.5	15610.5	13111.4	13706.5	9521.55	9384.91	10255.5
	CEP170	sp|Q5SW79|CE170_HUMAN	Centrosomal protein of 170 kDa OS=Homo sapiens OX=9606 GN=CEP170 PE=1 SV=1	114	59	37.5	530976	471112	565329	487281	565280	765577	623852	376450	748617	535046
	CEP170B	sp|Q9Y4F5|C170B_HUMAN	Centrosomal protein of 170 kDa protein B OS=Homo sapiens OX=9606 GN=CEP170B PE=1 SV=4	142	62	45.5	536653	619973	565125	541859	683955	511006	779993	374064	680356	545356
	CEP250	sp|Q9BV73|CP250_HUMAN	Centrosome-associated protein CEP250 OS=Homo sapiens OX=9606 GN=CEP250 PE=1 SV=2	2	2	0.9	10686.8	12225.3	13215.4	7915.4	14116.1	14793.6	19257.1	15423.9	13831.6	9495.55
	CEP290	sp|O15078|CE290_HUMAN	Centrosomal protein of 290 kDa OS=Homo sapiens OX=9606 GN=CEP290 PE=1 SV=2	6	5	1.61	177075	250401	411381	207309	327019	666511	187043	509408	404042	566724
	CEP295	sp|Q9C0D2|CE295_HUMAN	Centrosomal protein of 295 kDa OS=Homo sapiens OX=9606 GN=CEP295 PE=1 SV=4	2	2	1.04	51091	34768.2	57419	71349.4	47564	132707	66222.2	72142.6	107381	78728.1
	CEP350	sp|Q5VT06|CE350_HUMAN	Centrosome-associated protein 350 OS=Homo sapiens OX=9606 GN=CEP350 PE=1 SV=1	3	3	0.77	71378.1	51760.5	51391.2	52476.3	67264.5	46499.7	66092.6	52143.4	48831.9	42435.7
	CEP41	sp|Q9BYV8|CEP41_HUMAN	Centrosomal protein of 41 kDa OS=Homo sapiens OX=9606 GN=CEP41 PE=1 SV=1	24	18	47.45	115261	113560	90560.4	83218.8	99510.4	107788	110451	74215	138138	103406
	CEP44	sp|Q9C0F1|CEP44_HUMAN	Centrosomal protein of 44 kDa OS=Homo sapiens OX=9606 GN=CEP44 PE=1 SV=2	1	1	1.79	56701.8	39782.8	26834.2	52512.6	40521.9	29421.2	27639.1	43983.2	39772.4	25556.2
	CEP85L	sp|Q5SZL2|CE85L_HUMAN	Centrosomal protein of 85 kDa-like OS=Homo sapiens OX=9606 GN=CEP85L PE=1 SV=1	2	2	1.99	221956	62667.7	176662	357029	123906	266580	56138.1	90515.6	176991	101177
	CEP95	sp|Q96GE4|CEP95_HUMAN	Centrosomal protein of 95 kDa OS=Homo sapiens OX=9606 GN=CEP95 PE=1 SV=1	2	2	2.56	88978.4	50881.5	110826	50665.8	58346.5	83142.9	44504.6	150333	159602	54079.3
	CEP97	sp|Q8IW35|CEP97_HUMAN	Centrosomal protein of 97 kDa OS=Homo sapiens OX=9606 GN=CEP97 PE=1 SV=1	12	10	12.83	99081.1	92226.6	103438	122222	100954	124017	106634	95338.9	98483.1	97303.2
	CEPT1	sp|Q9Y6K0|CEPT1_HUMAN	Choline/ethanolaminephosphotransferase 1 OS=Homo sapiens OX=9606 GN=CEPT1 PE=1 SV=1	5	2	4.81	92108.2	66333.4	70254.3	86374.8	75363.2	95698.1	59826.4	77337.3	77455.1	63862.9
	CERK	sp|Q8TCT0|CERK1_HUMAN	Ceramide kinase OS=Homo sapiens OX=9606 GN=CERK PE=1 SV=1	2	2	3.91	105051	90077.5	72901.5	72358.2	84759.4	58252	77961.2	112550	47331	80300.6
	CERS1	sp|P27544|CERS1_HUMAN	Ceramide synthase 1 OS=Homo sapiens OX=9606 GN=CERS1 PE=1 SV=1	16	7	20	272011	290664	201639	251455	248202	401042	307686	289768	256449	240767
	CERS2	sp|Q96G23|CERS2_HUMAN	Ceramide synthase 2 OS=Homo sapiens OX=9606 GN=CERS2 PE=1 SV=1	10	4	11.05	149930	120790	96163.3	198523	100911	178215	36431	138814	112355	71924.8
	CERS4	sp|Q9HA82|CERS4_HUMAN	Ceramide synthase 4 OS=Homo sapiens OX=9606 GN=CERS4 PE=1 SV=2	7	4	11.93	260959	172533	136582	204926	160515	307882	176942	193424	242574	250615
	CERS5	sp|Q8N5B7|CERS5_HUMAN	Ceramide synthase 5 OS=Homo sapiens OX=9606 GN=CERS5 PE=1 SV=1	1	1	1.79	338404	161481	436027	276739	570475	169990	117013	371289	132695	314593
	CERS6	sp|Q6ZMG9|CERS6_HUMAN	Ceramide synthase 6 OS=Homo sapiens OX=9606 GN=CERS6 PE=1 SV=1	8	3	5.47	189998	143318	126888	129288	209206	120465	203802	145953	137278	178949
	CERT1	sp|Q9Y5P4|CERT_HUMAN	Ceramide transfer protein OS=Homo sapiens OX=9606 GN=CERT1 PE=1 SV=1	25	15	25.16	168814	154531	183096	157502	177115	135600	210434	183999	170416	189091
	CES1	sp|P23141|EST1_HUMAN	Liver carboxylesterase 1 OS=Homo sapiens OX=9606 GN=CES1 PE=1 SV=2	25	14	29.1	33785.5	27873	42799.8	35648	45042.6	26988.9	28161.9	2.53532e+06	43897.6	28073.1
	CES2	sp|O00748|EST2_HUMAN	Cocaine esterase OS=Homo sapiens OX=9606 GN=CES2 PE=1 SV=1	1	1	2.15	46791.4	14794.9	13438.4	17434.9	21701	13596.8	25605.6	10715.9	11886.3	16282.9
	CETN2	sp|P41208|CETN2_HUMAN	Centrin-2 OS=Homo sapiens OX=9606 GN=CETN2 PE=1 SV=1	6	5	25	229180	262898	171394	162035	166406	232433	191070	100181	279853	176864
	CFAP20	sp|Q9Y6A4|CFA20_HUMAN	Cilia- and flagella-associated protein 20 OS=Homo sapiens OX=9606 GN=CFAP20 PE=1 SV=1	1	1	6.22	8742.67	32623.1	15534.1	16943	29527.9	32841	12809.3	19055.5	28781.8	23284.2
	CFAP36	sp|Q96G28|CFA36_HUMAN	Cilia- and flagella-associated protein 36 OS=Homo sapiens OX=9606 GN=CFAP36 PE=1 SV=2	5	4	11.99	148765	94905.6	105836	134817	98103.7	74400	96102.5	75570.3	75161.4	65355.5
	CFAP54	sp|Q96N23|CFA54_HUMAN	Cilia- and flagella-associated protein 54 OS=Homo sapiens OX=9606 GN=CFAP54 PE=2 SV=3	2	2	0.81	28918.2	42167.2	118661	50516.7	53422	31790.8	40885.9	86471.4	193353	171856
	CFB	sp|P00751|CFAB_HUMAN	Complement factor B OS=Homo sapiens OX=9606 GN=CFB PE=1 SV=2	45	22	29.84	131484	161721	261612	468376	112852	172275	142365	569750	91416.2	128722
	CFDP1	sp|Q9UEE9|CFDP1_HUMAN	Craniofacial development protein 1 OS=Homo sapiens OX=9606 GN=CFDP1 PE=1 SV=1	3	2	9.7	59149.3	61664.4	32105.5	23854	37310.7	168950	60444.8	30232.5	146621	51421
	CFH	sp|P08603|CFAH_HUMAN	Complement factor H OS=Homo sapiens OX=9606 GN=CFH PE=1 SV=4	91	44	42.65	189913	134871	227242	380001	134038	169390	168081	946904	95390.6	138671
	CFHR1	sp|Q03591|FHR1_HUMAN	Complement factor H-related protein 1 OS=Homo sapiens OX=9606 GN=CFHR1 PE=1 SV=2	11	6	15.15	81896.5	47555.7	50724.7	88872.5	40419.9	43020.9	28020.7	198454	25594.8	32469.4
	CFI	sp|P05156|CFAI_HUMAN	Complement factor I OS=Homo sapiens OX=9606 GN=CFI PE=1 SV=2	5	4	6.86	66619.3	48134.3	49574.5	66424	41679.5	30794.5	34628.4	87196.5	22130.9	31756
	CFL1	sp|P23528|COF1_HUMAN	Cofilin-1 OS=Homo sapiens OX=9606 GN=CFL1 PE=1 SV=3	350	24	77.71	9.17392e+06	1.25878e+07	7.60673e+06	8.24899e+06	1.08147e+07	1.46341e+07	7.37648e+06	5.90204e+06	1.45526e+07	1.09688e+07
	CFL2	sp|Q9Y281|COF2_HUMAN	Cofilin-2 OS=Homo sapiens OX=9606 GN=CFL2 PE=1 SV=1	225	17	74.09	1.13929e+07	1.14693e+07	7.15514e+06	1.12131e+07	1.17709e+07	1.08705e+07	5.60984e+06	6.05509e+06	1.17309e+07	8.76861e+06
	CGN	sp|Q9P2M7|CING_HUMAN	Cingulin OS=Homo sapiens OX=9606 GN=CGN PE=1 SV=2	5	2	1.25	362456	408177	386851	404318	469438	530802	405007	268700	492098	434541
	CGNL1	sp|Q0VF96|CGNL1_HUMAN	Cingulin-like protein 1 OS=Homo sapiens OX=9606 GN=CGNL1 PE=1 SV=2	15	14	12.37	75095.4	59084	106137	81286.9	67176	70099.3	63734	124763	48750.1	59854.3
	CHADL	sp|Q6NUI6|CHADL_HUMAN	Chondroadherin-like protein OS=Homo sapiens OX=9606 GN=CHADL PE=1 SV=2	2	2	3.15	19287.6	39776.8	25433.2	53934.2	15099.6	17370.1	27950	25630.1	15788.2	32478.8
	CHAMP1	sp|Q96JM3|CHAP1_HUMAN	Chromosome alignment-maintaining phosphoprotein 1 OS=Homo sapiens OX=9606 GN=CHAMP1 PE=1 SV=2	9	7	9.36	63428.3	59482.6	50012.4	65253	57069.4	76275.6	63566.6	47506.4	72173.6	57596
	CHCHD3	sp|Q9NX63|MIC19_HUMAN	MICOS complex subunit MIC19 OS=Homo sapiens OX=9606 GN=CHCHD3 PE=1 SV=1	84	23	63.87	2.02852e+06	1.688e+06	1.44918e+06	1.58415e+06	2.81542e+06	1.65374e+06	2.35863e+06	1.75492e+06	2.05277e+06	3.03376e+06
	CHCHD3	tr|C9JRZ6|C9JRZ6_HUMAN	MICOS complex subunit MIC19 OS=Homo sapiens OX=9606 GN=CHCHD3 PE=1 SV=2	93	25	66.38	1.8266e+06	1.65835e+06	1.54184e+06	1.54848e+06	2.68918e+06	1.85116e+06	2.31639e+06	1.82948e+06	2.27101e+06	3.09616e+06
	CHCHD4	sp|Q8N4Q1|MIA40_HUMAN	Mitochondrial intermembrane space import and assembly protein 40 OS=Homo sapiens OX=9606 GN=CHCHD4 PE=1 SV=1	1	1	12.68	2191.82	16722.6	18989.6	17864.3	15406.6	54516.9	13257.5	10263.8	72582.8	23836.5
	CHCHD6	sp|Q9BRQ6|MIC25_HUMAN	MICOS complex subunit MIC25 OS=Homo sapiens OX=9606 GN=CHCHD6 PE=1 SV=1	40	16	68.08	701612	628413	472400	511013	1.01574e+06	548552	755868	439275	771943	726875
	CHD1L	sp|Q86WJ1|CHD1L_HUMAN	Chromodomain-helicase-DNA-binding protein 1-like OS=Homo sapiens OX=9606 GN=CHD1L PE=1 SV=3	1	1	1.45	11331.3	14617.1	14341.2	17609.4	13457.1	17109.4	4442.64	15272.1	14197.9	6853.6
	CHD2	sp|O14647|CHD2_HUMAN	Chromodomain-helicase-DNA-binding protein 2 OS=Homo sapiens OX=9606 GN=CHD2 PE=1 SV=2	3	3	1.81	17531.3	30709.3	51275.1	30035.5	34952.9	24209.4	21000.8	33549.7	20188.5	33688.6
	CHD3	sp|Q12873|CHD3_HUMAN	Chromodomain-helicase-DNA-binding protein 3 OS=Homo sapiens OX=9606 GN=CHD3 PE=1 SV=3	12	10	4	105291	110430	106287	111965	74170.1	92428.7	123448	100476	106955	104982
	CHD4	sp|Q14839|CHD4_HUMAN	Chromodomain-helicase-DNA-binding protein 4 OS=Homo sapiens OX=9606 GN=CHD4 PE=1 SV=2	43	31	13.39	159932	167475	158837	194257	130481	200886	146935	182993	154463	140558
	CHD5	sp|Q8TDI0|CHD5_HUMAN	Chromodomain-helicase-DNA-binding protein 5 OS=Homo sapiens OX=9606 GN=CHD5 PE=1 SV=1	14	11	4.61	115938	101338	86409.5	119769	77600	91237	99166.5	98395.6	86646.3	79190.3
	CHD8	sp|Q9HCK8|CHD8_HUMAN	Chromodomain-helicase-DNA-binding protein 8 OS=Homo sapiens OX=9606 GN=CHD8 PE=1 SV=5	2	2	0.62	25658.6	27016.2	18394.1	34405.4	26384	22050.8	20330.3	21632.7	22140.5	22872.7
	CHD9	sp|Q3L8U1|CHD9_HUMAN	Chromodomain-helicase-DNA-binding protein 9 OS=Homo sapiens OX=9606 GN=CHD9 PE=1 SV=2	5	4	1.21	67756.5	60900.7	61022.6	62325.7	59775.2	48895.1	68828.2	59267.4	44280.3	57882.4
	CHDH	sp|Q8NE62|CHDH_HUMAN	Choline dehydrogenase, mitochondrial OS=Homo sapiens OX=9606 GN=CHDH PE=1 SV=2	45	19	40.07	56985	231669	256509	308707	74351.8	267417	118459	322114	165140	270412
	CHERP	sp|Q8IWX8|CHERP_HUMAN	Calcium homeostasis endoplasmic reticulum protein OS=Homo sapiens OX=9606 GN=CHERP PE=1 SV=3	15	8	10.92	86324.3	95429.5	77111.5	87002.8	87466.6	110248	98212.3	86972	86660.5	85430
	CHGA	sp|P10645|CMGA_HUMAN	Chromogranin-A OS=Homo sapiens OX=9606 GN=CHGA PE=1 SV=7	7	5	16.85	53039.2	26818.3	49360.4	30787.5	32746.8	63895.9	33607.2	69766.2	42556.9	38701.4
	CHGB	sp|P05060|SCG1_HUMAN	Secretogranin-1 OS=Homo sapiens OX=9606 GN=CHGB PE=1 SV=2	3	3	4.73	26222.6	23050.5	27353.5	17312.7	17923.3	22596	29701.7	13846.8	19484.4	31652
	CHI3L1	sp|P36222|CH3L1_HUMAN	Chitinase-3-like protein 1 OS=Homo sapiens OX=9606 GN=CHI3L1 PE=1 SV=2	35	16	47.78	4.80155e+06	37054.4	338678	115560	53893.4	251630	28711.7	75716.1	74412.3	74360.5
	CHIC2	sp|Q9UKJ5|CHIC2_HUMAN	Cysteine-rich hydrophobic domain-containing protein 2 OS=Homo sapiens OX=9606 GN=CHIC2 PE=1 SV=1	1	1	4.85	78832.1	71829	105895	129597	81477.1	123414	70716.5	117884	162210	108085
	CHID1	sp|Q9BWS9|CHID1_HUMAN	Chitinase domain-containing protein 1 OS=Homo sapiens OX=9606 GN=CHID1 PE=1 SV=1	25	8	22.9	128337	154921	174424	142794	190836	147358	175714	137462	147257	174670
	CHKA	sp|P35790|CHKA_HUMAN	Choline kinase alpha OS=Homo sapiens OX=9606 GN=CHKA PE=1 SV=3	2	2	3.5	130704	64860.9	60282.5	111144	74735.4	55655.8	70644.4	98649.9	57486.4	66211.6
	CHKB	sp|Q9Y259|CHKB_HUMAN	Choline/ethanolamine kinase OS=Homo sapiens OX=9606 GN=CHKB PE=1 SV=3	12	11	36.71	109025	158895	99242.6	106896	109517	129777	114128	121038	124130	111425
	CHL1	sp|O00533|NCHL1_HUMAN	Neural cell adhesion molecule L1-like protein OS=Homo sapiens OX=9606 GN=CHL1 PE=1 SV=4	155	39	35.84	669254	1.6039e+06	1.31318e+06	1.34044e+06	1.55554e+06	1.09252e+06	1.31289e+06	894722	1.38503e+06	1.20037e+06
	CHL1	sp|O00533-2|NCHL1_HUMAN	Isoform 2 of Neural cell adhesion molecule L1-like protein OS=Homo sapiens OX=9606 GN=CHL1	156	40	35.95	677127	1.5978e+06	1.32628e+06	1.34704e+06	1.55653e+06	1.09061e+06	1.31236e+06	905851	1.37068e+06	1.19067e+06
	CHL1	tr|H7C0J0|H7C0J0_HUMAN	Neural cell adhesion molecule L1-like protein (Fragment) OS=Homo sapiens OX=9606 GN=CHL1 PE=1 SV=2	21	6	21.51	204996	469320	402967	372609	373510	328722	335480	250852	413501	314127
	CHM	sp|P24386|RAE1_HUMAN	Rab proteins geranylgeranyltransferase component A 1 OS=Homo sapiens OX=9606 GN=CHM PE=1 SV=3	39	18	21.9	382885	368137	316942	320262	313938	273165	339692	292710	386693	354718
	CHML	sp|P26374|RAE2_HUMAN	Rab proteins geranylgeranyltransferase component A 2 OS=Homo sapiens OX=9606 GN=CHML PE=1 SV=2	18	9	13.11	274858	279122	254755	217852	299495	177931	267518	211662	260864	238904
	CHMP1A	sp|Q9HD42|CHM1A_HUMAN	Charged multivesicular body protein 1a OS=Homo sapiens OX=9606 GN=CHMP1A PE=1 SV=1	16	10	31.63	494727	339615	415405	319349	322925	388241	368019	249132	462920	371395
	CHMP1B	sp|Q7LBR1|CHM1B_HUMAN	Charged multivesicular body protein 1b OS=Homo sapiens OX=9606 GN=CHMP1B PE=1 SV=1	21	10	26.63	625782	402184	347446	381180	424372	384131	364299	346088	427408	379888
	CHMP2A	sp|O43633|CHM2A_HUMAN	Charged multivesicular body protein 2a OS=Homo sapiens OX=9606 GN=CHMP2A PE=1 SV=1	23	14	41.89	822360	421527	510643	421200	704225	438033	368990	384361	431518	386251
	CHMP2B	sp|Q9UQN3|CHM2B_HUMAN	Charged multivesicular body protein 2b OS=Homo sapiens OX=9606 GN=CHMP2B PE=1 SV=1	32	18	41.78	283058	212170	207890	224961	216937	249867	139543	155759	201615	177877
	CHMP3	sp|Q9Y3E7|CHMP3_HUMAN	Charged multivesicular body protein 3 OS=Homo sapiens OX=9606 GN=CHMP3 PE=1 SV=3	16	9	25.67	724686	483885	507513	477085	465122	528662	501832	523799	466449	407016
	CHMP4A	sp|Q9BY43|CHM4A_HUMAN	Charged multivesicular body protein 4a OS=Homo sapiens OX=9606 GN=CHMP4A PE=1 SV=3	2	2	13.06	27826.2	17930.1	21676.3	27715.2	23654.3	11920	27353.1	18306.2	21065.6	33334.4
	CHMP4B	sp|Q9H444|CHM4B_HUMAN	Charged multivesicular body protein 4b OS=Homo sapiens OX=9606 GN=CHMP4B PE=1 SV=1	23	10	49.55	348450	259548	326294	317585	312663	317361	277363	257026	354760	273368
	CHMP5	sp|Q9NZZ3|CHMP5_HUMAN	Charged multivesicular body protein 5 OS=Homo sapiens OX=9606 GN=CHMP5 PE=1 SV=1	12	7	31.51	299769	192282	227262	220677	238748	235303	198039	211522	233899	249836
	CHMP6	sp|Q96FZ7|CHMP6_HUMAN	Charged multivesicular body protein 6 OS=Homo sapiens OX=9606 GN=CHMP6 PE=1 SV=3	17	9	33.83	263283	224227	276999	257832	351494	292963	254845	272517	303533	321185
	CHMP7	sp|Q8WUX9|CHMP7_HUMAN	Charged multivesicular body protein 7 OS=Homo sapiens OX=9606 GN=CHMP7 PE=1 SV=1	21	12	22.74	129037	123014	171229	122114	159198	144895	164370	132924	160154	165850
	CHN1	sp|P15882|CHIN_HUMAN	N-chimaerin OS=Homo sapiens OX=9606 GN=CHN1 PE=1 SV=3	44	24	48.36	272095	226917	276119	219529	275219	210244	242470	253450	255015	274393
	CHN2	sp|P52757|CHIO_HUMAN	Beta-chimaerin OS=Homo sapiens OX=9606 GN=CHN2 PE=1 SV=2	5	4	10.47	30151.5	30081.9	25884.8	39652.4	27171.1	29721.5	46355.5	27801.7	34136.2	46489.9
	CHN2	sp|P52757-9|CHIO_HUMAN	Isoform Beta-3 of Beta-chimaerin OS=Homo sapiens OX=9606 GN=CHN2	6	5	11.97	36736.6	26740.5	35696.7	40929	26850.2	30834.9	50175.2	34207.9	39759.8	31021
	CHORDC1	sp|Q9UHD1|CHRD1_HUMAN	Cysteine and histidine-rich domain-containing protein 1 OS=Homo sapiens OX=9606 GN=CHORDC1 PE=1 SV=2	77	22	59.34	700010	457570	350190	288908	473076	634614	466971	361777	573269	458048
	CHP1	sp|Q99653|CHP1_HUMAN	Calcineurin B homologous protein 1 OS=Homo sapiens OX=9606 GN=CHP1 PE=1 SV=3	19	8	41.02	253011	175145	168085	183201	236750	146206	181768	189123	155279	204485
	CHPT1	sp|Q8WUD6|CHPT1_HUMAN	Cholinephosphotransferase 1 OS=Homo sapiens OX=9606 GN=CHPT1 PE=1 SV=1	2	2	6.9	27405	32192	47050.8	42849.7	39232.9	44051.9	27713.6	43221.4	25561	31578.3
	CHRD	sp|Q9H2X0|CHRD_HUMAN	Chordin OS=Homo sapiens OX=9606 GN=CHRD PE=1 SV=2	4	3	3.25	51387	38711.1	34917.1	36042.7	34017.3	30946.6	67825.2	33214.8	31288.4	42066.4
	CHRM1	sp|P11229|ACM1_HUMAN	Muscarinic acetylcholine receptor M1 OS=Homo sapiens OX=9606 GN=CHRM1 PE=1 SV=2	12	6	14.35	176261	200007	117847	155590	302305	182381	625144	114167	330559	257271
	CHRM3	sp|P20309|ACM3_HUMAN	Muscarinic acetylcholine receptor M3 OS=Homo sapiens OX=9606 GN=CHRM3 PE=1 SV=1	5	3	5.59	18424.8	15843.9	10774.2	23908.7	25933	24349.8	64936.2	17729.8	38253.9	24603.1
	CHRNA4	sp|P43681|ACHA4_HUMAN	Neuronal acetylcholine receptor subunit alpha-4 OS=Homo sapiens OX=9606 GN=CHRNA4 PE=1 SV=2	1	1	1.28	14703.4	23760.6	23421.5	19697.6	13266.5	8425.09	23843.3	13131.3	21070.1	12373.2
	CHST1	sp|O43916|CHST1_HUMAN	Carbohydrate sulfotransferase 1 OS=Homo sapiens OX=9606 GN=CHST1 PE=1 SV=1	3	2	9	8396.02	9394.63	7872.06	9551.42	11256.7	10373.9	9675.39	11484.4	11367.7	12773.5
	CHTOP	sp|Q9Y3Y2|CHTOP_HUMAN	Chromatin target of PRMT1 protein OS=Homo sapiens OX=9606 GN=CHTOP PE=1 SV=2	1	1	6.45	94701.2	134840	39569.4	79777.4	57183.9	269385	115492	35204.1	237626	71796.6
	CHUK	sp|O15111|IKKA_HUMAN	Inhibitor of nuclear factor kappa-B kinase subunit alpha OS=Homo sapiens OX=9606 GN=CHUK PE=1 SV=2	25	18	25.5	196219	186657	213242	225824	161408	187778	202243	191279	199217	176525
	CIAO1	sp|O76071|CIAO1_HUMAN	Probable cytosolic iron-sulfur protein assembly protein CIAO1 OS=Homo sapiens OX=9606 GN=CIAO1 PE=1 SV=1	12	7	22.42	91123.8	73156.2	68427.7	76462.7	66864.2	70791.6	70615.1	74426.4	64937.7	76499.6
	CIAO2B	sp|Q9Y3D0|CIA2B_HUMAN	Cytosolic iron-sulfur assembly component 2B OS=Homo sapiens OX=9606 GN=CIAO2B PE=1 SV=1	1	1	4.29	90554.5	55291.3	56650.7	75773.2	42864.2	58740.6	67430.2	86245.4	44257.1	49828.3
	CIAO3	sp|Q9H6Q4|CIAO3_HUMAN	Cytosolic iron-sulfur assembly component 3 OS=Homo sapiens OX=9606 GN=CIAO3 PE=1 SV=1	15	8	19.33	148957	123145	132011	119077	123702	105697	101997	132602	108935	111912
	CIAPIN1	sp|Q6FI81|CPIN1_HUMAN	Anamorsin OS=Homo sapiens OX=9606 GN=CIAPIN1 PE=1 SV=2	27	13	41.34	188351	183254	194161	138275	208268	201490	155807	154444	199044	178079
	CIB1	sp|Q99828|CIB1_HUMAN	Calcium and integrin-binding protein 1 OS=Homo sapiens OX=9606 GN=CIB1 PE=1 SV=4	4	3	16.23	134708	98849.9	70744.4	149864	77781.1	106283	27486.1	63230.2	70823.6	47893.5
	CIRBP	sp|Q14011|CIRBP_HUMAN	Cold-inducible RNA-binding protein OS=Homo sapiens OX=9606 GN=CIRBP PE=1 SV=1	9	4	26.16	39248.2	303082	123395	118937	97858.8	175348	65360.2	79509.8	180440	129900
	CISD1	sp|Q9NZ45|CISD1_HUMAN	CDGSH iron-sulfur domain-containing protein 1 OS=Homo sapiens OX=9606 GN=CISD1 PE=1 SV=1	96	11	56.48	3.18101e+06	2.76069e+06	2.53426e+06	2.89217e+06	3.8958e+06	2.17704e+06	3.49298e+06	2.36391e+06	3.27965e+06	3.06265e+06
	CISD2	sp|Q8N5K1|CISD2_HUMAN	CDGSH iron-sulfur domain-containing protein 2 OS=Homo sapiens OX=9606 GN=CISD2 PE=1 SV=1	29	7	50.37	228680	143347	199180	181630	218097	224545	232054	217117	247089	237917
	CISD3	sp|P0C7P0|CISD3_HUMAN	CDGSH iron-sulfur domain-containing protein 3, mitochondrial OS=Homo sapiens OX=9606 GN=CISD3 PE=1 SV=1	7	4	29.92	209540	172795	77397.8	93989.2	109832	62257.9	129409	110996	108843	66561.8
	CIT	sp|O14578|CTRO_HUMAN	Citron Rho-interacting kinase OS=Homo sapiens OX=9606 GN=CIT PE=1 SV=2	212	88	37.2	476202	512993	487545	456078	635106	461608	734729	530468	484696	546076
	CIT	sp|O14578-3|CTRO_HUMAN	Isoform 3 of Citron Rho-interacting kinase OS=Homo sapiens OX=9606 GN=CIT	216	89	48.83	463761	510169	496975	449919	630027	459785	744476	540430	492749	557866
	CIT	sp|O14578-4|CTRO_HUMAN	Isoform 4 of Citron Rho-interacting kinase OS=Homo sapiens OX=9606 GN=CIT	221	93	37.99	454169	519360	491079	453458	632451	478859	752227	530024	498971	556694
	CKAP4	sp|Q07065|CKAP4_HUMAN	Cytoskeleton-associated protein 4 OS=Homo sapiens OX=9606 GN=CKAP4 PE=1 SV=2	79	33	61.29	265364	290592	166093	310964	363887	226986	354536	318381	281007	312473
	CKAP5	sp|Q14008|CKAP5_HUMAN	Cytoskeleton-associated protein 5 OS=Homo sapiens OX=9606 GN=CKAP5 PE=1 SV=3	396	138	53.59	4.61448e+06	8.60443e+06	5.95199e+06	5.67009e+06	6.11322e+06	9.1512e+06	6.96302e+06	4.63053e+06	8.19956e+06	6.51915e+06
	CKB	sp|P12277|KCRB_HUMAN	Creatine kinase B-type OS=Homo sapiens OX=9606 GN=CKB PE=1 SV=1	1401	37	77.95	3.1666e+07	4.33549e+07	3.65411e+07	3.49545e+07	4.32246e+07	4.54749e+07	4.10318e+07	3.83239e+07	4.70011e+07	5.31125e+07
	CKB	tr|A0A0S2Z471|A0A0S2Z471_HUMAN	Creatine kinase (Fragment) OS=Homo sapiens OX=9606 GN=CKB PE=2 SV=1	1378	36	71.6	3.20629e+07	4.35292e+07	3.65749e+07	3.4996e+07	4.35919e+07	4.45703e+07	4.06683e+07	3.82141e+07	4.66124e+07	5.2688e+07
	CKMT1A	sp|P12532|KCRU_HUMAN	Creatine kinase U-type, mitochondrial OS=Homo sapiens OX=9606 GN=CKMT1A PE=1 SV=1	309	27	58.03	1.10378e+07	8.83146e+06	9.24955e+06	7.29555e+06	1.02358e+07	6.21305e+06	1.85317e+07	6.96284e+06	8.91159e+06	1.2154e+07
	CLASP1	sp|Q7Z460|CLAP1_HUMAN	CLIP-associating protein 1 OS=Homo sapiens OX=9606 GN=CLASP1 PE=1 SV=1	172	71	46.49	937861	911281	904460	842702	902293	1.03914e+06	981760	719584	982995	787295
	CLASP2	sp|O75122|CLAP2_HUMAN	CLIP-associating protein 2 OS=Homo sapiens OX=9606 GN=CLASP2 PE=1 SV=3	255	75	58.5	1.94116e+06	1.72298e+06	1.85646e+06	1.70675e+06	1.78599e+06	2.23128e+06	1.99778e+06	1.31089e+06	2.01207e+06	1.64877e+06
	CLASP2	sp|O75122-3|CLAP2_HUMAN	Isoform 3 of CLIP-associating protein 2 OS=Homo sapiens OX=9606 GN=CLASP2	256	75	49.17	1.92183e+06	1.72434e+06	1.85085e+06	1.6914e+06	1.80033e+06	2.24595e+06	1.9716e+06	1.32462e+06	2.01219e+06	1.66032e+06
	CLCC1	sp|Q96S66|CLCC1_HUMAN	Chloride channel CLIC-like protein 1 OS=Homo sapiens OX=9606 GN=CLCC1 PE=1 SV=1	30	18	35.39	167816	182924	146539	185077	180240	221510	175933	190112	170277	179545
	CLCN2	sp|P51788|CLCN2_HUMAN	Chloride channel protein 2 OS=Homo sapiens OX=9606 GN=CLCN2 PE=1 SV=2	4	3	5.35	23036.9	22575	57283.4	35222	17708.9	35741.2	22214.8	54858.7	28349.2	27682.8
	CLCN3	sp|P51790|CLCN3_HUMAN	H(+)/Cl(-) exchange transporter 3 OS=Homo sapiens OX=9606 GN=CLCN3 PE=1 SV=2	35	14	17.24	431549	301209	373786	288398	365770	330120	410107	352305	352183	377313
	CLCN4	sp|P51793|CLCN4_HUMAN	H(+)/Cl(-) exchange transporter 4 OS=Homo sapiens OX=9606 GN=CLCN4 PE=1 SV=2	29	12	12.63	221527	178917	246037	186041	226570	209446	235341	228029	214079	241926
	CLCN5	sp|P51795|CLCN5_HUMAN	H(+)/Cl(-) exchange transporter 5 OS=Homo sapiens OX=9606 GN=CLCN5 PE=1 SV=2	21	6	6.86	213950	139367	212314	162756	198632	171789	205330	219976	165412	196155
	CLCN6	sp|P51797|CLCN6_HUMAN	Chloride transport protein 6 OS=Homo sapiens OX=9606 GN=CLCN6 PE=1 SV=2	52	22	29	173224	163096	181590	166143	169328	156312	170575	185291	149265	169440
	CLCN7	sp|P51798|CLCN7_HUMAN	H(+)/Cl(-) exchange transporter 7 OS=Homo sapiens OX=9606 GN=CLCN7 PE=1 SV=2	15	11	15.65	267601	212011	259605	203213	191328	259131	278219	311103	206029	239510
	CLDN10	sp|P78369|CLD10_HUMAN	Claudin-10 OS=Homo sapiens OX=9606 GN=CLDN10 PE=1 SV=2	7	4	21.05	80658.9	143698	209433	231357	193959	850883	265310	178282	322443	571932
	CLDN11	sp|O75508|CLD11_HUMAN	Claudin-11 OS=Homo sapiens OX=9606 GN=CLDN11 PE=1 SV=2	151	5	14.98	5.56567e+07	2.57031e+07	2.12237e+07	7.93462e+07	5.81258e+07	6.31022e+07	3.44311e+06	9.61495e+06	3.92191e+07	2.57028e+07
	CLDN12	sp|P56749|CLD12_HUMAN	Claudin-12 OS=Homo sapiens OX=9606 GN=CLDN12 PE=1 SV=1	3	2	9.02	52219.7	76013.6	42234.8	39134.4	56144.1	52394	119547	47745.2	76857.7	63228
	CLDN5	sp|O00501|CLD5_HUMAN	Claudin-5 OS=Homo sapiens OX=9606 GN=CLDN5 PE=1 SV=1	4	2	12.84	7852.11	11952.2	27330	26725.6	19248.9	17519.8	15080.6	25657.1	12295.8	18164.3
	CLDND1	sp|Q9NY35|CLDN1_HUMAN	Claudin domain-containing protein 1 OS=Homo sapiens OX=9606 GN=CLDND1 PE=1 SV=1	13	5	18.18	536628	273968	244216	521920	364110	410420	112954	218660	259809	241995
	CLEC14A	sp|Q86T13|CLC14_HUMAN	C-type lectin domain family 14 member A OS=Homo sapiens OX=9606 GN=CLEC14A PE=1 SV=1	4	3	8.78	16785.7	14796.9	16431.4	22683.4	15308.6	15189.2	19104	25117.5	15725.2	15968.3
	CLEC16A	sp|Q2KHT3|CL16A_HUMAN	Protein CLEC16A OS=Homo sapiens OX=9606 GN=CLEC16A PE=1 SV=2	10	8	7.41	69832.2	71103.9	73004.1	77905	77255.7	58381.2	68108.7	72673.1	65016.4	82104.4
	CLEC2L	sp|P0C7M8|CLC2L_HUMAN	C-type lectin domain family 2 member L OS=Homo sapiens OX=9606 GN=CLEC2L PE=3 SV=1	12	8	41.59	123089	106632	120944	140087	157601	82665.1	78061.7	169624	63374.6	91157.4
	CLEC3B	sp|P05452|TETN_HUMAN	Tetranectin OS=Homo sapiens OX=9606 GN=CLEC3B PE=1 SV=3	5	4	22.77	24914.9	24057.9	66804.6	35463.6	23360.2	17592.6	13532.9	136258	14209.3	34414
	CLGN	sp|O14967|CLGN_HUMAN	Calmegin OS=Homo sapiens OX=9606 GN=CLGN PE=1 SV=1	12	2	4.43	433468	178048	41559.5	153943	215165	14085.2	124111	49658.8	25030.9	43369.5
	CLIC1	sp|O00299|CLIC1_HUMAN	Chloride intracellular channel protein 1 OS=Homo sapiens OX=9606 GN=CLIC1 PE=1 SV=4	34	9	39.42	529316	179007	289210	286656	213119	435515	196873	833445	166096	266793
	CLIC4	sp|Q9Y696|CLIC4_HUMAN	Chloride intracellular channel protein 4 OS=Homo sapiens OX=9606 GN=CLIC4 PE=1 SV=4	83	21	77.07	2.26399e+06	1.45975e+06	1.26399e+06	2.19008e+06	1.59911e+06	3.16945e+06	521546	1.58493e+06	1.77627e+06	1.47171e+06
	CLIC6	sp|Q96NY7|CLIC6_HUMAN	Chloride intracellular channel protein 6 OS=Homo sapiens OX=9606 GN=CLIC6 PE=2 SV=3	3	3	5.54	18507.3	18578.6	19020.3	24154.6	25752.5	20506.1	22305	58094.8	18607.9	29642.7
	CLINT1	sp|Q14677|EPN4_HUMAN	Clathrin interactor 1 OS=Homo sapiens OX=9606 GN=CLINT1 PE=1 SV=1	38	18	26.72	239512	230075	242712	200462	232380	318597	256276	191595	302999	257224
	CLIP1	sp|P30622|CLIP1_HUMAN	CAP-Gly domain-containing linker protein 1 OS=Homo sapiens OX=9606 GN=CLIP1 PE=1 SV=2	147	77	44.78	634437	670546	582753	568631	553341	882387	647202	566325	649161	554507
	CLIP1	sp|P30622-1|CLIP1_HUMAN	Isoform 2 of CAP-Gly domain-containing linker protein 1 OS=Homo sapiens OX=9606 GN=CLIP1	148	78	45.69	628754	667880	588619	566953	553814	888024	645969	567274	650742	560279
	CLIP1	tr|F5H0N7|F5H0N7_HUMAN	CAP-Gly domain-containing linker protein 1 (Fragment) OS=Homo sapiens OX=9606 GN=CLIP1 PE=1 SV=2	128	67	49.95	294828	333544	284709	284799	283530	434241	306932	278058	318830	282007
	CLIP1	tr|A0A3B3ISJ8|A0A3B3ISJ8_HUMAN	CAP-Gly domain-containing linker protein 1 (Fragment) OS=Homo sapiens OX=9606 GN=CLIP1 PE=1 SV=1	9	6	6.69	71723.2	91901.1	65363.7	68405.6	97859.4	148526	95253.4	71084.9	104871	118771
	CLIP2	sp|Q9UDT6|CLIP2_HUMAN	CAP-Gly domain-containing linker protein 2 OS=Homo sapiens OX=9606 GN=CLIP2 PE=1 SV=1	217	77	62.14	590414	878637	800306	850205	815877	1.0377e+06	763487	661443	727991	692447
	CLIP2	sp|Q9UDT6-2|CLIP2_HUMAN	Isoform 2 of CAP-Gly domain-containing linker protein 2 OS=Homo sapiens OX=9606 GN=CLIP2	206	74	62.22	588023	855347	820583	850066	810133	1.06636e+06	745469	673463	733197	701151
	CLIP3	sp|Q96DZ5|CLIP3_HUMAN	CAP-Gly domain-containing linker protein 3 OS=Homo sapiens OX=9606 GN=CLIP3 PE=1 SV=3	22	13	28.34	226896	250995	221937	199452	196368	174036	184974	141230	170865	194876
	CLIP4	sp|Q8N3C7|CLIP4_HUMAN	CAP-Gly domain-containing linker protein 4 OS=Homo sapiens OX=9606 GN=CLIP4 PE=1 SV=1	8	4	5.39	207529	169664	146553	199349	152905	147295	203193	173143	152218	146439
	CLMN	sp|Q96JQ2|CLMN_HUMAN	Calmin OS=Homo sapiens OX=9606 GN=CLMN PE=1 SV=1	31	21	23.45	119211	111752	100710	171009	104962	193481	63090.9	101263	112602	89344.3
	CLN6	sp|Q9NWW5|CLN6_HUMAN	Ceroid-lipofuscinosis neuronal protein 6 OS=Homo sapiens OX=9606 GN=CLN6 PE=1 SV=1	1	1	6.75	56256.7	42264.1	44866.1	64566.6	73819	74580.7	56944.5	47479.6	78266	53823.3
	CLNS1A	sp|P54105|ICLN_HUMAN	Methylosome subunit pICln OS=Homo sapiens OX=9606 GN=CLNS1A PE=1 SV=1	9	3	16.03	48989.9	28195	42218	31044.8	39645.4	35234.3	34079.5	45920.3	27798.4	41344
	CLPB	sp|Q9H078|CLPB_HUMAN	Caseinolytic peptidase B protein homolog OS=Homo sapiens OX=9606 GN=CLPB PE=1 SV=1	54	24	33.38	112714	158977	169261	131818	157300	158109	177747	154101	177290	205913
	CLPB	sp|Q9H078-2|CLPB_HUMAN	Isoform 2 of Caseinolytic peptidase B protein homolog OS=Homo sapiens OX=9606 GN=CLPB	60	25	36.78	116611	160291	170500	132947	155204	154423	181241	157404	173599	203634
	CLPP	sp|Q16740|CLPP_HUMAN	ATP-dependent Clp protease proteolytic subunit, mitochondrial OS=Homo sapiens OX=9606 GN=CLPP PE=1 SV=1	9	5	20.22	211572	200558	246881	247081	438609	240587	236700	249557	266915	281023
	CLPTM1	sp|O96005|CLPT1_HUMAN	Cleft lip and palate transmembrane protein 1 OS=Homo sapiens OX=9606 GN=CLPTM1 PE=1 SV=1	43	18	32.29	325408	522320	393521	435498	448378	339876	418995	318050	388009	440076
	CLPTM1L	sp|Q96KA5|CLP1L_HUMAN	Cleft lip and palate transmembrane protein 1-like protein OS=Homo sapiens OX=9606 GN=CLPTM1L PE=1 SV=1	5	4	8.55	21380	23167.3	20738.4	26691.9	26949.9	19370.5	20384.8	28923.2	28867.1	28963.2
	CLPX	sp|O76031|CLPX_HUMAN	ATP-dependent Clp protease ATP-binding subunit clpX-like, mitochondrial OS=Homo sapiens OX=9606 GN=CLPX PE=1 SV=2	13	8	15.32	88979.6	102630	89360	106624	87005.2	76362.9	76835.3	87007.1	100086	110586
	CLSTN1	sp|O94985|CSTN1_HUMAN	Calsyntenin-1 OS=Homo sapiens OX=9606 GN=CLSTN1 PE=1 SV=1	83	30	28.85	382771	540154	541922	654717	504969	479997	844420	437417	688604	861044
	CLSTN1	sp|O94985-2|CSTN1_HUMAN	Isoform 2 of Calsyntenin-1 OS=Homo sapiens OX=9606 GN=CLSTN1	87	31	30.07	380428	540468	539231	643921	503211	475055	862139	431605	674866	874382
	CLSTN2	sp|Q9H4D0|CSTN2_HUMAN	Calsyntenin-2 OS=Homo sapiens OX=9606 GN=CLSTN2 PE=1 SV=2	8	6	5.97	82783	88441.8	76871.6	58197	54735.8	72542	80383.8	77025.6	92972	86595.6
	CLSTN3	sp|Q9BQT9|CSTN3_HUMAN	Calsyntenin-3 OS=Homo sapiens OX=9606 GN=CLSTN3 PE=1 SV=1	16	12	13.81	236601	209947	224196	190530	173588	164900	224501	201801	197642	215550
	CLTA	sp|P09496|CLCA_HUMAN	Clathrin light chain A OS=Homo sapiens OX=9606 GN=CLTA PE=1 SV=1	43	10	27.02	3.51228e+06	2.39393e+06	2.80107e+06	2.03273e+06	3.00915e+06	2.39852e+06	2.60024e+06	1.786e+06	2.4685e+06	2.07635e+06
	CLTA	tr|F8WF69|F8WF69_HUMAN	Clathrin light chain OS=Homo sapiens OX=9606 GN=CLTA PE=1 SV=1	35	10	24.61	1.88343e+06	1.32483e+06	1.39871e+06	1.07788e+06	1.50277e+06	1.36262e+06	1.39467e+06	840764	1.33879e+06	1.03914e+06
	CLTB	sp|P09497|CLCB_HUMAN	Clathrin light chain B OS=Homo sapiens OX=9606 GN=CLTB PE=1 SV=1	52	12	39.74	2.89608e+06	2.12274e+06	2.49286e+06	2.01381e+06	2.69329e+06	1.73403e+06	2.36814e+06	1.30292e+06	2.19774e+06	1.83137e+06
	CLTB	sp|P09497-2|CLCB_HUMAN	Isoform Non-brain of Clathrin light chain B OS=Homo sapiens OX=9606 GN=CLTB	50	12	36.49	2.90234e+06	2.12561e+06	2.43828e+06	2.0188e+06	2.68561e+06	1.71917e+06	2.35003e+06	1.323e+06	2.13857e+06	1.84835e+06
	CLTC	sp|Q00610|CLH1_HUMAN	Clathrin heavy chain 1 OS=Homo sapiens OX=9606 GN=CLTC PE=1 SV=5	2012	140	65.25	1.41119e+07	1.94895e+07	1.70471e+07	1.14878e+07	1.58793e+07	1.21714e+07	2.45112e+07	1.19754e+07	1.70467e+07	2.07976e+07
	CLTCL1	sp|P53675|CLH2_HUMAN	Clathrin heavy chain 2 OS=Homo sapiens OX=9606 GN=CLTCL1 PE=1 SV=2	428	32	12.99	9.93988e+06	1.13119e+07	8.39796e+06	6.75006e+06	9.59792e+06	5.93548e+06	1.47537e+07	5.90165e+06	8.34668e+06	1.06724e+07
	CLU	sp|P10909|CLUS_HUMAN	Clusterin OS=Homo sapiens OX=9606 GN=CLU PE=1 SV=1	112	22	39.87	6.27406e+06	2.00601e+06	2.70294e+06	3.02587e+06	2.34572e+06	4.50507e+06	3.45343e+06	3.10434e+06	2.89344e+06	3.15549e+06
	CLUH	sp|O75153|CLU_HUMAN	Clustered mitochondria protein homolog OS=Homo sapiens OX=9606 GN=CLUH PE=1 SV=2	83	38	30.02	437896	774856	527386	480029	482974	408635	598241	447299	465001	512560
	CLVS1	sp|Q8IUQ0|CLVS1_HUMAN	Clavesin-1 OS=Homo sapiens OX=9606 GN=CLVS1 PE=1 SV=1	27	11	27.12	160923	159298	199425	152290	233540	150063	215303	174509	179334	218704
	CLVS2	sp|Q5SYC1|CLVS2_HUMAN	Clavesin-2 OS=Homo sapiens OX=9606 GN=CLVS2 PE=1 SV=1	34	13	45.26	220528	225547	231247	217359	257056	210537	248441	211390	199235	250055
	CLYBL	sp|Q8N0X4|CLYBL_HUMAN	Citramalyl-CoA lyase, mitochondrial OS=Homo sapiens OX=9606 GN=CLYBL PE=1 SV=2	20	12	36.47	71308.6	147410	102749	126556	69679.4	231113	103896	109202	208646	144827
	CMAS	sp|Q8NFW8|NEUA_HUMAN	N-acylneuraminate cytidylyltransferase OS=Homo sapiens OX=9606 GN=CMAS PE=1 SV=2	89	28	59.22	695934	855869	653994	640722	808092	1.02249e+06	1.04774e+06	536594	1.10846e+06	994541
	CMBL	sp|Q96DG6|CMBL_HUMAN	Carboxymethylenebutenolidase homolog OS=Homo sapiens OX=9606 GN=CMBL PE=1 SV=1	45	12	41.22	665723	844691	1.00757e+06	748879	809700	1.42518e+06	877089	1.77455e+06	1.40026e+06	1.0618e+06
	CMC1	sp|Q7Z7K0|COXM1_HUMAN	COX assembly mitochondrial protein homolog OS=Homo sapiens OX=9606 GN=CMC1 PE=1 SV=1	2	2	17.92	55646.4	25603.3	81954.4	81272.6	81761.5	66917.6	51194.2	56957.8	88719.9	135114
	CMIP	sp|Q8IY22|CMIP_HUMAN	C-Maf-inducing protein OS=Homo sapiens OX=9606 GN=CMIP PE=1 SV=3	9	8	13.32	86626.3	65572.4	86107.5	73599	78281.4	79557.1	82320.1	68148.4	64485.1	94991.6
	CMPK1	sp|P30085|KCY_HUMAN	UMP-CMP kinase OS=Homo sapiens OX=9606 GN=CMPK1 PE=1 SV=3	67	19	69.38	737760	643093	651602	697791	839167	711049	483211	726746	788132	532164
	CMPK2	sp|Q5EBM0|CMPK2_HUMAN	UMP-CMP kinase 2, mitochondrial OS=Homo sapiens OX=9606 GN=CMPK2 PE=1 SV=3	24	13	45.88	79021.6	76399.5	83671.5	83137	75522	69945.4	76568.9	67084.4	69349.2	89501.5
	CMTM4	sp|Q8IZR5|CKLF4_HUMAN	CKLF-like MARVEL transmembrane domain-containing protein 4 OS=Homo sapiens OX=9606 GN=CMTM4 PE=1 SV=1	7	3	11.11	775969	588553	1.05054e+06	743615	1.10989e+06	1.6465e+06	1.7292e+06	640817	1.3425e+06	1.27186e+06
	CMTM5	sp|Q96DZ9|CKLF5_HUMAN	CKLF-like MARVEL transmembrane domain-containing protein 5 OS=Homo sapiens OX=9606 GN=CMTM5 PE=1 SV=2	26	4	17.49	609077	525616	522635	937383	639338	758464	189720	352896	551946	539522
	CMTR1	sp|Q8N1G2|CMTR1_HUMAN	Cap-specific mRNA (nucleoside-2'-O-)-methyltransferase 1 OS=Homo sapiens OX=9606 GN=CMTR1 PE=1 SV=1	8	7	8.5	42295.2	54374.8	71913.3	54224.3	33285.2	70350.2	50494.7	62983.9	59239.3	58652.1
	CNBP	sp|P62633|CNBP_HUMAN	Cellular nucleic acid-binding protein OS=Homo sapiens OX=9606 GN=CNBP PE=1 SV=1	2	2	14.12	27323.8	59235	32947.4	33105.3	29613	55527.2	31905.1	40425.2	67656.3	65475.5
	CNDP1	sp|Q96KN2|CNDP1_HUMAN	Beta-Ala-His dipeptidase OS=Homo sapiens OX=9606 GN=CNDP1 PE=1 SV=4	34	16	30.77	346936	311113	150000	385924	116344	334868	73261.3	102155	140702	213510
	CNDP2	sp|Q96KP4|CNDP2_HUMAN	Cytosolic non-specific dipeptidase OS=Homo sapiens OX=9606 GN=CNDP2 PE=1 SV=2	300	35	64.42	3.15582e+06	5.14847e+06	4.74448e+06	4.64366e+06	3.95187e+06	7.33984e+06	2.53154e+06	3.2157e+06	5.57505e+06	4.62526e+06
	CNGA3	sp|Q16281-3|CNGA3_HUMAN	Isoform 3 of Cyclic nucleotide-gated cation channel alpha-3 OS=Homo sapiens OX=9606 GN=CNGA3	6	2	3.87	626055	1.6082e+06	3.95902e+06	1.61868e+06	1.49649e+06	1.05875e+07	1.67478e+06	5.43816e+06	4.45414e+06	6.7791e+06
	CNIH2	sp|Q6PI25|CNIH2_HUMAN	Protein cornichon homolog 2 OS=Homo sapiens OX=9606 GN=CNIH2 PE=1 SV=1	1	1	6.25	51859	108533	106409	82466.1	79290.7	126884	280579	77067.4	187398	231413
	CNIH3	sp|Q8TBE1|CNIH3_HUMAN	Protein cornichon homolog 3 OS=Homo sapiens OX=9606 GN=CNIH3 PE=1 SV=1	1	1	7.5	49085.9	80336.7	74024.5	69158.9	79679.6	39298	84048.6	64610.4	85395.5	78574.4
	CNIH4	sp|Q9P003|CNIH4_HUMAN	Protein cornichon homolog 4 OS=Homo sapiens OX=9606 GN=CNIH4 PE=1 SV=1	10	4	14.39	26215.6	21449.6	24057.9	29987.9	29975.8	21797.8	24314.6	28249.8	26933.8	22482.2
	CNKSR2	sp|Q8WXI2|CNKR2_HUMAN	Connector enhancer of kinase suppressor of ras 2 OS=Homo sapiens OX=9606 GN=CNKSR2 PE=1 SV=1	55	30	32.49	326223	468725	513521	411530	536346	399630	691868	411776	535791	619957
	CNKSR2	tr|A0A2R8Y5S6|A0A2R8Y5S6_HUMAN	Connector enhancer of kinase suppressor of ras 2 OS=Homo sapiens OX=9606 GN=CNKSR2 PE=1 SV=1	45	22	31.29	327644	490954	504106	408667	541492	390719	702794	401804	542220	626421
	CNN1	sp|P51911|CNN1_HUMAN	Calponin-1 OS=Homo sapiens OX=9606 GN=CNN1 PE=1 SV=2	18	10	34.68	491521	411125	600166	1.81716e+06	576005	742148	414807	6.40657e+06	401378	731563
	CNN3	sp|Q15417|CNN3_HUMAN	Calponin-3 OS=Homo sapiens OX=9606 GN=CNN3 PE=1 SV=1	55	19	47.72	2.01197e+06	242935	1.55029e+06	607922	763570	1.13205e+06	724862	1.44683e+06	463591	568909
	CNNM1	sp|Q9NRU3|CNNM1_HUMAN	Metal transporter CNNM1 OS=Homo sapiens OX=9606 GN=CNNM1 PE=1 SV=3	31	19	19.98	108092	140026	180093	152296	128767	112725	140938	145175	139885	137656
	CNNM2	sp|Q9H8M5|CNNM2_HUMAN	Metal transporter CNNM2 OS=Homo sapiens OX=9606 GN=CNNM2 PE=1 SV=2	27	18	22.06	110382	120362	153907	134969	119486	130916	138241	157172	157884	172115
	CNNM3	sp|Q8NE01|CNNM3_HUMAN	Metal transporter CNNM3 OS=Homo sapiens OX=9606 GN=CNNM3 PE=1 SV=1	22	14	22.63	91880.4	84696.9	141398	129194	85791.5	114531	97889	145285	103748	114496
	CNNM4	sp|Q6P4Q7|CNNM4_HUMAN	Metal transporter CNNM4 OS=Homo sapiens OX=9606 GN=CNNM4 PE=1 SV=3	12	9	12.26	108083	69023.9	118181	98929.6	99635.5	84308	96765.5	117756	110127	106589
	CNOT1	sp|A5YKK6|CNOT1_HUMAN	CCR4-NOT transcription complex subunit 1 OS=Homo sapiens OX=9606 GN=CNOT1 PE=1 SV=2	98	62	26.09	215098	230773	235814	222940	237891	237980	252961	256927	226277	217986
	CNOT10	sp|Q9H9A5|CNO10_HUMAN	CCR4-NOT transcription complex subunit 10 OS=Homo sapiens OX=9606 GN=CNOT10 PE=1 SV=1	9	6	7.12	80160.5	83907.5	60466.5	73942.3	69174.1	85184.1	82171.7	70097.8	91490.1	80598.6
	CNOT11	sp|Q9UKZ1|CNO11_HUMAN	CCR4-NOT transcription complex subunit 11 OS=Homo sapiens OX=9606 GN=CNOT11 PE=1 SV=1	4	3	10.39	43935.4	42913.6	23267.3	48027.5	35575.7	48136.7	43453.3	25806.3	48876.2	35476.8
	CNOT2	sp|Q9NZN8|CNOT2_HUMAN	CCR4-NOT transcription complex subunit 2 OS=Homo sapiens OX=9606 GN=CNOT2 PE=1 SV=1	7	3	5.74	177906	203460	123857	118767	141362	149459	158702	92649.6	176218	144868
	CNOT3	sp|O75175|CNOT3_HUMAN	CCR4-NOT transcription complex subunit 3 OS=Homo sapiens OX=9606 GN=CNOT3 PE=1 SV=1	6	5	6.64	68615.3	69500.4	70610.4	50501.4	63190.4	82479.4	72213.6	59144.5	81223.2	50507.3
	CNOT4	sp|O95628-10|CNOT4_HUMAN	Isoform 10 of CCR4-NOT transcription complex subunit 4 OS=Homo sapiens OX=9606 GN=CNOT4	8	7	10.52	167261	95391.7	135301	130270	147602	135553	137418	92455.1	148496	142179
	CNOT7	sp|Q9UIV1|CNOT7_HUMAN	CCR4-NOT transcription complex subunit 7 OS=Homo sapiens OX=9606 GN=CNOT7 PE=1 SV=3	2	2	5.96	55561.2	74996.9	43292.5	66339.4	42316.4	66040.5	40312	29247.4	36952	30281.1
	CNOT8	sp|Q9UFF9|CNOT8_HUMAN	CCR4-NOT transcription complex subunit 8 OS=Homo sapiens OX=9606 GN=CNOT8 PE=1 SV=1	3	3	10.27	22146.5	26317.5	29321.4	26335	41989.5	25803.1	37017.5	20705.9	31104.1	26044.7
	CNOT9	sp|Q92600|CNOT9_HUMAN	CCR4-NOT transcription complex subunit 9 OS=Homo sapiens OX=9606 GN=CNOT9 PE=1 SV=1	8	8	29.76	60713	37827.7	47024.4	53826.3	56201.2	43167.2	41047.4	63408.4	44041.6	42547.9
	CNP	sp|P09543|CN37_HUMAN	2',3'-cyclic-nucleotide 3'-phosphodiesterase OS=Homo sapiens OX=9606 GN=CNP PE=1 SV=2	1479	61	80.28	1.79679e+08	9.1652e+07	4.85403e+07	2.03324e+08	1.10988e+08	1.46075e+08	6.08921e+06	3.26613e+07	9.1298e+07	5.68803e+07
	CNPY2	sp|Q9Y2B0|CNPY2_HUMAN	Protein canopy homolog 2 OS=Homo sapiens OX=9606 GN=CNPY2 PE=1 SV=1	9	5	35.16	103025	53563.2	59975.8	80195.2	83485.1	75864.1	117514	85939.4	65122.9	75533.1
	CNPY3	sp|Q9BT09|CNPY3_HUMAN	Protein canopy homolog 3 OS=Homo sapiens OX=9606 GN=CNPY3 PE=1 SV=1	8	5	19.06	259601	94406	71957.9	168457	164634	122863	172419	166630	93765.1	130358
	CNR1	sp|P21554|CNR1_HUMAN	Cannabinoid receptor 1 OS=Homo sapiens OX=9606 GN=CNR1 PE=1 SV=1	20	7	15.68	782085	534298	870463	696680	923105	552562	1.16121e+06	476750	860959	844988
	CNRIP1	sp|Q96F85|CNRP1_HUMAN	CB1 cannabinoid receptor-interacting protein 1 OS=Homo sapiens OX=9606 GN=CNRIP1 PE=1 SV=1	68	11	73.78	1.72497e+06	2.32866e+06	2.17567e+06	1.78115e+06	2.60169e+06	2.28704e+06	2.27231e+06	1.46643e+06	3.53036e+06	2.84395e+06
	CNST	sp|Q6PJW8|CNST_HUMAN	Consortin OS=Homo sapiens OX=9606 GN=CNST PE=1 SV=3	3	2	3.72	76865.2	49413.4	56797.8	52067.7	50530.7	41160.2	81933.6	39410.4	58809.3	53165.3
	CNTFR	sp|P26992|CNTFR_HUMAN	Ciliary neurotrophic factor receptor subunit alpha OS=Homo sapiens OX=9606 GN=CNTFR PE=1 SV=2	16	7	13.17	470107	826370	815544	700155	671956	808542	727116	1.00428e+06	856131	831867
	CNTN1	sp|Q12860|CNTN1_HUMAN	Contactin-1 OS=Homo sapiens OX=9606 GN=CNTN1 PE=1 SV=1	775	77	60.8	5.29201e+06	1.60968e+07	1.06056e+07	1.1778e+07	1.34725e+07	9.59539e+06	1.33859e+07	8.0399e+06	8.61578e+06	1.01325e+07
	CNTN2	sp|Q02246|CNTN2_HUMAN	Contactin-2 OS=Homo sapiens OX=9606 GN=CNTN2 PE=1 SV=1	122	39	42.02	599945	919478	776851	1.31408e+06	716715	790184	373313	910843	527370	599351
	CNTN3	sp|Q9P232|CNTN3_HUMAN	Contactin-3 OS=Homo sapiens OX=9606 GN=CNTN3 PE=1 SV=3	21	15	16.93	150551	232957	215410	185309	207069	151400	287016	127501	204375	184879
	CNTN4	sp|Q8IWV2|CNTN4_HUMAN	Contactin-4 OS=Homo sapiens OX=9606 GN=CNTN4 PE=1 SV=1	35	20	23	135383	273387	259274	180466	274550	240686	234537	202452	232443	216084
	CNTN5	sp|O94779|CNTN5_HUMAN	Contactin-5 OS=Homo sapiens OX=9606 GN=CNTN5 PE=1 SV=2	18	15	15.18	95738.9	144570	148196	125087	159390	142179	174619	107608	143744	118533
	CNTN6	sp|Q9UQ52|CNTN6_HUMAN	Contactin-6 OS=Homo sapiens OX=9606 GN=CNTN6 PE=1 SV=1	13	10	12.35	24818.9	91232.1	71118.4	51256.6	70709	53704.7	79482.1	52876.8	61684.4	79414.1
	CNTNAP1	sp|P78357|CNTP1_HUMAN	Contactin-associated protein 1 OS=Homo sapiens OX=9606 GN=CNTNAP1 PE=1 SV=1	332	63	42.2	3.07189e+06	3.14092e+06	2.61669e+06	4.10909e+06	2.76675e+06	2.84283e+06	1.62067e+06	3.02396e+06	1.76097e+06	2.07751e+06
	CNTNAP2	sp|Q9UHC6|CNTP2_HUMAN	Contactin-associated protein-like 2 OS=Homo sapiens OX=9606 GN=CNTNAP2 PE=1 SV=1	161	49	38.77	630688	1.05365e+06	955850	868102	1.06747e+06	835209	829251	882529	753528	913184
	CNTNAP3	sp|Q9BZ76|CNTP3_HUMAN	Contactin-associated protein-like 3 OS=Homo sapiens OX=9606 GN=CNTNAP3 PE=2 SV=3	11	7	5.75	90186.7	154278	146771	114707	137775	97937.4	199497	165763	142685	164521
	CNTNAP4	sp|Q9C0A0|CNTP4_HUMAN	Contactin-associated protein-like 4 OS=Homo sapiens OX=9606 GN=CNTNAP4 PE=1 SV=3	45	23	17.35	343820	591215	510584	505199	533885	474085	473804	599021	563991	472559
	CNTNAP5	sp|Q8WYK1|CNTP5_HUMAN	Contactin-associated protein-like 5 OS=Homo sapiens OX=9606 GN=CNTNAP5 PE=2 SV=1	48	24	21.67	108463	192925	178133	157473	214445	132755	180855	151370	152531	184450
	CNTRL	sp|Q7Z7A1|CNTRL_HUMAN	Centriolin OS=Homo sapiens OX=9606 GN=CNTRL PE=1 SV=2	7	5	2.15	261812	94010	107632	137013	97916.7	112628	65630.9	130636	83281.8	98891
	COA1	sp|Q9GZY4|COA1_HUMAN	Cytochrome c oxidase assembly factor 1 homolog OS=Homo sapiens OX=9606 GN=COA1 PE=1 SV=1	2	2	22.6	292471	126029	161213	180500	203774	130855	149064	140043	130361	134721
	COA3	sp|Q9Y2R0|COA3_HUMAN	Cytochrome c oxidase assembly factor 3 homolog, mitochondrial OS=Homo sapiens OX=9606 GN=COA3 PE=1 SV=1	5	3	26.41	54127.3	33229.3	57888.9	56796.6	59100.4	70260.9	41210.2	45532.4	64502.5	55290.7
	COA6	sp|Q5JTJ3|COA6_HUMAN	Cytochrome c oxidase assembly factor 6 homolog OS=Homo sapiens OX=9606 GN=COA6 PE=1 SV=1	1	1	11.2	10076	17690.5	5549.74	15952.3	16004.4	23622.5	23384.7	14172	18864	15233.5
	COA7	sp|Q96BR5|COA7_HUMAN	Cytochrome c oxidase assembly factor 7 OS=Homo sapiens OX=9606 GN=COA7 PE=1 SV=2	4	3	7.36	33398.1	36481	47840.9	48854.7	41869.9	58218.3	45611	41488.3	54169.3	48087.3
	COASY	sp|Q13057|COASY_HUMAN	Bifunctional coenzyme A synthase OS=Homo sapiens OX=9606 GN=COASY PE=1 SV=4	49	14	27.48	416561	461639	530736	464961	539325	414303	446101	568484	435860	523292
	COBL	sp|O75128|COBL_HUMAN	Protein cordon-bleu OS=Homo sapiens OX=9606 GN=COBL PE=1 SV=2	23	17	17.13	40865.9	50485.2	47209.2	54165	50518.5	73025.4	60420.5	42818.8	72953.1	55953.4
	COBLL1	sp|Q53SF7|COBL1_HUMAN	Cordon-bleu protein-like 1 OS=Homo sapiens OX=9606 GN=COBLL1 PE=1 SV=3	3	3	3.19	18567.9	12822.8	18822.6	14860.2	15010.9	17534	17980.8	25932.4	17157	14927.8
	COG1	sp|Q8WTW3|COG1_HUMAN	Conserved oligomeric Golgi complex subunit 1 OS=Homo sapiens OX=9606 GN=COG1 PE=1 SV=1	20	16	16.73	122796	104652	101623	112499	91100.9	88388.3	129000	126097	96026.2	105733
	COG2	sp|Q14746|COG2_HUMAN	Conserved oligomeric Golgi complex subunit 2 OS=Homo sapiens OX=9606 GN=COG2 PE=1 SV=1	14	10	16.12	176648	184727	165210	166253	170192	164981	177646	162127	212168	196153
	COG3	sp|Q96JB2|COG3_HUMAN	Conserved oligomeric Golgi complex subunit 3 OS=Homo sapiens OX=9606 GN=COG3 PE=1 SV=3	10	8	11.47	73350.2	72081.6	57828.2	68753.3	62089.1	71208.9	62700.7	83113.2	80143	70184.3
	COG4	sp|Q9H9E3|COG4_HUMAN	Conserved oligomeric Golgi complex subunit 4 OS=Homo sapiens OX=9606 GN=COG4 PE=1 SV=3	11	9	13.12	81802.4	73398.4	81929.3	86926.7	64159.9	85703.3	87634.3	118393	105417	76506.2
	COG4	tr|H3BQB2|H3BQB2_HUMAN	Conserved oligomeric Golgi complex subunit 4 (Fragment) OS=Homo sapiens OX=9606 GN=COG4 PE=1 SV=2	4	3	18.88	54212.5	45974.7	49867.2	56902.2	37849.4	51623.3	57938.3	81275.5	59692.7	43718.4
	COG5	sp|Q9UP83|COG5_HUMAN	Conserved oligomeric Golgi complex subunit 5 OS=Homo sapiens OX=9606 GN=COG5 PE=1 SV=3	21	17	25.86	108461	103448	141714	119621	104797	103897	132769	137135	122110	138135
	COG6	sp|Q9Y2V7|COG6_HUMAN	Conserved oligomeric Golgi complex subunit 6 OS=Homo sapiens OX=9606 GN=COG6 PE=1 SV=2	13	11	17.81	157763	141017	169187	186820	139037	131515	137297	137184	141941	150760
	COG7	sp|P83436|COG7_HUMAN	Conserved oligomeric Golgi complex subunit 7 OS=Homo sapiens OX=9606 GN=COG7 PE=1 SV=1	30	18	25.71	118111	131157	140883	153416	126035	106217	142256	123927	127346	137117
	COG8	sp|Q96MW5|COG8_HUMAN	Conserved oligomeric Golgi complex subunit 8 OS=Homo sapiens OX=9606 GN=COG8 PE=1 SV=2	8	6	10.29	51381.6	55829.2	41393.5	63137.7	42099.9	42074.6	41531.8	53992.5	45763.3	35906.3
	COIII	tr|B9EE11|B9EE11_HUMAN	Cytochrome c oxidase subunit 3 OS=Homo sapiens OX=9606 GN=COIII PE=3 SV=1	3	1	5.34	198820	204974	178737	200113	306533	152742	221428	191791	303410	317408
	COL11A1	sp|P12107|COBA1_HUMAN	Collagen alpha-1(XI) chain OS=Homo sapiens OX=9606 GN=COL11A1 PE=1 SV=4	1	1	0.5	51403.5	126747	135565	117856	107303	73566.7	33177.2	460701	54927.6	80608
	COL12A1	sp|Q99715|COCA1_HUMAN	Collagen alpha-1(XII) chain OS=Homo sapiens OX=9606 GN=COL12A1 PE=1 SV=2	32	25	10.22	54118.7	57741	155471	78278.6	66116.8	91451	55954.6	547712	51534.7	163032
	COL14A1	sp|Q05707|COEA1_HUMAN	Collagen alpha-1(XIV) chain OS=Homo sapiens OX=9606 GN=COL14A1 PE=1 SV=3	64	33	20.88	84693	64520.8	103665	80458.4	82112	83887.2	63063.3	2.36049e+06	57965.4	129842
	COL18A1	sp|P39060|COIA1_HUMAN	Collagen alpha-1(XVIII) chain OS=Homo sapiens OX=9606 GN=COL18A1 PE=1 SV=5	43	15	11.69	191468	92571.7	126545	87558.8	90812.9	128028	87785.2	386026	63904.2	175493
	COL1A1	sp|P02452|CO1A1_HUMAN	Collagen alpha-1(I) chain OS=Homo sapiens OX=9606 GN=COL1A1 PE=1 SV=5	48	19	14.41	528321	1.08405e+06	2.37862e+07	1.36194e+06	584652	3.11044e+06	391205	8.09301e+06	347564	1.28331e+06
	COL1A2	sp|P08123|CO1A2_HUMAN	Collagen alpha-2(I) chain OS=Homo sapiens OX=9606 GN=COL1A2 PE=1 SV=7	36	13	10.54	807722	1.23145e+06	2.55697e+07	2.03511e+06	606456	3.45808e+06	566172	1.14267e+07	347626	1.52913e+06
	COL21A1	sp|Q96P44|COLA1_HUMAN	Collagen alpha-1(XXI) chain OS=Homo sapiens OX=9606 GN=COL21A1 PE=2 SV=1	1	1	1.15	13692.7	16814.6	50945.5	41288.1	25028.9	28534.9	17907	153812	12673.7	12070.1
	COL25A1	sp|Q9BXS0|COPA1_HUMAN	Collagen alpha-1(XXV) chain OS=Homo sapiens OX=9606 GN=COL25A1 PE=1 SV=2	5	2	3.36	31338.2	22644	26488	23497.6	22853.5	598040	230308	1.35999e+06	149402	991759
	COL3A1	sp|P02461|CO3A1_HUMAN	Collagen alpha-1(III) chain OS=Homo sapiens OX=9606 GN=COL3A1 PE=1 SV=4	5	3	2.8	348400	208877	269512	358810	183711	475020	76716.2	451774	122779	200229
	COL4A1	sp|P02462|CO4A1_HUMAN	Collagen alpha-1(IV) chain OS=Homo sapiens OX=9606 GN=COL4A1 PE=1 SV=4	26	6	4.55	291126	270361	727784	224021	355869	491140	326560	815841	206444	499890
	COL4A2	sp|P08572|CO4A2_HUMAN	Collagen alpha-2(IV) chain OS=Homo sapiens OX=9606 GN=COL4A2 PE=1 SV=4	72	18	12.38	849339	787927	1.93883e+06	584289	821748	1.12194e+06	686874	2.38715e+06	438544	938807
	COL4A3	sp|Q01955|CO4A3_HUMAN	Collagen alpha-3(IV) chain OS=Homo sapiens OX=9606 GN=COL4A3 PE=1 SV=3	5	3	2.4	134011	110041	130108	131465	147871	84729.9	91968.1	168434	91261.7	98903
	COL4A5	sp|P29400|CO4A5_HUMAN	Collagen alpha-5(IV) chain OS=Homo sapiens OX=9606 GN=COL4A5 PE=1 SV=2	11	2	1.42	316599	257331	642980	196343	350421	422840	298257	877256	198281	461729
	COL5A1	sp|P20908|CO5A1_HUMAN	Collagen alpha-1(V) chain OS=Homo sapiens OX=9606 GN=COL5A1 PE=1 SV=3	2	1	0.6	34852.3	49383.5	15225.5	26178.5	19265.1	25363	45844.6	25280.1	58943.8	17573.8
	COL5A3	sp|P25940|CO5A3_HUMAN	Collagen alpha-3(V) chain OS=Homo sapiens OX=9606 GN=COL5A3 PE=1 SV=3	1	1	0.57	65303	30300.8	146504	101036	44739	132237	37637.8	180661	25413.9	91026.3
	COL6A1	sp|P12109|CO6A1_HUMAN	Collagen alpha-1(VI) chain OS=Homo sapiens OX=9606 GN=COL6A1 PE=1 SV=3	66	23	26.75	580885	412939	1.02872e+06	608714	386314	579547	415409	3.79332e+06	268480	661223
	COL6A2	sp|P12110|CO6A2_HUMAN	Collagen alpha-2(VI) chain OS=Homo sapiens OX=9606 GN=COL6A2 PE=1 SV=4	46	17	16.09	264335	185702	449290	275907	191396	234565	172137	1.74508e+06	109833	306027
	COL6A3	sp|P12111|CO6A3_HUMAN	Collagen alpha-3(VI) chain OS=Homo sapiens OX=9606 GN=COL6A3 PE=1 SV=5	247	90	29.78	378506	195448	651733	371618	215267	283223	215644	3.06452e+06	107827	416707
	COL6A3	sp|P12111-4|CO6A3_HUMAN	Isoform 4 of Collagen alpha-3(VI) chain OS=Homo sapiens OX=9606 GN=COL6A3	248	91	37.24	374826	194060	652899	369773	214413	283730	212967	3.0879e+06	107539	419795
	COL6A6	sp|A6NMZ7|CO6A6_HUMAN	Collagen alpha-6(VI) chain OS=Homo sapiens OX=9606 GN=COL6A6 PE=1 SV=2	3	2	0.8	613898	232285	30038.1	182910	202322	18331.3	147844	33522.9	63947.1	53151.5
	COL8A1	sp|P27658|CO8A1_HUMAN	Collagen alpha-1(VIII) chain OS=Homo sapiens OX=9606 GN=COL8A1 PE=1 SV=2	3	3	5.24	13362.1	6088.69	37194.4	10135	7104.35	18824.2	13902.6	71579.6	4647.92	7432.99
	COLEC12	sp|Q5KU26|COL12_HUMAN	Collectin-12 OS=Homo sapiens OX=9606 GN=COLEC12 PE=1 SV=3	5	5	6.06	41815.5	59803.8	93423.6	57909.4	52655.1	64990	43364.6	314990	40348.1	58292.5
	COLGALT1	sp|Q8NBJ5|GT251_HUMAN	Procollagen galactosyltransferase 1 OS=Homo sapiens OX=9606 GN=COLGALT1 PE=1 SV=1	6	5	7.23	54388.2	42678.4	35942.6	41361	33473.3	38845.6	42585.3	82859.4	37104.7	37049.2
	COLGALT2	sp|Q8IYK4|GT252_HUMAN	Procollagen galactosyltransferase 2 OS=Homo sapiens OX=9606 GN=COLGALT2 PE=1 SV=1	6	4	6.87	71340	82542	83583	97692.2	68218.4	67458.8	76459.9	95622.8	64413.6	78141.6
	COMMD1	sp|Q8N668|COMD1_HUMAN	COMM domain-containing protein 1 OS=Homo sapiens OX=9606 GN=COMMD1 PE=1 SV=1	6	4	30	43404.1	21054.1	26684.4	36460.9	23759.9	24319.8	31975.1	34778.4	38004.5	21233.7
	COMMD10	sp|Q9Y6G5|COMDA_HUMAN	COMM domain-containing protein 10 OS=Homo sapiens OX=9606 GN=COMMD10 PE=1 SV=1	6	4	18.81	130955	90109.5	68446.7	72647.9	76486	63953.4	68769.2	67080.6	67327.1	69633.3
	COMMD2	sp|Q86X83|COMD2_HUMAN	COMM domain-containing protein 2 OS=Homo sapiens OX=9606 GN=COMMD2 PE=1 SV=2	10	4	16.08	285399	192328	167351	195929	158577	165772	190747	192433	188437	158194
	COMMD3	sp|Q9UBI1|COMD3_HUMAN	COMM domain-containing protein 3 OS=Homo sapiens OX=9606 GN=COMMD3 PE=1 SV=1	11	5	32.31	129482	93851.1	91085.1	91245.5	89875.8	79675.1	86507.6	94913.3	84643	77754.1
	COMMD3-BMI1	tr|R4GMX3|R4GMX3_HUMAN	COMMD3-BMI1 readthrough OS=Homo sapiens OX=9606 GN=COMMD3-BMI1 PE=4 SV=1	11	6	14.71	132340	98907.5	89601.1	99201.6	84632.4	92225.2	81207.4	93707.1	86748.8	79442.3
	COMMD4	sp|Q9H0A8|COMD4_HUMAN	COMM domain-containing protein 4 OS=Homo sapiens OX=9606 GN=COMMD4 PE=1 SV=1	15	8	41.2	104278	87568.5	100695	85899.6	84137.6	87394.3	93758.8	109229	94628	108215
	COMMD5	sp|Q9GZQ3|COMD5_HUMAN	COMM domain-containing protein 5 OS=Homo sapiens OX=9606 GN=COMMD5 PE=1 SV=1	12	7	31.25	155154	87783.8	139463	117508	114765	102118	111187	113256	108661	111111
	COMMD7	sp|Q86VX2|COMD7_HUMAN	COMM domain-containing protein 7 OS=Homo sapiens OX=9606 GN=COMMD7 PE=1 SV=2	14	7	31.5	176594	150099	169731	145360	128082	189357	138063	167938	203848	189134
	COMMD8	sp|Q9NX08|COMD8_HUMAN	COMM domain-containing protein 8 OS=Homo sapiens OX=9606 GN=COMMD8 PE=1 SV=1	6	4	22.95	99542.3	57809.7	71413.9	76618.5	64129	54492.8	80467.4	97518	66510.7	51150.7
	COMMD9	sp|Q9P000|COMD9_HUMAN	COMM domain-containing protein 9 OS=Homo sapiens OX=9606 GN=COMMD9 PE=1 SV=2	10	7	51.51	66271.6	40540.1	71225.4	61274.3	58968.9	55680.1	48815.2	59100.2	56274.4	59399.8
	COMT	sp|P21964|COMT_HUMAN	Catechol O-methyltransferase OS=Homo sapiens OX=9606 GN=COMT PE=1 SV=2	67	20	55.35	722973	445818	610080	626023	501642	798296	444085	434119	567649	656307
	COMTD1	sp|Q86VU5|CMTD1_HUMAN	Catechol O-methyltransferase domain-containing protein 1 OS=Homo sapiens OX=9606 GN=COMTD1 PE=1 SV=1	8	7	35.88	65822	47296.6	72485.5	62692.5	57531.7	87206	50058.2	60021.4	73720.5	73890.8
	COPA	sp|P53621|COPA_HUMAN	Coatomer subunit alpha OS=Homo sapiens OX=9606 GN=COPA PE=1 SV=2	199	76	64.71	361802	411309	391229	354116	342851	452476	406391	488593	315425	422386
	COPA	tr|A0A3B3ISC6|A0A3B3ISC6_HUMAN	Coatomer subunit alpha (Fragment) OS=Homo sapiens OX=9606 GN=COPA PE=1 SV=1	163	63	66.89	347610	398228	395074	354026	342506	458053	402895	499609	324495	427827
	COPA	tr|A0A3B3IU84|A0A3B3IU84_HUMAN	Coatomer subunit alpha OS=Homo sapiens OX=9606 GN=COPA PE=1 SV=1	3	1	8.97	166276	201860	107040	129923	109120	139122	101844	115235	89787.5	77277.2
	COPB1	sp|P53618|COPB_HUMAN	Coatomer subunit beta OS=Homo sapiens OX=9606 GN=COPB1 PE=1 SV=3	146	56	47.01	533613	432872	550109	467461	498333	591102	531456	653387	590287	613198
	COPB2	sp|P35606|COPB2_HUMAN	Coatomer subunit beta' OS=Homo sapiens OX=9606 GN=COPB2 PE=1 SV=2	124	46	54.19	518266	380631	468042	458794	442373	453903	498788	599681	486437	540302
	COPB2	tr|H0YAC7|H0YAC7_HUMAN	Coatomer subunit beta' (Fragment) OS=Homo sapiens OX=9606 GN=COPB2 PE=1 SV=1	18	6	68.64	122095	85047.1	114893	121475	93559.4	128413	125627	136637	133945	129646
	COPE	sp|O14579|COPE_HUMAN	Coatomer subunit epsilon OS=Homo sapiens OX=9606 GN=COPE PE=1 SV=3	19	8	25.65	70218.1	54803.5	55676.4	56096.8	64961.2	61825.1	40314.9	52678.4	52276.6	60750
	COPG1	sp|Q9Y678|COPG1_HUMAN	Coatomer subunit gamma-1 OS=Homo sapiens OX=9606 GN=COPG1 PE=1 SV=1	98	39	45.65	379399	263175	322189	288542	310918	367805	351672	410629	355368	370778
	COPG2	sp|Q9UBF2|COPG2_HUMAN	Coatomer subunit gamma-2 OS=Homo sapiens OX=9606 GN=COPG2 PE=1 SV=1	52	22	25.49	360511	243404	276675	288495	265553	287817	266751	347021	301700	283000
	COPS2	sp|P61201|CSN2_HUMAN	COP9 signalosome complex subunit 2 OS=Homo sapiens OX=9606 GN=COPS2 PE=1 SV=1	107	28	51.92	530103	500701	420866	409623	489067	418953	424158	418100	480708	404104
	COPS3	sp|Q9UNS2|CSN3_HUMAN	COP9 signalosome complex subunit 3 OS=Homo sapiens OX=9606 GN=COPS3 PE=1 SV=3	72	21	44.21	519835	505758	443348	450054	582124	534530	499059	448306	562787	585145
	COPS4	sp|Q9BT78|CSN4_HUMAN	COP9 signalosome complex subunit 4 OS=Homo sapiens OX=9606 GN=COPS4 PE=1 SV=1	142	33	75.12	476535	438003	310816	344781	405985	322422	336718	288778	380122	353692
	COPS5	sp|Q92905|CSN5_HUMAN	COP9 signalosome complex subunit 5 OS=Homo sapiens OX=9606 GN=COPS5 PE=1 SV=4	78	21	53.29	871131	814064	773204	769040	943458	786891	651321	719119	836212	803009
	COPS6	sp|Q7L5N1|CSN6_HUMAN	COP9 signalosome complex subunit 6 OS=Homo sapiens OX=9606 GN=COPS6 PE=1 SV=1	71	15	49.85	885135	889759	710112	745028	967581	755041	765038	673261	850056	1.0136e+06
	COPS7A	sp|Q9UBW8|CSN7A_HUMAN	COP9 signalosome complex subunit 7a OS=Homo sapiens OX=9606 GN=COPS7A PE=1 SV=1	40	11	46.18	350815	290659	272156	298920	379753	275647	286736	276773	298079	292778
	COPS7B	sp|Q9H9Q2|CSN7B_HUMAN	COP9 signalosome complex subunit 7b OS=Homo sapiens OX=9606 GN=COPS7B PE=1 SV=1	10	5	16.67	138992	101394	114147	114933	124035	168346	103088	83963.5	163787	149157
	COPS8	sp|Q99627|CSN8_HUMAN	COP9 signalosome complex subunit 8 OS=Homo sapiens OX=9606 GN=COPS8 PE=1 SV=1	13	5	34.93	84353.9	72044	65984.9	70098.9	85864.6	62272.1	66340.8	61838.5	64358.9	70566.2
	COPZ1	sp|P61923|COPZ1_HUMAN	Coatomer subunit zeta-1 OS=Homo sapiens OX=9606 GN=COPZ1 PE=1 SV=1	21	6	36.16	198693	121538	91563.7	141262	150211	79573.2	110906	125103	102115	114126
	COPZ1	tr|F8VUC5|F8VUC5_HUMAN	Coatomer subunit zeta OS=Homo sapiens OX=9606 GN=COPZ1 PE=1 SV=1	14	3	26.31	213505	133940	101231	144888	169549	61665.1	123348	125982	98878.9	114951
	COQ10A	sp|Q96MF6|CQ10A_HUMAN	Coenzyme Q-binding protein COQ10 homolog A, mitochondrial OS=Homo sapiens OX=9606 GN=COQ10A PE=2 SV=2	12	6	20.65	161456	204100	198040	200094	216778	139717	210100	250480	172946	247923
	COQ10B	sp|Q9H8M1|CQ10B_HUMAN	Coenzyme Q-binding protein COQ10 homolog B, mitochondrial OS=Homo sapiens OX=9606 GN=COQ10B PE=2 SV=1	18	8	30.67	170857	216427	198324	240980	294198	154336	185297	259292	204704	314838
	COQ3	sp|Q9NZJ6|COQ3_HUMAN	Ubiquinone biosynthesis O-methyltransferase, mitochondrial OS=Homo sapiens OX=9606 GN=COQ3 PE=1 SV=3	15	8	23.85	237080	305491	285161	321304	314046	210798	239916	274357	272305	317009
	COQ5	sp|Q5HYK3|COQ5_HUMAN	2-methoxy-6-polyprenyl-1,4-benzoquinol methylase, mitochondrial OS=Homo sapiens OX=9606 GN=COQ5 PE=1 SV=2	19	10	33.33	157332	158121	172946	132399	159756	151336	162049	162997	156838	166362
	COQ6	sp|Q9Y2Z9|COQ6_HUMAN	Ubiquinone biosynthesis monooxygenase COQ6, mitochondrial OS=Homo sapiens OX=9606 GN=COQ6 PE=1 SV=2	24	11	23.29	233598	275520	296638	335152	253534	195833	276051	258732	258208	290244
	COQ7	sp|Q99807|COQ7_HUMAN	5-demethoxyubiquinone hydroxylase, mitochondrial OS=Homo sapiens OX=9606 GN=COQ7 PE=1 SV=3	9	6	18.43	76811.2	90961.7	72432.7	93109.8	114590	42769.6	70187	56938.3	67654.6	61530.8
	COQ8A	sp|Q8NI60|COQ8A_HUMAN	Atypical kinase COQ8A, mitochondrial OS=Homo sapiens OX=9606 GN=COQ8A PE=1 SV=1	38	13	19.32	95835.3	121467	102716	120806	152686	86575.7	124404	105676	96136.9	123460
	COQ9	sp|O75208|COQ9_HUMAN	Ubiquinone biosynthesis protein COQ9, mitochondrial OS=Homo sapiens OX=9606 GN=COQ9 PE=1 SV=1	25	10	27.99	655459	664234	696396	712185	885708	633996	884711	636019	724390	737187
	CORO1A	sp|P31146|COR1A_HUMAN	Coronin-1A OS=Homo sapiens OX=9606 GN=CORO1A PE=1 SV=4	171	30	43.82	4.48944e+06	5.11862e+06	3.34331e+06	2.60323e+06	5.53384e+06	3.05356e+06	6.11719e+06	1.88583e+06	5.32993e+06	4.91422e+06
	CORO1B	sp|Q9BR76|COR1B_HUMAN	Coronin-1B OS=Homo sapiens OX=9606 GN=CORO1B PE=1 SV=1	72	23	37.83	1.19784e+06	1.03959e+06	852125	841363	794907	1.16229e+06	707831	846527	848740	822649
	CORO1C	sp|Q9ULV4|COR1C_HUMAN	Coronin-1C OS=Homo sapiens OX=9606 GN=CORO1C PE=1 SV=1	122	30	43.88	996922	1.3141e+06	649893	660765	860376	980177	1.25285e+06	584644	1.11985e+06	1.08951e+06
	CORO2A	sp|Q92828|COR2A_HUMAN	Coronin-2A OS=Homo sapiens OX=9606 GN=CORO2A PE=1 SV=2	34	16	25.52	444839	481916	484207	449204	468353	464783	368513	395204	426543	419197
	CORO2B	sp|Q9UQ03|COR2B_HUMAN	Coronin-2B OS=Homo sapiens OX=9606 GN=CORO2B PE=1 SV=4	124	25	44.17	1.48648e+06	1.87283e+06	1.99142e+06	1.83446e+06	1.65145e+06	1.73387e+06	1.75554e+06	2.00326e+06	1.50598e+06	2.14265e+06
	CORO6	sp|Q6QEF8|CORO6_HUMAN	Coronin-6 OS=Homo sapiens OX=9606 GN=CORO6 PE=1 SV=2	21	7	11.02	687475	702572	378745	442390	624761	427169	666758	327434	501978	475869
	CORO6	sp|Q6QEF8-5|CORO6_HUMAN	Isoform 5 of Coronin-6 OS=Homo sapiens OX=9606 GN=CORO6	22	8	13.35	662262	687323	401171	450460	641065	423034	648791	354912	494572	480787
	CORO7	sp|P57737|CORO7_HUMAN	Coronin-7 OS=Homo sapiens OX=9606 GN=CORO7 PE=1 SV=2	47	23	35.46	251925	221012	274034	351670	294865	274996	284206	296991	268109	314230
	COTL1	sp|Q14019|COTL1_HUMAN	Coactosin-like protein OS=Homo sapiens OX=9606 GN=COTL1 PE=1 SV=3	56	14	72.53	2.04913e+06	2.7246e+06	2.77934e+06	2.35207e+06	2.45516e+06	4.08503e+06	1.97371e+06	4.86832e+06	3.07016e+06	3.47735e+06
	COX1	tr|A0A1S6LZ02|A0A1S6LZ02_HUMAN	Cytochrome c oxidase subunit 1 OS=Homo sapiens OX=9606 GN=COX1 PE=3 SV=1	15	6	10.85	302367	377157	483109	371618	437712	370825	412639	519077	530028	566507
	COX14	sp|Q96I36|COX14_HUMAN	Cytochrome c oxidase assembly protein COX14 OS=Homo sapiens OX=9606 GN=COX14 PE=1 SV=1	6	2	26.31	63345.3	94554.5	115365	115395	90079.9	94000	107565	101253	150039	212248
	COX15	sp|Q7KZN9|COX15_HUMAN	Cytochrome c oxidase assembly protein COX15 homolog OS=Homo sapiens OX=9606 GN=COX15 PE=1 SV=1	17	7	14.63	140161	137378	142789	135826	135558	110778	135395	132435	119740	138633
	COX17	sp|Q14061|COX17_HUMAN	Cytochrome c oxidase copper chaperone OS=Homo sapiens OX=9606 GN=COX17 PE=1 SV=2	1	1	11.11	19359.6	23400.8	60645.2	25907.8	30289.2	52467	48848.4	46242	56520.4	143265
	COX18	sp|Q8N8Q8|COX18_HUMAN	Cytochrome c oxidase assembly protein COX18, mitochondrial OS=Homo sapiens OX=9606 GN=COX18 PE=1 SV=1	1	1	2.7	67247.3	84647.9	82697.2	93920.9	85921	73403.9	100277	67395.8	87592.2	131584
	COX2	tr|H9STE0|H9STE0_HUMAN	Cytochrome c oxidase subunit 2 OS=Homo sapiens OX=9606 GN=COX2 PE=3 SV=1	79	8	32.9	6.40604e+06	6.80352e+06	8.17323e+06	7.60754e+06	9.70181e+06	6.3245e+06	8.00995e+06	8.60142e+06	7.56422e+06	9.99508e+06
	COX2	tr|A0A343JMJ6|A0A343JMJ6_HUMAN	Cytochrome c oxidase subunit 2 OS=Homo sapiens OX=9606 GN=COX2 PE=3 SV=1	69	5	14.54	3.80766e+06	3.53432e+06	3.79455e+06	3.62027e+06	4.64487e+06	2.94562e+06	4.59293e+06	4.26539e+06	3.69157e+06	4.6342e+06
	COX2	tr|A0A343GAR7|A0A343GAR7_HUMAN	Cytochrome c oxidase subunit 2 OS=Homo sapiens OX=9606 GN=COX2 PE=3 SV=1	17	4	24.67	4.32725e+06	4.13136e+06	2.707e+06	4.0031e+06	5.22268e+06	3.13419e+06	4.96255e+06	4.24394e+06	4.05685e+06	4.44042e+06
	COX20	sp|Q5RI15|COX20_HUMAN	Cytochrome c oxidase assembly protein COX20, mitochondrial OS=Homo sapiens OX=9606 GN=COX20 PE=1 SV=2	12	3	22.88	79996	60835.1	48376	49463.8	40738	52761.7	70930	40237.9	60344	54079
	COX4I1	sp|P13073|COX41_HUMAN	Cytochrome c oxidase subunit 4 isoform 1, mitochondrial OS=Homo sapiens OX=9606 GN=COX4I1 PE=1 SV=1	142	21	60.35	8.95075e+06	7.67572e+06	8.69524e+06	8.53305e+06	1.23855e+07	6.13247e+06	9.33024e+06	7.99173e+06	8.27335e+06	1.03011e+07
	COX5A	sp|P20674|COX5A_HUMAN	Cytochrome c oxidase subunit 5A, mitochondrial OS=Homo sapiens OX=9606 GN=COX5A PE=1 SV=2	75	11	42.66	6.36459e+06	4.30345e+06	4.01553e+06	5.26577e+06	6.45503e+06	1.88882e+06	4.77255e+06	3.99063e+06	2.84577e+06	3.58753e+06
	COX5B	sp|P10606|COX5B_HUMAN	Cytochrome c oxidase subunit 5B, mitochondrial OS=Homo sapiens OX=9606 GN=COX5B PE=1 SV=2	71	10	51.16	2.4544e+06	2.25507e+06	2.11883e+06	2.17133e+06	2.86902e+06	1.5229e+06	2.36308e+06	2.24151e+06	1.95722e+06	2.58773e+06
	COX6B1	sp|P14854|CX6B1_HUMAN	Cytochrome c oxidase subunit 6B1 OS=Homo sapiens OX=9606 GN=COX6B1 PE=1 SV=2	36	8	75.57	1.36401e+06	984646	1.21438e+06	1.35838e+06	1.39681e+06	576754	1.19181e+06	1.07026e+06	874167	966464
	COX6C	sp|P09669|COX6C_HUMAN	Cytochrome c oxidase subunit 6C OS=Homo sapiens OX=9606 GN=COX6C PE=1 SV=2	32	11	51.99	2.26597e+06	1.09658e+06	1.46208e+06	2.46205e+06	1.91288e+06	1.03628e+06	1.54935e+06	1.4203e+06	1.34765e+06	1.01986e+06
	COX7A1	sp|P24310|CX7A1_HUMAN	Cytochrome c oxidase subunit 7A1, mitochondrial OS=Homo sapiens OX=9606 GN=COX7A1 PE=1 SV=2	5	2	29.11	57498.5	22105.4	58693.7	43185.7	39098	32806	19052.4	110463	20139.4	22251.6
	COX7A2	sp|P14406|CX7A2_HUMAN	Cytochrome c oxidase subunit 7A2, mitochondrial OS=Homo sapiens OX=9606 GN=COX7A2 PE=1 SV=1	14	2	27.71	534179	346082	626587	667467	476614	342206	598694	643949	588697	360571
	COX7A2L	sp|O14548|COX7R_HUMAN	Cytochrome c oxidase subunit 7A-related protein, mitochondrial OS=Homo sapiens OX=9606 GN=COX7A2L PE=1 SV=2	21	8	70.17	594631	488402	751030	736639	835584	331175	589234	791621	652302	569134
	COX7C	sp|P15954|COX7C_HUMAN	Cytochrome c oxidase subunit 7C, mitochondrial OS=Homo sapiens OX=9606 GN=COX7C PE=1 SV=1	8	2	28.57	464127	293666	430870	636520	333659	343073	551793	538862	525379	228631
	COX8A	sp|P10176|COX8A_HUMAN	Cytochrome c oxidase subunit 8A, mitochondrial OS=Homo sapiens OX=9606 GN=COX8A PE=1 SV=2	2	1	13.04	69818.3	43775.3	87089.6	74415.3	59086.3	47959.2	56375.6	116158	40085.8	36052
	CP	sp|P00450|CERU_HUMAN	Ceruloplasmin OS=Homo sapiens OX=9606 GN=CP PE=1 SV=1	77	31	36.34	265859	136229	470175	1.28383e+06	303810	491729	211584	1.39615e+06	139750	275017
	CPD	sp|O75976|CBPD_HUMAN	Carboxypeptidase D OS=Homo sapiens OX=9606 GN=CPD PE=1 SV=2	24	17	12.83	61983	97928.2	90994.8	85125	63038.5	43221.5	82146.4	70257.8	63383.8	67849
	CPE	sp|P16870|CBPE_HUMAN	Carboxypeptidase E OS=Homo sapiens OX=9606 GN=CPE PE=1 SV=1	114	29	53.78	1.24411e+06	1.13553e+06	1.40737e+06	970596	1.01233e+06	1.05357e+06	1.40013e+06	1.01125e+06	1.65667e+06	1.67764e+06
	CPEB2	sp|Q7Z5Q1|CPEB2_HUMAN	Cytoplasmic polyadenylation element-binding protein 2 OS=Homo sapiens OX=9606 GN=CPEB2 PE=2 SV=3	28	13	23.77	154238	163720	126984	129032	188985	112682	175703	97962.5	143216	141349
	CPEB2	sp|Q7Z5Q1-3|CPEB2_HUMAN	Isoform 2 of Cytoplasmic polyadenylation element-binding protein 2 OS=Homo sapiens OX=9606 GN=CPEB2	29	14	27.3	155231	163625	127941	128956	187094	112750	177932	99268.5	144331	143419
	CPEB3	sp|Q8NE35|CPEB3_HUMAN	Cytoplasmic polyadenylation element-binding protein 3 OS=Homo sapiens OX=9606 GN=CPEB3 PE=1 SV=2	34	17	24.5	211727	247791	175616	189132	218718	150563	283637	129155	196499	188062
	CPEB3	sp|Q8NE35-2|CPEB3_HUMAN	Isoform 2 of Cytoplasmic polyadenylation element-binding protein 3 OS=Homo sapiens OX=9606 GN=CPEB3	36	18	29.24	209555	251950	172579	185490	222757	154438	283424	129248	200795	187756
	CPEB4	sp|Q17RY0|CPEB4_HUMAN	Cytoplasmic polyadenylation element-binding protein 4 OS=Homo sapiens OX=9606 GN=CPEB4 PE=1 SV=1	26	14	24.01	126584	128295	108168	101159	139909	89518.6	174672	84224.4	118729	128818
	CPLX1	sp|O14810|CPLX1_HUMAN	Complexin-1 OS=Homo sapiens OX=9606 GN=CPLX1 PE=1 SV=1	6	3	29.1	178793	97811.9	149060	112708	199217	178428	102014	122618	87174.4	76476.6
	CPLX2	sp|Q6PUV4|CPLX2_HUMAN	Complexin-2 OS=Homo sapiens OX=9606 GN=CPLX2 PE=1 SV=2	10	6	35.82	270033	228060	469464	282159	408195	403025	219078	338148	309123	232145
	CPM	sp|P14384|CBPM_HUMAN	Carboxypeptidase M OS=Homo sapiens OX=9606 GN=CPM PE=1 SV=2	29	15	31.38	186744	169177	90417	161968	137745	143798	28739.9	105468	183099	103269
	CPN2	sp|P22792|CPN2_HUMAN	Carboxypeptidase N subunit 2 OS=Homo sapiens OX=9606 GN=CPN2 PE=1 SV=3	5	4	7.89	17435.4	9921.25	21042.2	34793	11535.2	10936.7	15731.9	51558	7753.2	14931.2
	CPNE1	sp|Q99829|CPNE1_HUMAN	Copine-1 OS=Homo sapiens OX=9606 GN=CPNE1 PE=1 SV=1	39	14	21.04	271993	136380	303936	306808	162810	363302	239379	351484	353866	337701
	CPNE2	sp|Q96FN4|CPNE2_HUMAN	Copine-2 OS=Homo sapiens OX=9606 GN=CPNE2 PE=1 SV=3	50	15	30.66	536150	793549	722454	775245	740127	753047	584190	587680	873886	734133
	CPNE3	sp|O75131|CPNE3_HUMAN	Copine-3 OS=Homo sapiens OX=9606 GN=CPNE3 PE=1 SV=1	95	30	51.77	1.56419e+06	1.55327e+06	1.2543e+06	1.50654e+06	1.24446e+06	1.49184e+06	1.98142e+06	1.54989e+06	1.5291e+06	1.75116e+06
	CPNE4	sp|Q96A23|CPNE4_HUMAN	Copine-4 OS=Homo sapiens OX=9606 GN=CPNE4 PE=1 SV=1	74	23	51.53	541358	832187	722288	675573	884566	537651	1.0968e+06	401933	1.10799e+06	1.05957e+06
	CPNE5	sp|Q9HCH3|CPNE5_HUMAN	Copine-5 OS=Homo sapiens OX=9606 GN=CPNE5 PE=1 SV=2	166	37	61.55	1.25407e+06	2.27352e+06	1.9033e+06	1.56368e+06	2.20711e+06	1.1374e+06	1.94219e+06	837665	2.04255e+06	2.10438e+06
	CPNE6	sp|O95741|CPNE6_HUMAN	Copine-6 OS=Homo sapiens OX=9606 GN=CPNE6 PE=1 SV=3	171	32	55.65	1.37251e+06	2.25852e+06	2.54039e+06	1.5321e+06	2.46701e+06	2.27006e+06	3.57955e+06	2.19729e+06	2.95601e+06	3.58976e+06
	CPNE7	sp|Q9UBL6|CPNE7_HUMAN	Copine-7 OS=Homo sapiens OX=9606 GN=CPNE7 PE=1 SV=1	66	23	42.81	850500	1.14556e+06	1.11098e+06	847929	1.04002e+06	682900	1.29171e+06	580916	969023	1.07529e+06
	CPNE8	sp|Q86YQ8|CPNE8_HUMAN	Copine-8 OS=Homo sapiens OX=9606 GN=CPNE8 PE=1 SV=2	90	25	44.86	672568	1.09586e+06	1.10132e+06	864575	1.17377e+06	788320	1.07917e+06	653813	1.14133e+06	1.23676e+06
	CPNE9	sp|Q8IYJ1|CPNE9_HUMAN	Copine-9 OS=Homo sapiens OX=9606 GN=CPNE9 PE=1 SV=3	56	14	27.12	851899	1.55276e+06	1.67226e+06	1.21007e+06	1.4885e+06	1.1067e+06	1.42729e+06	938838	1.62539e+06	1.7008e+06
	CPOX	sp|P36551|HEM6_HUMAN	Oxygen-dependent coproporphyrinogen-III oxidase, mitochondrial OS=Homo sapiens OX=9606 GN=CPOX PE=1 SV=3	21	13	33.04	196112	212865	205635	209004	155403	217607	140675	154802	203723	256746
	CPPED1	sp|Q9BRF8|CPPED_HUMAN	Serine/threonine-protein phosphatase CPPED1 OS=Homo sapiens OX=9606 GN=CPPED1 PE=1 SV=3	30	11	36.94	384217	461680	335000	538581	450225	725312	197831	331070	646632	547835
	CPQ	sp|Q9Y646|CBPQ_HUMAN	Carboxypeptidase Q OS=Homo sapiens OX=9606 GN=CPQ PE=1 SV=1	25	11	25.64	326114	220961	183136	210916	229181	245086	96663.6	149057	195196	187234
	CPS1	sp|P31327|CPSM_HUMAN	Carbamoyl-phosphate synthase [ammonia], mitochondrial OS=Homo sapiens OX=9606 GN=CPS1 PE=1 SV=2	25	19	13.27	120519	114439	115215	134802	149130	131242	101582	201673	104766	115719
	CPSF1	sp|Q10570|CPSF1_HUMAN	Cleavage and polyadenylation specificity factor subunit 1 OS=Homo sapiens OX=9606 GN=CPSF1 PE=1 SV=2	16	13	9.49	61874.3	56722.2	59297.8	59388.9	51680.9	65299.1	56989.1	65554.3	53165.7	59159.4
	CPSF2	sp|Q9P2I0|CPSF2_HUMAN	Cleavage and polyadenylation specificity factor subunit 2 OS=Homo sapiens OX=9606 GN=CPSF2 PE=1 SV=2	8	6	9.46	48463.9	35179.5	35988.9	44116.2	35262.4	43889.4	36014.5	50888	46271.6	43277.6
	CPSF3	sp|Q9UKF6|CPSF3_HUMAN	Cleavage and polyadenylation specificity factor subunit 3 OS=Homo sapiens OX=9606 GN=CPSF3 PE=1 SV=1	8	7	10.82	50443.5	42536.7	49360.6	51412.7	48143.4	51881.1	44203.1	69773.8	41337.5	50118.5
	CPSF6	sp|Q16630|CPSF6_HUMAN	Cleavage and polyadenylation specificity factor subunit 6 OS=Homo sapiens OX=9606 GN=CPSF6 PE=1 SV=2	20	10	19.96	128473	152426	68046.4	87030.7	118195	167522	167390	103381	213058	148270
	CPSF7	sp|Q8N684|CPSF7_HUMAN	Cleavage and polyadenylation specificity factor subunit 7 OS=Homo sapiens OX=9606 GN=CPSF7 PE=1 SV=1	24	10	26.11	248252	327030	167572	203277	194955	377263	264722	177331	346064	239383
	CPT1A	sp|P50416|CPT1A_HUMAN	Carnitine O-palmitoyltransferase 1, liver isoform OS=Homo sapiens OX=9606 GN=CPT1A PE=1 SV=2	92	37	41.14	500979	265274	473658	495744	495525	429811	596856	802833	436782	516191
	CPT1B	sp|Q92523|CPT1B_HUMAN	Carnitine O-palmitoyltransferase 1, muscle isoform OS=Homo sapiens OX=9606 GN=CPT1B PE=1 SV=2	2	2	2.72	19689.6	13191.7	36712.8	27622.4	39858.8	21905	50707.5	46857.9	20096.2	42284.9
	CPT1B	sp|Q92523-4|CPT1B_HUMAN	Isoform 4 of Carnitine O-palmitoyltransferase 1, muscle isoform OS=Homo sapiens OX=9606 GN=CPT1B	5	3	4.05	221447	220651	183737	171382	157815	195024	202997	134062	219539	204039
	CPT1C	sp|Q8TCG5|CPT1C_HUMAN	Carnitine O-palmitoyltransferase 1, brain isoform OS=Homo sapiens OX=9606 GN=CPT1C PE=1 SV=1	25	12	17.19	320036	414297	248682	354109	402756	206868	456604	241206	350630	284007
	CPT2	sp|P23786|CPT2_HUMAN	Carnitine O-palmitoyltransferase 2, mitochondrial OS=Homo sapiens OX=9606 GN=CPT2 PE=1 SV=2	77	32	49.39	137849	452215	422181	424748	278532	261501	158434	412857	117742	310257
	CPTP	sp|Q5TA50|CPTP_HUMAN	Ceramide-1-phosphate transfer protein OS=Homo sapiens OX=9606 GN=CPTP PE=1 SV=1	9	4	17.76	108570	97660.6	76197.2	92071.4	120921	73533.2	68227.6	74355.7	75416.5	61971.6
	CPVL	sp|Q9H3G5|CPVL_HUMAN	Probable serine carboxypeptidase CPVL OS=Homo sapiens OX=9606 GN=CPVL PE=1 SV=2	13	7	11.76	1.55968e+06	911512	1.41955e+06	1.10356e+06	1.24089e+06	920506	988269	966196	1.30199e+06	1.58246e+06
	CPXM2	sp|Q8N436|CPXM2_HUMAN	Inactive carboxypeptidase-like protein X2 OS=Homo sapiens OX=9606 GN=CPXM2 PE=2 SV=3	4	2	2.25	188483	106477	224760	160419	114827	173885	143663	288770	160898	107997
	CRABP1	sp|P29762|RABP1_HUMAN	Cellular retinoic acid-binding protein 1 OS=Homo sapiens OX=9606 GN=CRABP1 PE=1 SV=2	27	10	63.5	65681	57672.3	132375	69297	139767	145903	59376.6	4.0202e+06	196068	121229
	CRABP2	sp|P29373|RABP2_HUMAN	Cellular retinoic acid-binding protein 2 OS=Homo sapiens OX=9606 GN=CRABP2 PE=1 SV=2	3	2	11.59	204701	26087	35396.8	17866	19400.9	23267.7	23780.7	134411	37337	23887.6
	CRACDL	sp|Q6NV74|CRCDL_HUMAN	CRACD-like protein OS=Homo sapiens OX=9606 GN=CRACDL PE=1 SV=3	69	31	43.87	416995	515115	394339	406978	602257	518908	638161	219653	623118	341676
	CRADD	sp|P78560|CRADD_HUMAN	Death domain-containing protein CRADD OS=Homo sapiens OX=9606 GN=CRADD PE=1 SV=1	2	2	16.58	19831.3	23555.3	23005.7	16721.2	24203	12445.9	17271.8	20195.7	23298.8	22761.6
	CRAT	sp|P43155|CACP_HUMAN	Carnitine O-acetyltransferase OS=Homo sapiens OX=9606 GN=CRAT PE=1 SV=5	127	25	36.9	735337	1.767e+06	1.72798e+06	1.59415e+06	1.18801e+06	1.4012e+06	1.48534e+06	1.18997e+06	1.55412e+06	2.22834e+06
	CRB2	sp|Q5IJ48|CRUM2_HUMAN	Protein crumbs homolog 2 OS=Homo sapiens OX=9606 GN=CRB2 PE=1 SV=2	1	1	1.25	50721.1	25732.4	20351.8	37218.2	15239.9	15808.2	11847.5	25311.4	17975.3	8936.2
	CRBN	sp|Q96SW2|CRBN_HUMAN	Protein cereblon OS=Homo sapiens OX=9606 GN=CRBN PE=1 SV=1	39	17	39.82	452692	577019	452841	505381	441748	454441	554619	335481	508750	451943
	CREB1	sp|P16220|CREB1_HUMAN	Cyclic AMP-responsive element-binding protein 1 OS=Homo sapiens OX=9606 GN=CREB1 PE=1 SV=3	4	3	9.17	64684	43545.8	28816.3	42419.1	38849.2	62653.5	33277	37034	42501.2	20541.3
	CREBBP	sp|Q92793|CBP_HUMAN	CREB-binding protein OS=Homo sapiens OX=9606 GN=CREBBP PE=1 SV=3	4	3	1.43	19928.4	28656.2	21447.9	27045.9	23021.6	32949.6	25987.2	21158.2	19413.9	23556.3
	CRELD1	sp|Q96HD1|CREL1_HUMAN	Protein disulfide isomerase CRELD1 OS=Homo sapiens OX=9606 GN=CRELD1 PE=1 SV=3	12	8	17.86	107294	102305	67408.4	115323	161108	113556	169862	148199	131718	155795
	CRHBP	sp|P24387|CRHBP_HUMAN	Corticotropin-releasing factor-binding protein OS=Homo sapiens OX=9606 GN=CRHBP PE=1 SV=2	14	8	27.95	200507	108736	114189	75949.4	98107.5	120336	170072	101564	122986	168099
	CRIP1	sp|P50238|CRIP1_HUMAN	Cysteine-rich protein 1 OS=Homo sapiens OX=9606 GN=CRIP1 PE=1 SV=3	2	1	9.09	27040.8	36146.4	45328.5	160311	64059.8	262813	22802.8	724245	28430.8	47402.4
	CRIP2	sp|P52943|CRIP2_HUMAN	Cysteine-rich protein 2 OS=Homo sapiens OX=9606 GN=CRIP2 PE=1 SV=1	42	7	42.31	3.36242e+06	1.96746e+06	1.41214e+06	1.37598e+06	2.34039e+06	2.69424e+06	1.99769e+06	1.04147e+06	2.31269e+06	1.75438e+06
	CRK	sp|P46108|CRK_HUMAN	Adapter molecule crk OS=Homo sapiens OX=9606 GN=CRK PE=1 SV=2	57	19	63.81	702916	521521	488644	469037	477950	578831	425470	475436	552188	436209
	CRK	sp|P46108-2|CRK_HUMAN	Isoform Crk-I of Adapter molecule crk OS=Homo sapiens OX=9606 GN=CRK	51	16	88.23	699925	544659	479675	471877	484167	572982	400625	455648	544756	424582
	CRKL	sp|P46109|CRKL_HUMAN	Crk-like protein OS=Homo sapiens OX=9606 GN=CRKL PE=1 SV=1	69	17	52.47	432035	276627	358350	282976	343870	317989	256083	303195	313242	281803
	CRLF3	sp|Q8IUI8|CRLF3_HUMAN	Cytokine receptor-like factor 3 OS=Homo sapiens OX=9606 GN=CRLF3 PE=1 SV=2	5	5	12.9	37957.7	32309.4	36430.5	34030.6	37370.4	48187.4	47098.4	50122.1	32052.7	47996.1
	CRMP1	sp|Q14194|DPYL1_HUMAN	Dihydropyrimidinase-related protein 1 OS=Homo sapiens OX=9606 GN=CRMP1 PE=1 SV=1	702	47	77.8	3.1243e+07	4.50302e+07	2.6388e+07	2.48854e+07	3.79458e+07	2.30504e+07	3.60461e+07	1.17677e+07	4.52497e+07	2.98062e+07
	CRMP1	sp|Q14194-2|DPYL1_HUMAN	Isoform LCRMP-1 of Dihydropyrimidinase-related protein 1 OS=Homo sapiens OX=9606 GN=CRMP1	713	51	73.91	3.11203e+07	4.49092e+07	2.63148e+07	2.50003e+07	3.78855e+07	23122072	3.62331e+07	1.17365e+07	4.52927e+07	2.97545e+07
	CRNKL1	sp|Q9BZJ0|CRNL1_HUMAN	Crooked neck-like protein 1 OS=Homo sapiens OX=9606 GN=CRNKL1 PE=1 SV=4	11	10	11.79	62524.1	55091.4	52171.8	60448.9	44142.6	47898.8	48549.4	59174.4	63416	56366.5
	CROCC	sp|Q5TZA2|CROCC_HUMAN	Rootletin OS=Homo sapiens OX=9606 GN=CROCC PE=1 SV=1	34	22	11.75	480790	377366	540858	577153	407441	517801	518907	781121	466474	457240
	CROCC2	sp|H7BZ55|CRCC2_HUMAN	Putative ciliary rootlet coiled-coil protein 2 OS=Homo sapiens OX=9606 GN=CROCC2 PE=5 SV=4	2	2	1.33	100250	106748	91741.2	70814.7	135496	56463	75190.3	31875.6	96965.8	97048.4
	CROT	sp|Q9UKG9|OCTC_HUMAN	Peroxisomal carnitine O-octanoyltransferase OS=Homo sapiens OX=9606 GN=CROT PE=1 SV=2	4	4	8.99	52764.2	63378.8	52467.5	64356.4	38436.8	44056.7	36427.5	60258.3	47876	67171.7
	CRP	sp|P02741|CRP_HUMAN	C-reactive protein OS=Homo sapiens OX=9606 GN=CRP PE=1 SV=1	29	7	27.68	35894.7	115674	300493	96365.5	126705	114530	100262	1.75935e+06	34107.5	94114.7
	CRPPA	sp|A4D126|ISPD_HUMAN	D-ribitol-5-phosphate cytidylyltransferase OS=Homo sapiens OX=9606 GN=CRPPA PE=1 SV=2	23	14	37.47	132531	123306	105239	140648	105291	133603	94795.7	95876.5	108619	109373
	CRTAC1	sp|Q9NQ79|CRAC1_HUMAN	Cartilage acidic protein 1 OS=Homo sapiens OX=9606 GN=CRTAC1 PE=1 SV=2	56	21	35.55	292608	252283	354038	310437	238603	307172	218895	469331	262831	284496
	CRTC1	sp|Q6UUV9|CRTC1_HUMAN	CREB-regulated transcription coactivator 1 OS=Homo sapiens OX=9606 GN=CRTC1 PE=1 SV=2	17	8	12.78	317775	266964	408365	313830	370921	337016	451341	183174	425619	260568
	CRYAB	sp|P02511|CRYAB_HUMAN	Alpha-crystallin B chain OS=Homo sapiens OX=9606 GN=CRYAB PE=1 SV=2	208	18	70.85	3.32643e+07	8.41843e+06	1.30733e+07	6.59213e+07	2.70112e+07	2.74507e+07	2.68968e+06	9.21746e+06	1.83016e+07	1.27667e+07
	CRYBG3	sp|Q68DQ2|CRBG3_HUMAN	Very large A-kinase anchor protein OS=Homo sapiens OX=9606 GN=CRYBG3 PE=1 SV=3	3	3	0.94	41616.6	27034.8	32046.6	33114	36520.7	32723.4	25084.8	38642.4	26886.4	20770.8
	CRYGS	sp|P22914|CRYGS_HUMAN	Gamma-crystallin S OS=Homo sapiens OX=9606 GN=CRYGS PE=1 SV=4	1	1	6.18	57918.6	20868.9	34510.4	37143.7	16457	27972.7	27938.8	35518.5	11336.2	16386.4
	CRYL1	sp|Q9Y2S2|CRYL1_HUMAN	Lambda-crystallin homolog OS=Homo sapiens OX=9606 GN=CRYL1 PE=1 SV=3	108	26	58.62	906774	912974	1.09813e+06	985879	917392	1.38616e+06	847732	1.57186e+06	1.05543e+06	1.10271e+06
	CRYM	sp|Q14894|CRYM_HUMAN	Ketimine reductase mu-crystallin OS=Homo sapiens OX=9606 GN=CRYM PE=1 SV=1	233	23	68.79	4.21258e+06	6.89599e+06	5.02784e+06	3.37097e+06	8.38969e+06	4.31683e+06	6.73669e+06	2.31377e+06	1.0442e+07	6.1091e+06
	CRYZ	sp|Q08257|QOR_HUMAN	Quinone oxidoreductase OS=Homo sapiens OX=9606 GN=CRYZ PE=1 SV=1	134	21	72.34	2.37573e+06	539145	2.37549e+06	2.01266e+06	1.66183e+06	1.28745e+06	2.0592e+06	223199	1.2112e+06	2.19024e+06
	CRYZL1	sp|O95825|QORL1_HUMAN	Quinone oxidoreductase-like protein 1 OS=Homo sapiens OX=9606 GN=CRYZL1 PE=1 SV=2	38	15	42.41	239741	258051	240212	231589	307924	237304	262265	225811	331542	345512
	CS	sp|O75390|CISY_HUMAN	Citrate synthase, mitochondrial OS=Homo sapiens OX=9606 GN=CS PE=1 SV=2	289	36	53.43	1.02349e+07	9.7311e+06	1.0504e+07	9.13125e+06	1.05863e+07	6.49884e+06	9.51893e+06	9.43936e+06	8.17489e+06	1.12941e+07
	CSDE1	sp|O75534|CSDE1_HUMAN	Cold shock domain-containing protein E1 OS=Homo sapiens OX=9606 GN=CSDE1 PE=1 SV=2	142	50	54.64	654884	550912	745526	562541	732651	640744	720067	621094	696995	787972
	CSE1L	sp|P55060|XPO2_HUMAN	Exportin-2 OS=Homo sapiens OX=9606 GN=CSE1L PE=1 SV=3	168	51	46.65	613821	526070	716660	588787	622898	675237	698396	667983	638270	743250
	CSF1R	sp|P07333|CSF1R_HUMAN	Macrophage colony-stimulating factor 1 receptor OS=Homo sapiens OX=9606 GN=CSF1R PE=1 SV=2	7	4	4.84	107388	72223.4	72293.1	79960	53760.4	78197.8	48487.3	78665.6	48750.8	72827.5
	CSK	sp|P41240|CSK_HUMAN	Tyrosine-protein kinase CSK OS=Homo sapiens OX=9606 GN=CSK PE=1 SV=1	42	18	47.55	193160	138542	150390	139594	139990	193889	134154	184264	141773	165540
	CSMD1	sp|Q96PZ7|CSMD1_HUMAN	CUB and sushi domain-containing protein 1 OS=Homo sapiens OX=9606 GN=CSMD1 PE=1 SV=3	11	9	2.83	64082	82527.7	82120.2	78737.4	71270.9	52121.3	73211.5	68270.7	60695.9	70411.9
	CSMD2	sp|Q7Z408|CSMD2_HUMAN	CUB and sushi domain-containing protein 2 OS=Homo sapiens OX=9606 GN=CSMD2 PE=1 SV=2	16	12	4.01	40095.5	56657.1	50132.1	49441.4	46233.6	36590.7	74639.1	50477.9	48534.1	49857
	CSMD3	sp|Q7Z407|CSMD3_HUMAN	CUB and sushi domain-containing protein 3 OS=Homo sapiens OX=9606 GN=CSMD3 PE=2 SV=3	4	3	0.86	35779.5	41062.2	35286.2	50301.5	30228.3	24725.4	36413	39454.1	25358.8	22887.1
	CSNK1A1	sp|P48729|KC1A_HUMAN	Casein kinase I isoform alpha OS=Homo sapiens OX=9606 GN=CSNK1A1 PE=1 SV=2	39	18	41.25	221389	174721	162151	176296	181784	236941	179713	241509	179932	223186
	CSNK1A1	sp|P48729-2|KC1A_HUMAN	Isoform 2 of Casein kinase I isoform alpha OS=Homo sapiens OX=9606 GN=CSNK1A1	38	18	37.53	224644	178336	163169	178630	183953	229396	179778	237502	173984	222413
	CSNK1D	sp|P48730|KC1D_HUMAN	Casein kinase I isoform delta OS=Homo sapiens OX=9606 GN=CSNK1D PE=1 SV=2	57	21	42.65	434032	399012	445489	411201	401462	560513	512192	457422	548236	667177
	CSNK1E	sp|P49674|KC1E_HUMAN	Casein kinase I isoform epsilon OS=Homo sapiens OX=9606 GN=CSNK1E PE=1 SV=1	58	22	45.67	446113	436364	434005	442567	411341	578206	525812	442055	568050	622623
	CSNK1G2	sp|P78368|KC1G2_HUMAN	Casein kinase I isoform gamma-2 OS=Homo sapiens OX=9606 GN=CSNK1G2 PE=1 SV=1	26	13	26.51	268380	209241	215784	223787	265223	186479	203600	181321	222374	180448
	CSNK1G3	sp|Q9Y6M4|KC1G3_HUMAN	Casein kinase I isoform gamma-3 OS=Homo sapiens OX=9606 GN=CSNK1G3 PE=1 SV=2	34	16	30.87	300027	233835	237281	247513	274329	206060	217847	200277	244204	202510
	CSNK2A1	sp|P68400|CSK21_HUMAN	Casein kinase II subunit alpha OS=Homo sapiens OX=9606 GN=CSNK2A1 PE=1 SV=1	94	23	56.01	698824	725944	617419	617342	745463	536415	652655	576980	664713	673976
	CSNK2A1	tr|A0A2R8YF47|A0A2R8YF47_HUMAN	Casein kinase II subunit alpha OS=Homo sapiens OX=9606 GN=CSNK2A1 PE=4 SV=1	13	4	53.19	173295	245855	223915	171532	251002	241154	267803	181258	287540	281033
	CSNK2A1	tr|A0A2R8YEL7|A0A2R8YEL7_HUMAN	Casein kinase II subunit alpha OS=Homo sapiens OX=9606 GN=CSNK2A1 PE=4 SV=1	16	5	68.17	284634	403813	367777	281738	412267	396092	439863	297714	472280	461593
	CSNK2A2	sp|P19784|CSK22_HUMAN	Casein kinase II subunit alpha' OS=Homo sapiens OX=9606 GN=CSNK2A2 PE=1 SV=1	58	20	68.86	688885	545641	575809	550748	625184	506077	603061	522721	567595	620996
	CSNK2B	sp|P67870|CSK2B_HUMAN	Casein kinase II subunit beta OS=Homo sapiens OX=9606 GN=CSNK2B PE=1 SV=1	32	10	41.86	515994	314561	324929	321652	408166	296096	334374	313320	314826	368301
	CSNK2B	tr|N0E650|N0E650_HUMAN	Casein kinase II subunit beta (Fragment) OS=Homo sapiens OX=9606 GN=CSNK2B PE=2 SV=1	3	1	17.95	80528	40039.2	60931.4	89989.3	65017.9	53304	28871	63853.9	46123.4	39175
	CSPG4	sp|Q6UVK1|CSPG4_HUMAN	Chondroitin sulfate proteoglycan 4 OS=Homo sapiens OX=9606 GN=CSPG4 PE=1 SV=2	30	26	15.85	105771	164910	89481.4	162670	97093.5	96396.2	69218.8	67097.1	80860.9	81899.3
	CSPG5	sp|O95196|CSPG5_HUMAN	Chondroitin sulfate proteoglycan 5 OS=Homo sapiens OX=9606 GN=CSPG5 PE=1 SV=3	11	3	8.3	66530	106841	64066.1	69420.3	83845	87647.2	96228	48048.5	99898.9	83647.2
	CSRP1	sp|P21291|CSRP1_HUMAN	Cysteine and glycine-rich protein 1 OS=Homo sapiens OX=9606 GN=CSRP1 PE=1 SV=3	119	14	68.39	1.61758e+06	2.22398e+06	1.75254e+06	2.23731e+06	2.19352e+06	7.5446e+06	1.55678e+06	2.77349e+06	4.08508e+06	3.33453e+06
	CSRP2	sp|Q16527|CSRP2_HUMAN	Cysteine and glycine-rich protein 2 OS=Homo sapiens OX=9606 GN=CSRP2 PE=1 SV=3	11	7	34.71	78120.8	69208.7	85110.8	113238	76897.6	134024	59392.7	273718	77412.5	60368.5
	CSRP3	sp|P50461|CSRP3_HUMAN	Cysteine and glycine-rich protein 3 OS=Homo sapiens OX=9606 GN=CSRP3 PE=1 SV=1	4	1	3.61	112130	116432	470931	168340	208553	1.32485e+06	155634	936206	966366	790990
	CST3	sp|P01034|CYTC_HUMAN	Cystatin-C OS=Homo sapiens OX=9606 GN=CST3 PE=1 SV=1	35	7	36.98	680315	339591	291303	501009	280500	306053	179786	458336	221910	295668
	CSTA	sp|P01040|CYTA_HUMAN	Cystatin-A OS=Homo sapiens OX=9606 GN=CSTA PE=1 SV=1	4	3	27.55	30563.6	20704.5	82518.2	28471.6	41214.2	59813.9	67447.7	29744.1	42737.6	53194.6
	CSTB	sp|P04080|CYTB_HUMAN	Cystatin-B OS=Homo sapiens OX=9606 GN=CSTB PE=1 SV=2	38	6	64.28	1.00134e+06	1.04271e+06	937899	1.05428e+06	865127	1.37827e+06	772435	1.11157e+06	1.28721e+06	874214
	CSTF1	sp|Q05048|CSTF1_HUMAN	Cleavage stimulation factor subunit 1 OS=Homo sapiens OX=9606 GN=CSTF1 PE=1 SV=1	6	6	12.99	142762	154858	120106	143534	134903	118240	157407	144900	125222	156081
	CSTF2	sp|P33240|CSTF2_HUMAN	Cleavage stimulation factor subunit 2 OS=Homo sapiens OX=9606 GN=CSTF2 PE=1 SV=1	7	4	6.93	108486	109843	72368.5	69919.9	73120.5	149333	107914	66917.4	141919	85391.3
	CSTF3	sp|Q12996|CSTF3_HUMAN	Cleavage stimulation factor subunit 3 OS=Homo sapiens OX=9606 GN=CSTF3 PE=1 SV=1	12	7	10.04	84518.2	87046.6	104613	82870.1	72670.7	105754	84825.9	105001	105122	110360
	CTAGE1	sp|Q96RT6|CTGE2_HUMAN	cTAGE family member 2 OS=Homo sapiens OX=9606 GN=CTAGE1 PE=1 SV=2	4	3	3.49	75070.2	106830	49575.3	59403.7	66505.3	147234	111335	57127.5	145481	88143.4
	CTAGE6	sp|Q86UF2|CTGE6_HUMAN	cTAGE family member 6 OS=Homo sapiens OX=9606 GN=CTAGE6 PE=2 SV=2	2	2	1.93	60004.6	52720.8	48822.8	37875.5	58276.4	39047.9	41690.8	70508.6	44349.2	35400.9
	CTBP1	sp|Q13363|CTBP1_HUMAN	C-terminal-binding protein 1 OS=Homo sapiens OX=9606 GN=CTBP1 PE=1 SV=2	114	18	48.86	2.23448e+06	2.92792e+06	2.63818e+06	2.12477e+06	3.20391e+06	2.27958e+06	3.36509e+06	2.14449e+06	3.39351e+06	3.30446e+06
	CTBP2	sp|P56545|CTBP2_HUMAN	C-terminal-binding protein 2 OS=Homo sapiens OX=9606 GN=CTBP2 PE=1 SV=1	55	17	33.26	2.25374e+06	2.8203e+06	2.42658e+06	1.9013e+06	3.01715e+06	2.08961e+06	3.16482e+06	1.75319e+06	3.09131e+06	3.20601e+06
	CTCF	sp|P49711|CTCF_HUMAN	Transcriptional repressor CTCF OS=Homo sapiens OX=9606 GN=CTCF PE=1 SV=1	4	4	5.23	70828.9	67034	62013.4	100113	60703	81149.9	30100.4	76394.2	45566.4	49930.1
	CTCF	sp|P49711-2|CTCF_HUMAN	Isoform 2 of Transcriptional repressor CTCF OS=Homo sapiens OX=9606 GN=CTCF	5	5	12.78	52870.7	61079.1	61160.2	82324.2	60526.7	83525	59888.8	84577.5	67419.1	81004.6
	CTDNEP1	sp|O95476|CNEP1_HUMAN	CTD nuclear envelope phosphatase 1 OS=Homo sapiens OX=9606 GN=CTDNEP1 PE=1 SV=2	5	4	21.72	59985.2	51182.5	55060	39150.5	56013.6	43842.7	42403.6	42170.7	31800.9	34551.1
	CTDP1	sp|Q9Y5B0|CTDP1_HUMAN	RNA polymerase II subunit A C-terminal domain phosphatase OS=Homo sapiens OX=9606 GN=CTDP1 PE=1 SV=3	6	4	4.58	19982.9	31443.2	16007.3	27131.7	18826.5	31976.3	27802.8	19415.5	18207.7	16938.4
	CTH	sp|P32929|CGL_HUMAN	Cystathionine gamma-lyase OS=Homo sapiens OX=9606 GN=CTH PE=1 SV=3	26	13	37.28	109026	128667	152179	156104	151598	132313	166108	128430	149011	182646
	CTHRC1	sp|Q96CG8|CTHR1_HUMAN	Collagen triple helix repeat-containing protein 1 OS=Homo sapiens OX=9606 GN=CTHRC1 PE=1 SV=1	2	2	6.58	13575.7	28225.4	12380.5	15236.5	12280.8	98655.1	67753	61980.1	51358.1	247789
	CTIF	sp|O43310|CTIF_HUMAN	CBP80/20-dependent translation initiation factor OS=Homo sapiens OX=9606 GN=CTIF PE=1 SV=1	13	9	15.05	83143.1	83128	50183.3	62875	67571.9	95583.9	119988	65412.4	118216	89299.3
	CTNNA1	sp|P35221|CTNA1_HUMAN	Catenin alpha-1 OS=Homo sapiens OX=9606 GN=CTNNA1 PE=1 SV=1	118	42	46.69	692388	485446	938516	685629	696379	857825	875609	1.06949e+06	637236	818877
	CTNNA2	sp|P26232|CTNA2_HUMAN	Catenin alpha-2 OS=Homo sapiens OX=9606 GN=CTNNA2 PE=1 SV=5	417	71	60.02	1.89539e+06	2.02449e+06	3.84652e+06	2.3838e+06	3.16703e+06	3.08682e+06	4.61024e+06	3.64886e+06	3.10543e+06	3.81476e+06
	CTNNA2	sp|P26232-2|CTNA2_HUMAN	Isoform 2 of Catenin alpha-2 OS=Homo sapiens OX=9606 GN=CTNNA2	420	73	66.3	1.89539e+06	2.02449e+06	3.84652e+06	2.3838e+06	3.16703e+06	3.08682e+06	4.61024e+06	3.64886e+06	3.10543e+06	3.81476e+06
	CTNNA3	sp|Q9UI47|CTNA3_HUMAN	Catenin alpha-3 OS=Homo sapiens OX=9606 GN=CTNNA3 PE=1 SV=2	25	15	16.09	92590.5	64552.1	69281.2	114966	74022.7	126987	29649.5	59282.3	80214.5	70778.2
	CTNNAL1	sp|Q9UBT7|CTNL1_HUMAN	Alpha-catulin OS=Homo sapiens OX=9606 GN=CTNNAL1 PE=1 SV=2	2	2	2.04	86767.2	69636.4	55813.4	83690.1	118082	95266	63526.4	77836.1	72036.8	66595.2
	CTNNB1	sp|P35222|CTNB1_HUMAN	Catenin beta-1 OS=Homo sapiens OX=9606 GN=CTNNB1 PE=1 SV=1	310	57	61.71	1.56983e+06	1.7177e+06	2.14102e+06	1.60463e+06	2.25756e+06	1.95945e+06	2.98322e+06	2.29998e+06	2.11355e+06	2.3447e+06
	CTNNBL1	sp|Q8WYA6|CTBL1_HUMAN	Beta-catenin-like protein 1 OS=Homo sapiens OX=9606 GN=CTNNBL1 PE=1 SV=1	13	8	8.88	75537.4	75014.6	68320.5	73295.8	61152.9	69530.3	73042.9	69842.5	72346.4	57010.1
	CTNND1	sp|O60716|CTND1_HUMAN	Catenin delta-1 OS=Homo sapiens OX=9606 GN=CTNND1 PE=1 SV=1	19	9	11.47	338692	223242	265481	257149	354874	249710	254288	202408	214654	215900
	CTNND1	sp|O60716-10|CTND1_HUMAN	Isoform 2AB of Catenin delta-1 OS=Homo sapiens OX=9606 GN=CTNND1	99	39	41.41	824783	798123	834265	855941	1.01371e+06	722996	908560	793374	740968	817229
	CTNND1	sp|O60716-11|CTND1_HUMAN	Isoform 2AC of Catenin delta-1 OS=Homo sapiens OX=9606 GN=CTNND1	17	9	12.54	326790	239326	265097	265607	358678	215873	242098	214143	192607	197192
	CTNND2	sp|Q9UQB3|CTND2_HUMAN	Catenin delta-2 OS=Homo sapiens OX=9606 GN=CTNND2 PE=1 SV=3	199	60	49.63	1.29186e+06	1.30472e+06	1.50014e+06	1.3653e+06	1.67521e+06	1.72586e+06	1.94259e+06	1.55873e+06	1.238e+06	1.52524e+06
	CTPS1	sp|P17812|PYRG1_HUMAN	CTP synthase 1 OS=Homo sapiens OX=9606 GN=CTPS1 PE=1 SV=2	48	17	32.32	257340	197287	180942	218740	202601	204129	212086	185674	215495	250182
	CTPS2	sp|Q9NRF8|PYRG2_HUMAN	CTP synthase 2 OS=Homo sapiens OX=9606 GN=CTPS2 PE=1 SV=1	51	22	36.86	161090	157452	163857	221660	159813	209531	73319.9	212674	178726	155085
	CTR9	sp|Q6PD62|CTR9_HUMAN	RNA polymerase-associated protein CTR9 homolog OS=Homo sapiens OX=9606 GN=CTR9 PE=1 SV=1	2	2	1.96	117170	91715.6	118529	118012	110966	115427	77773.3	181667	93350.6	116455
	CTSA	sp|P10619|PPGB_HUMAN	Lysosomal protective protein OS=Homo sapiens OX=9606 GN=CTSA PE=1 SV=2	13	7	14.58	198224	177617	280139	243919	197014	246935	137914	324424	193305	251938
	CTSB	sp|P07858|CATB_HUMAN	Cathepsin B OS=Homo sapiens OX=9606 GN=CTSB PE=1 SV=3	36	13	34.51	328220	473875	677171	498795	366120	475907	448064	582294	451841	554772
	CTSC	sp|P53634|CATC_HUMAN	Dipeptidyl peptidase 1 OS=Homo sapiens OX=9606 GN=CTSC PE=1 SV=2	1	1	2.59	63176.7	58511.9	80432.4	71603.8	64602.5	66193.2	54618.7	87551	69549.2	53995
	CTSD	sp|P07339|CATD_HUMAN	Cathepsin D OS=Homo sapiens OX=9606 GN=CTSD PE=1 SV=1	243	22	49.51	7.48317e+06	7.09808e+06	9.37901e+06	7.48658e+06	7.83995e+06	9.06132e+06	5.56055e+06	1.37135e+07	7.29617e+06	7.23927e+06
	CTSF	sp|Q9UBX1|CATF_HUMAN	Cathepsin F OS=Homo sapiens OX=9606 GN=CTSF PE=1 SV=1	3	3	5.17	18969.6	24377.9	30346.9	36321.4	25784.8	30701	28212.4	36660.1	24278.9	35648.9
	CTSG	sp|P08311|CATG_HUMAN	Cathepsin G OS=Homo sapiens OX=9606 GN=CTSG PE=1 SV=2	7	6	23.14	39367.2	20875.6	129849	48463	62058.9	76832.5	36823.6	314845	81144	91343.3
	CTSH	sp|P09668|CATH_HUMAN	Pro-cathepsin H OS=Homo sapiens OX=9606 GN=CTSH PE=1 SV=4	15	7	16.42	60990.6	76852.1	48616.9	59452.7	31291.6	149893	30949.3	94172.6	55763.2	29606.2
	CTSL	sp|P07711|CATL1_HUMAN	Procathepsin L OS=Homo sapiens OX=9606 GN=CTSL PE=1 SV=2	7	3	6.91	167689	168139	155807	179435	137249	146202	70423.8	172737	134639	139024
	CTSZ	sp|Q9UBR2|CATZ_HUMAN	Cathepsin Z OS=Homo sapiens OX=9606 GN=CTSZ PE=1 SV=1	11	5	18.48	145802	91854.9	156844	109218	96450.1	51583.6	79472.7	263130	94512.4	124899
	CTTN	sp|Q14247|SRC8_HUMAN	Src substrate cortactin OS=Homo sapiens OX=9606 GN=CTTN PE=1 SV=2	110	34	51.82	1.83218e+06	1.82857e+06	1.77337e+06	1.49492e+06	1.69998e+06	3.12093e+06	2.35494e+06	1.12744e+06	3.16721e+06	1.74368e+06
	CTTNBP2	sp|Q8WZ74|CTTB2_HUMAN	Cortactin-binding protein 2 OS=Homo sapiens OX=9606 GN=CTTNBP2 PE=1 SV=1	14	11	6.79	106639	81604	71172.9	88993.8	106521	88609.4	90101.5	64125.8	89367.5	88056
	CTTNBP2NL	sp|Q9P2B4|CT2NL_HUMAN	CTTNBP2 N-terminal-like protein OS=Homo sapiens OX=9606 GN=CTTNBP2NL PE=1 SV=2	6	3	4.23	30081.6	38760.3	28024.5	24457.3	26704.3	36179.5	29538	24189.2	44117.9	26167.5
	CTU1	sp|Q7Z7A3|CTU1_HUMAN	Cytoplasmic tRNA 2-thiolation protein 1 OS=Homo sapiens OX=9606 GN=CTU1 PE=1 SV=1	2	2	5.17	173000	143437	123085	191714	130333	164436	49109.5	169804	148423	77169.1
	CUEDC2	sp|Q9H467|CUED2_HUMAN	CUE domain-containing protein 2 OS=Homo sapiens OX=9606 GN=CUEDC2 PE=1 SV=1	1	1	3.48	59986.5	20211	39397	53343.9	52874.3	59631	60963.5	34177.6	44702.5	32707.8
	CUL1	sp|Q13616|CUL1_HUMAN	Cullin-1 OS=Homo sapiens OX=9606 GN=CUL1 PE=1 SV=2	142	53	55.15	644759	693547	536330	536270	587460	584175	706068	552249	755743	637273
	CUL2	sp|Q13617|CUL2_HUMAN	Cullin-2 OS=Homo sapiens OX=9606 GN=CUL2 PE=1 SV=2	150	53	55.97	641025	829817	711612	556498	776072	647554	826728	534210	929393	813105
	CUL3	sp|Q13618|CUL3_HUMAN	Cullin-3 OS=Homo sapiens OX=9606 GN=CUL3 PE=1 SV=2	201	67	62.11	650868	740627	542485	541175	752286	616525	863977	558933	832505	748571
	CUL4A	sp|Q13619|CUL4A_HUMAN	Cullin-4A OS=Homo sapiens OX=9606 GN=CUL4A PE=1 SV=3	96	39	46.51	296847	321938	300523	300824	298236	334195	345808	288859	407389	353926
	CUL4B	sp|Q13620|CUL4B_HUMAN	Cullin-4B OS=Homo sapiens OX=9606 GN=CUL4B PE=1 SV=4	148	51	44.25	298750	347948	275332	302720	307967	344116	353911	271402	442879	363898
	CUL5	sp|Q93034|CUL5_HUMAN	Cullin-5 OS=Homo sapiens OX=9606 GN=CUL5 PE=1 SV=4	144	52	48.33	523103	486786	429190	456121	510057	488908	520464	442864	630776	473195
	CUL7	sp|Q14999|CUL7_HUMAN	Cullin-7 OS=Homo sapiens OX=9606 GN=CUL7 PE=1 SV=2	11	8	5.48	33738	62515.4	59189	60379.4	30782.4	42339.6	43400	55598.7	41830.4	48181.8
	CUL7	sp|Q14999-2|CUL7_HUMAN	Isoform 2 of Cullin-7 OS=Homo sapiens OX=9606 GN=CUL7	12	9	5.95	46900	86904.1	82280	83934.9	42791.3	58857.3	60331.4	77289	58149.4	66978.6
	CUL9	sp|Q8IWT3|CUL9_HUMAN	Cullin-9 OS=Homo sapiens OX=9606 GN=CUL9 PE=1 SV=2	26	21	9.3	69880.8	132839	119315	125759	73401.1	99299.4	99997	104903	89481.5	114604
	CUTA	sp|O60888|CUTA_HUMAN	Protein CutA OS=Homo sapiens OX=9606 GN=CUTA PE=1 SV=2	16	6	38.55	173791	197142	130849	161960	110090	163178	130890	96076.1	201486	123659
	CUTC	sp|Q9NTM9|CUTC_HUMAN	Copper homeostasis protein cutC homolog OS=Homo sapiens OX=9606 GN=CUTC PE=1 SV=1	8	6	25.64	151047	193455	240525	203234	179504	230713	86643.3	217866	195051	134934
	CUX1	sp|P39880|CUX1_HUMAN	Homeobox protein cut-like 1 OS=Homo sapiens OX=9606 GN=CUX1 PE=1 SV=3	2	2	1.13	87066.5	106462	52258	56151.8	44769.5	63355.5	77784.9	78064.5	69094.1	62738.9
	CWC27	sp|Q6UX04|CWC27_HUMAN	Spliceosome-associated protein CWC27 homolog OS=Homo sapiens OX=9606 GN=CWC27 PE=1 SV=1	4	3	6.36	31112.3	48142.1	25275	26077.1	31934.9	51821.2	55325.9	32258.9	38636.8	42168.1
	CWF19L1	sp|Q69YN2|C19L1_HUMAN	CWF19-like protein 1 OS=Homo sapiens OX=9606 GN=CWF19L1 PE=1 SV=2	1	1	2.23	14138.2	40837.1	9488.93	18662.7	15264.8	27596.9	9892.39	11158.2	19100.3	11547.3
	CXADR	sp|P78310|CXAR_HUMAN	Coxsackievirus and adenovirus receptor OS=Homo sapiens OX=9606 GN=CXADR PE=1 SV=1	31	15	41.64	308953	230348	221480	186049	290921	282739	329781	177886	429519	357220
	CYB561	sp|P49447|CY561_HUMAN	Cytochrome b561 OS=Homo sapiens OX=9606 GN=CYB561 PE=1 SV=2	5	3	9.96	58158.7	50842.2	72206.9	39993.1	82701.4	71249.7	58364.9	62253	56953.4	71601.4
	CYB5A	sp|P00167|CYB5_HUMAN	Cytochrome b5 OS=Homo sapiens OX=9606 GN=CYB5A PE=1 SV=2	8	3	26.86	87012.6	56641	44412.4	62849.6	63701.4	57160.7	38794	72257.9	65010.3	45541.1
	CYB5B	sp|O43169|CYB5B_HUMAN	Cytochrome b5 type B OS=Homo sapiens OX=9606 GN=CYB5B PE=1 SV=3	25	6	58.66	334047	319768	425135	386730	519562	494657	375308	512492	472649	489030
	CYB5R1	sp|Q9UHQ9|NB5R1_HUMAN	NADH-cytochrome b5 reductase 1 OS=Homo sapiens OX=9606 GN=CYB5R1 PE=1 SV=1	78	22	58.69	437359	547041	446706	501773	444862	585161	537271	470048	570623	581213
	CYB5R2	sp|Q6BCY4|NB5R2_HUMAN	NADH-cytochrome b5 reductase 2 OS=Homo sapiens OX=9606 GN=CYB5R2 PE=1 SV=1	47	19	67.03	251351	216479	224020	279804	314864	653763	68699.7	224682	405576	290009
	CYB5R3	sp|P00387|NB5R3_HUMAN	NADH-cytochrome b5 reductase 3 OS=Homo sapiens OX=9606 GN=CYB5R3 PE=1 SV=3	134	23	64.45	1.63357e+06	1.85886e+06	2.22991e+06	1.95844e+06	1.76856e+06	2.15154e+06	1.96848e+06	2.66235e+06	2.33508e+06	3.23553e+06
	CYBA	sp|P13498|CY24A_HUMAN	Cytochrome b-245 light chain OS=Homo sapiens OX=9606 GN=CYBA PE=1 SV=3	5	3	16.41	192030	84243	74139.5	55675.2	69756.8	118587	84691.2	136821	59462.7	78761.7
	CYBB	sp|P04839|CY24B_HUMAN	Cytochrome b-245 heavy chain OS=Homo sapiens OX=9606 GN=CYBB PE=1 SV=2	19	12	16.32	413403	221402	344116	175659	172694	395611	201942	506165	167123	235019
	CYBC1	sp|Q9BQA9|CYBC1_HUMAN	Cytochrome b-245 chaperone 1 OS=Homo sapiens OX=9606 GN=CYBC1 PE=1 SV=1	15	7	33.69	112339	85823.3	84506.8	94464.6	110253	100797	56755.3	97021.6	71520.7	69478
	CYBRD1	sp|Q53TN4|CYBR1_HUMAN	Cytochrome b reductase 1 OS=Homo sapiens OX=9606 GN=CYBRD1 PE=1 SV=1	8	4	18.53	44456.6	47790.5	96253.8	70885	46056.1	163870	76647.8	225018	76543.3	66194.2
	CYC1	sp|P08574|CY1_HUMAN	Cytochrome c1, heme protein, mitochondrial OS=Homo sapiens OX=9606 GN=CYC1 PE=1 SV=3	108	17	47.38	4.33507e+06	3.54272e+06	4.35893e+06	4.16087e+06	5.08592e+06	3.5251e+06	4.82323e+06	5.14264e+06	3.91419e+06	5.50574e+06
	CYCS	sp|P99999|CYC_HUMAN	Cytochrome c OS=Homo sapiens OX=9606 GN=CYCS PE=1 SV=2	113	16	72.37	3.79592e+06	4.38047e+06	3.34345e+06	3.73356e+06	4.32275e+06	1.58101e+06	3.50374e+06	3.01765e+06	3.00497e+06	2.71223e+06
	CYFIP1	sp|Q7L576|CYFP1_HUMAN	Cytoplasmic FMR1-interacting protein 1 OS=Homo sapiens OX=9606 GN=CYFIP1 PE=1 SV=1	266	71	49	2.34166e+06	4.59574e+06	3.59144e+06	2.64814e+06	3.76054e+06	3.53072e+06	4.15307e+06	3.00918e+06	3.1234e+06	3.13518e+06
	CYFIP2	sp|Q96F07|CYFP2_HUMAN	Cytoplasmic FMR1-interacting protein 2 OS=Homo sapiens OX=9606 GN=CYFIP2 PE=1 SV=2	460	94	57.75	2.15305e+06	5.37395e+06	3.86742e+06	2.60374e+06	4.64922e+06	3.19042e+06	5.10989e+06	2.713e+06	3.54724e+06	3.65467e+06
	CYFIP2	sp|Q96F07-2|CYFP2_HUMAN	Isoform 2 of Cytoplasmic FMR1-interacting protein 2 OS=Homo sapiens OX=9606 GN=CYFIP2	473	96	59.94	2.10752e+06	5.35107e+06	3.94048e+06	2.58951e+06	4.61903e+06	3.25144e+06	5.0803e+06	2.77251e+06	3.59452e+06	3.66198e+06
	CYGB	sp|Q8WWM9|CYGB_HUMAN	Cytoglobin OS=Homo sapiens OX=9606 GN=CYGB PE=1 SV=1	4	4	17.37	127655	72374.2	49616.5	71203.5	97564.4	53912.7	80916.5	62924.5	80448.9	64780.3
	CYLD	sp|Q9NQC7|CYLD_HUMAN	Ubiquitin carboxyl-terminal hydrolase CYLD OS=Homo sapiens OX=9606 GN=CYLD PE=1 SV=1	55	25	25.63	148910	181886	214494	164204	193133	168631	276988	180166	194070	265147
	CYP27A1	sp|Q02318|CP27A_HUMAN	Sterol 26-hydroxylase, mitochondrial OS=Homo sapiens OX=9606 GN=CYP27A1 PE=1 SV=1	11	9	17.7	85097.8	89020.1	79671.9	81744.5	73284.8	124699	54410	159895	66691.3	75621.2
	CYP2U1	sp|Q7Z449|CP2U1_HUMAN	Cytochrome P450 2U1 OS=Homo sapiens OX=9606 GN=CYP2U1 PE=1 SV=1	2	2	4.96	183955	290616	115474	201673	114986	206661	152471	84985	171530	101823
	CYP46A1	sp|Q9Y6A2|CP46A_HUMAN	Cholesterol 24-hydroxylase OS=Homo sapiens OX=9606 GN=CYP46A1 PE=1 SV=1	34	20	44	91696.2	176210	180086	145879	207844	100823	232244	128604	177871	230728
	CYP4F11	sp|Q9HBI6|CP4FB_HUMAN	Cytochrome P450 4F11 OS=Homo sapiens OX=9606 GN=CYP4F11 PE=1 SV=3	9	6	12.4	41950	92951.7	57296.4	33681.4	99132.3	55216.1	53846.4	58002.6	49619.1	72508.1
	CYP4X1	sp|Q8N118|CP4X1_HUMAN	Cytochrome P450 4X1 OS=Homo sapiens OX=9606 GN=CYP4X1 PE=1 SV=1	12	8	15.52	160541	312462	238085	237353	235872	188039	296496	284936	321346	303782
	CYP51A1	sp|Q16850|CP51A_HUMAN	Lanosterol 14-alpha demethylase OS=Homo sapiens OX=9606 GN=CYP51A1 PE=1 SV=3	9	8	15.51	76550.5	136266	87132.5	105631	42277.2	69289.4	47112.4	70602	57631.9	68540.2
	CYP7B1	sp|O75881|CP7B1_HUMAN	Cytochrome P450 7B1 OS=Homo sapiens OX=9606 GN=CYP7B1 PE=1 SV=2	4	4	7.9	50955.1	62645.9	83494	62541.3	53564.4	44170.1	38129.6	52919.8	39246.7	61149.4
	CYRIA	sp|Q9H0Q0|CYRIA_HUMAN	CYFIP-related Rac1 interactor A OS=Homo sapiens OX=9606 GN=CYRIA PE=2 SV=1	94	26	68.73	1.02299e+06	1.11053e+06	981140	890721	1.23419e+06	1.05145e+06	1.04794e+06	872802	1.1057e+06	1.0847e+06
	CYRIB	sp|Q9NUQ9|CYRIB_HUMAN	CYFIP-related Rac1 interactor B OS=Homo sapiens OX=9606 GN=CYRIB PE=1 SV=1	130	25	64.2	1.66909e+06	1.88177e+06	1.37313e+06	1.40281e+06	1.78261e+06	1.93279e+06	1.36009e+06	1.21356e+06	2.12661e+06	1.84659e+06
	CYSTM1	sp|Q9H1C7|CYTM1_HUMAN	Cysteine-rich and transmembrane domain-containing protein 1 OS=Homo sapiens OX=9606 GN=CYSTM1 PE=1 SV=1	2	1	10.31	45427.9	39593.7	19092.5	38449	33223.2	121177	22020.5	33774.1	57139.9	42174.3
	CYTB	tr|A0A343FX79|A0A343FX79_HUMAN	Cytochrome b OS=Homo sapiens OX=9606 GN=CYTB PE=3 SV=1	19	3	4.47	796506	679162	713117	493744	746364	386810	23563	567898	75701.2	400795
	CYTB	tr|A0A6G7GD36|A0A6G7GD36_HUMAN	Cytochrome b OS=Homo sapiens OX=9606 GN=CYTB PE=3 SV=1	16	3	4.21	1.51349e+06	1.26891e+06	1.10883e+06	847843	1.29004e+06	584130	40595.5	904048	83008.6	737810
	CYTH1	sp|Q15438|CYH1_HUMAN	Cytohesin-1 OS=Homo sapiens OX=9606 GN=CYTH1 PE=1 SV=1	33	15	34.17	256328	277490	289386	261401	244078	337322	254582	250575	371491	307377
	CYTH2	sp|Q99418|CYH2_HUMAN	Cytohesin-2 OS=Homo sapiens OX=9606 GN=CYTH2 PE=1 SV=2	25	13	29.5	266027	298260	275047	270968	259331	286859	306529	264746	337711	287518
	CYTH3	sp|O43739|CYH3_HUMAN	Cytohesin-3 OS=Homo sapiens OX=9606 GN=CYTH3 PE=1 SV=2	34	14	30.75	221478	286946	298858	254764	277238	307670	306254	256797	356949	341023
	CZIB	sp|Q9NWV4|CZIB_HUMAN	CXXC motif containing zinc binding protein OS=Homo sapiens OX=9606 GN=CZIB PE=1 SV=1	28	11	64.37	283505	349604	327580	276403	239501	503001	226981	429764	364788	370078
	D2HGDH	sp|Q8N465|D2HDH_HUMAN	D-2-hydroxyglutarate dehydrogenase, mitochondrial OS=Homo sapiens OX=9606 GN=D2HGDH PE=1 SV=3	21	10	20.35	235341	583844	156383	247832	318421	335438	346189	307554	333085	375125
	DAAM1	sp|Q9Y4D1|DAAM1_HUMAN	Disheveled-associated activator of morphogenesis 1 OS=Homo sapiens OX=9606 GN=DAAM1 PE=1 SV=2	112	55	43.6	281960	442963	471448	378393	443126	443201	448002	419038	390160	409793
	DAAM2	sp|Q86T65|DAAM2_HUMAN	Disheveled-associated activator of morphogenesis 2 OS=Homo sapiens OX=9606 GN=DAAM2 PE=1 SV=3	111	55	44.94	260356	415736	360947	499540	290309	467903	155788	413775	284461	299639
	DAAM2	tr|A0A0J9YYF7|A0A0J9YYF7_HUMAN	Disheveled-associated activator of morphogenesis 2 OS=Homo sapiens OX=9606 GN=DAAM2 PE=1 SV=1	113	56	45.68	261672	420661	361003	495476	291644	468960	154934	412696	285269	298151
	DAB1	sp|O75553|DAB1_HUMAN	Disabled homolog 1 OS=Homo sapiens OX=9606 GN=DAB1 PE=1 SV=3	4	3	5.44	24522.2	25228.9	37095.4	25345.6	39373	26845.6	37822.6	27407.6	34919.3	39983.8
	DAB2	sp|P98082|DAB2_HUMAN	Disabled homolog 2 OS=Homo sapiens OX=9606 GN=DAB2 PE=1 SV=3	2	2	2.21	392463	350300	445965	218837	406726	308642	352508	274394	478687	448841
	DAB2IP	sp|Q5VWQ8|DAB2P_HUMAN	Disabled homolog 2-interacting protein OS=Homo sapiens OX=9606 GN=DAB2IP PE=1 SV=2	67	32	27.75	353732	571062	548923	435731	620591	485030	831127	505079	549154	609692
	DACT3	sp|Q96B18|DACT3_HUMAN	Dapper homolog 3 OS=Homo sapiens OX=9606 GN=DACT3 PE=1 SV=2	4	4	8.74	28361.2	30321	15147.3	20872.9	21815.6	51715	70925	13161.8	54468.1	32413.2
	DAD1	sp|P61803|DAD1_HUMAN	Dolichyl-diphosphooligosaccharide--protein glycosyltransferase subunit DAD1 OS=Homo sapiens OX=9606 GN=DAD1 PE=1 SV=3	9	3	26.55	81280.3	70521.3	50461.7	79987.6	59554.5	65154.2	88835.6	99028.8	87131.4	76333.1
	DAG1	sp|Q14118|DAG1_HUMAN	Dystroglycan OS=Homo sapiens OX=9606 GN=DAG1 PE=1 SV=2	49	14	13.97	187184	275508	302555	208121	252056	317498	256999	353695	251336	321889
	DAGLA	sp|Q9Y4D2|DGLA_HUMAN	Diacylglycerol lipase-alpha OS=Homo sapiens OX=9606 GN=DAGLA PE=1 SV=3	35	18	20.83	184873	188089	220699	172240	226429	202827	328951	206755	239072	260738
	DAGLB	sp|Q8NCG7|DGLB_HUMAN	Diacylglycerol lipase-beta OS=Homo sapiens OX=9606 GN=DAGLB PE=1 SV=2	24	15	21.28	337264	179250	203588	190211	201951	178797	238457	168176	205737	209160
	DAP3	sp|P51398|RT29_HUMAN	28S ribosomal protein S29, mitochondrial OS=Homo sapiens OX=9606 GN=DAP3 PE=1 SV=1	18	12	33.42	59442.4	177465	83052.4	128146	93682.9	102134	77269.2	67881.2	105697	120546
	DAPK1	sp|P53355|DAPK1_HUMAN	Death-associated protein kinase 1 OS=Homo sapiens OX=9606 GN=DAPK1 PE=1 SV=6	12	9	7.69	28635.8	45470.9	43108.3	47940.4	37795.6	40291.9	41097.9	53310.4	36390.8	42682.3
	DAPK3	sp|O43293|DAPK3_HUMAN	Death-associated protein kinase 3 OS=Homo sapiens OX=9606 GN=DAPK3 PE=1 SV=1	5	4	11.67	18066.7	27742.9	46720.7	24074.3	19029.2	70884.2	22334.5	41006.4	39458.3	26797.4
	DARS1	sp|P14868|SYDC_HUMAN	Aspartate--tRNA ligase, cytoplasmic OS=Homo sapiens OX=9606 GN=DARS1 PE=1 SV=2	174	42	71.06	1.11775e+06	1.14498e+06	1.02083e+06	1.07138e+06	1.03242e+06	1.20938e+06	1.26147e+06	1.12288e+06	1.16958e+06	1.14105e+06
	DARS2	sp|Q6PI48|SYDM_HUMAN	Aspartate--tRNA ligase, mitochondrial OS=Homo sapiens OX=9606 GN=DARS2 PE=1 SV=1	63	23	36.9	359831	438329	230039	361273	420293	274223	408572	539817	360271	350364
	DAZAP1	sp|Q96EP5|DAZP1_HUMAN	DAZ-associated protein 1 OS=Homo sapiens OX=9606 GN=DAZAP1 PE=1 SV=1	5	3	11.55	116023	96698.6	41358	52870.4	62977.5	106626	74146.4	61358.6	100363	93036.6
	DBI	sp|P07108|ACBP_HUMAN	Acyl-CoA-binding protein OS=Homo sapiens OX=9606 GN=DBI PE=1 SV=2	63	10	75.85	2.93013e+06	2.0648e+06	1.59265e+06	1.69245e+06	2.49833e+06	1.73133e+06	1.29317e+06	1.82355e+06	1.57903e+06	1.33833e+06
	DBN1	sp|Q16643|DREB_HUMAN	Drebrin OS=Homo sapiens OX=9606 GN=DBN1 PE=1 SV=4	128	31	44.22	1.93652e+06	2.86454e+06	2.40799e+06	1.48295e+06	2.82645e+06	3.6386e+06	4.66654e+06	1.46486e+06	4.04139e+06	3.90087e+06
	DBN1	sp|Q16643-3|DREB_HUMAN	Isoform 3 of Drebrin OS=Homo sapiens OX=9606 GN=DBN1	132	33	45.32	1.95228e+06	2.86489e+06	2.37909e+06	1.49452e+06	2.83298e+06	3.58685e+06	4.64147e+06	1.50631e+06	3.94531e+06	3.73108e+06
	DBN1	tr|D6R9Q9|D6R9Q9_HUMAN	Drebrin OS=Homo sapiens OX=9606 GN=DBN1 PE=1 SV=1	32	8	31.2	243306	380755	219617	146928	263953	557491	601250	122543	550896	288641
	DBNL	sp|Q9UJU6|DBNL_HUMAN	Drebrin-like protein OS=Homo sapiens OX=9606 GN=DBNL PE=1 SV=1	87	24	50.23	1.26266e+06	1.25105e+06	1.17602e+06	865048	1.67187e+06	1.22258e+06	1.45412e+06	874180	1.21771e+06	1.22593e+06
	DBNL	sp|Q9UJU6-2|DBNL_HUMAN	Isoform 2 of Drebrin-like protein OS=Homo sapiens OX=9606 GN=DBNL	88	24	50.35	1.26664e+06	1.24467e+06	1.16386e+06	863943	1.66529e+06	1.24505e+06	1.45718e+06	862292	1.21808e+06	1.23445e+06
	DBNL	tr|F8WFE1|F8WFE1_HUMAN	Drebrin-like protein OS=Homo sapiens OX=9606 GN=DBNL PE=1 SV=1	7	2	33.33	4.90349e+06	5.70028e+06	254885	950316	2.45729e+06	399124	225848	180243	992662	205982
	DBR1	sp|Q9UK59|DBR1_HUMAN	Lariat debranching enzyme OS=Homo sapiens OX=9606 GN=DBR1 PE=1 SV=2	2	2	4.41	72930.9	58984.9	98159.4	66908.2	39127.6	102062	69457.6	135553	78484.7	61462.4
	DBT	sp|P11182|ODB2_HUMAN	Lipoamide acyltransferase component of branched-chain alpha-keto acid dehydrogenase complex, mitochondrial OS=Homo sapiens OX=9606 GN=DBT PE=1 SV=3	109	30	52.49	1.62012e+06	1.87919e+06	1.62511e+06	1.94934e+06	2.15558e+06	1.10405e+06	2.12277e+06	1.47938e+06	1.91164e+06	1.77096e+06
	DCAF1	sp|Q9Y4B6|DCAF1_HUMAN	DDB1- and CUL4-associated factor 1 OS=Homo sapiens OX=9606 GN=DCAF1 PE=1 SV=3	5	5	3.38	22738.5	25141.5	33836.1	22754.2	26443.8	34875.8	27187.7	33071.8	34067.2	26930.1
	DCAF11	sp|Q8TEB1|DCA11_HUMAN	DDB1- and CUL4-associated factor 11 OS=Homo sapiens OX=9606 GN=DCAF11 PE=1 SV=1	5	4	11.17	18311.4	23456.8	29658.8	23739	32568.7	27742.3	35059.4	35331.9	32459.5	23640.7
	DCAF6	sp|Q58WW2|DCAF6_HUMAN	DDB1- and CUL4-associated factor 6 OS=Homo sapiens OX=9606 GN=DCAF6 PE=1 SV=1	11	7	7.79	107501	140691	130365	107890	104948	112909	121215	121019	110364	109510
	DCAF7	sp|P61962|DCAF7_HUMAN	DDB1- and CUL4-associated factor 7 OS=Homo sapiens OX=9606 GN=DCAF7 PE=1 SV=1	25	11	36.84	154998	139871	140470	148415	142343	125798	134236	141627	145884	153164
	DCAF8	sp|Q5TAQ9|DCAF8_HUMAN	DDB1- and CUL4-associated factor 8 OS=Homo sapiens OX=9606 GN=DCAF8 PE=1 SV=1	12	8	15.75	40010.7	73700.9	49578.9	71020.5	53580.7	52738.4	51901.8	47962.3	53784.4	50000.2
	DCAKD	sp|Q8WVC6|DCAKD_HUMAN	Dephospho-CoA kinase domain-containing protein OS=Homo sapiens OX=9606 GN=DCAKD PE=1 SV=1	28	11	48.48	74874.4	200213	200299	244089	180493	146306	183178	209410	101598	148433
	DCC	sp|P43146|DCC_HUMAN	Netrin receptor DCC OS=Homo sapiens OX=9606 GN=DCC PE=1 SV=2	8	8	6.77	58662.6	91336.6	80539.2	102225	101439	74839.2	56221.1	87449.6	65966.6	53838.1
	DCD	sp|P81605|DCD_HUMAN	Dermcidin OS=Homo sapiens OX=9606 GN=DCD PE=1 SV=2	16	6	42.72	147167	309761	550545	410023	252486	1.42661e+06	228888	268839	745251	359683
	DCHS1	sp|Q96JQ0|PCD16_HUMAN	Protocadherin-16 OS=Homo sapiens OX=9606 GN=DCHS1 PE=1 SV=1	2	2	0.55	74956.1	78562.7	81710.3	74806	46943.6	141391	87645.6	51291.1	123001	33783
	DCK	sp|P27707|DCK_HUMAN	Deoxycytidine kinase OS=Homo sapiens OX=9606 GN=DCK PE=1 SV=1	7	4	15.77	63082	90581	80465.6	45723.9	59623.4	108352	66983	102207	74065.3	94940.1
	DCLK1	sp|O15075|DCLK1_HUMAN	Serine/threonine-protein kinase DCLK1 OS=Homo sapiens OX=9606 GN=DCLK1 PE=1 SV=2	223	44	56.35	2.14181e+06	1.46394e+06	1.44221e+06	1.20494e+06	2.28444e+06	1.54704e+06	2.49036e+06	1.02802e+06	2.14403e+06	1.67683e+06
	DCLK1	sp|O15075-2|DCLK1_HUMAN	Isoform 1 of Serine/threonine-protein kinase DCLK1 OS=Homo sapiens OX=9606 GN=DCLK1	218	42	51.3	2.11362e+06	1.45746e+06	1.44205e+06	1.20569e+06	2.26307e+06	1.56768e+06	2.50548e+06	1.03468e+06	2.1718e+06	1.69152e+06
	DCLK2	sp|Q8N568|DCLK2_HUMAN	Serine/threonine-protein kinase DCLK2 OS=Homo sapiens OX=9606 GN=DCLK2 PE=1 SV=4	129	39	54.7	986772	870429	1.25299e+06	948080	1.44019e+06	1.2969e+06	2.14106e+06	1.2635e+06	1.53023e+06	1.51664e+06
	DCLK3	sp|Q9C098|DCLK3_HUMAN	Serine/threonine-protein kinase DCLK3 OS=Homo sapiens OX=9606 GN=DCLK3 PE=2 SV=2	7	3	4.63	107261	71010.6	99816	98380.4	76374.4	83230.7	191166	89751.4	109702	102878
	DCN	sp|P07585|PGS2_HUMAN	Decorin OS=Homo sapiens OX=9606 GN=DCN PE=1 SV=1	37	13	35.1	493746	262388	530783	479642	336837	372575	357066	5.47454e+06	271196	714937
	DCP1A	sp|Q9NPI6|DCP1A_HUMAN	mRNA-decapping enzyme 1A OS=Homo sapiens OX=9606 GN=DCP1A PE=1 SV=3	6	5	12.2	31156.9	38430.4	46045.5	41027.3	40958.9	59692.1	52686.6	45912	51489.1	55931.1
	DCP2	sp|Q8IU60|DCP2_HUMAN	m7GpppN-mRNA hydrolase OS=Homo sapiens OX=9606 GN=DCP2 PE=1 SV=3	5	4	10.95	21385.5	14151.4	14490.3	14672.8	15608.3	16629.8	17324.9	14219.9	13750.3	17585.2
	DCPS	sp|Q96C86|DCPS_HUMAN	m7GpppX diphosphatase OS=Homo sapiens OX=9606 GN=DCPS PE=1 SV=2	20	10	29.67	94538.9	94762.5	67488.3	78733.4	88805	102039	58642.4	112871	83150.3	67601.1
	DCTD	sp|P32321|DCTD_HUMAN	Deoxycytidylate deaminase OS=Homo sapiens OX=9606 GN=DCTD PE=1 SV=2	3	3	19.1	30851.7	22283.1	43770.9	37692.6	37064.1	41364.4	37729.9	69331.2	23976.8	37180.1
	DCTN1	sp|Q14203|DCTN1_HUMAN	Dynactin subunit 1 OS=Homo sapiens OX=9606 GN=DCTN1 PE=1 SV=3	408	90	58.92	1.44513e+06	2.19281e+06	1.48912e+06	1.8725e+06	1.98489e+06	1.9086e+06	1.6597e+06	1.27434e+06	1.56801e+06	1.53245e+06
	DCTN1	sp|Q14203-3|DCTN1_HUMAN	Isoform 3 of Dynactin subunit 1 OS=Homo sapiens OX=9606 GN=DCTN1	391	89	60.52	1.44513e+06	2.19281e+06	1.48912e+06	1.8725e+06	1.98489e+06	1.9086e+06	1.6597e+06	1.27434e+06	1.56801e+06	1.53245e+06
	DCTN2	sp|Q13561|DCTN2_HUMAN	Dynactin subunit 2 OS=Homo sapiens OX=9606 GN=DCTN2 PE=1 SV=4	147	31	72.57	1.7858e+06	2.01534e+06	1.67311e+06	1.91397e+06	1.91113e+06	2.14437e+06	1.48971e+06	1.34213e+06	2.05216e+06	1.54908e+06
	DCTN3	sp|O75935|DCTN3_HUMAN	Dynactin subunit 3 OS=Homo sapiens OX=9606 GN=DCTN3 PE=1 SV=1	44	11	46.77	1.26213e+06	1.00979e+06	876345	1.10377e+06	1.06207e+06	843784	684196	755152	854100	785014
	DCTN4	sp|Q9UJW0|DCTN4_HUMAN	Dynactin subunit 4 OS=Homo sapiens OX=9606 GN=DCTN4 PE=1 SV=1	81	25	57.39	532732	621416	469833	574744	554852	554976	469042	385720	554731	491181
	DCTN5	sp|Q9BTE1|DCTN5_HUMAN	Dynactin subunit 5 OS=Homo sapiens OX=9606 GN=DCTN5 PE=1 SV=1	17	9	34.06	293281	383232	409326	385494	439503	511130	324751	362759	390497	615535
	DCTN6	sp|O00399|DCTN6_HUMAN	Dynactin subunit 6 OS=Homo sapiens OX=9606 GN=DCTN6 PE=1 SV=1	19	7	30.52	781627	934982	563956	577093	702237	1.16381e+06	693224	450541	1.09373e+06	732064
	DCUN1D1	sp|Q96GG9|DCNL1_HUMAN	DCN1-like protein 1 OS=Homo sapiens OX=9606 GN=DCUN1D1 PE=1 SV=1	26	11	34.75	262958	220128	173034	184453	181837	219224	169283	203481	233069	193560
	DCUN1D2	sp|Q6PH85|DCNL2_HUMAN	DCN1-like protein 2 OS=Homo sapiens OX=9606 GN=DCUN1D2 PE=1 SV=1	2	2	7.34	45499.2	61146.8	20875.5	40451.4	32512.8	16798.3	23260.1	34589.5	29735.9	22931.3
	DCUN1D2	tr|H7C216|H7C216_HUMAN	DCN1-like protein (Fragment) OS=Homo sapiens OX=9606 GN=DCUN1D2 PE=1 SV=1	3	3	12.29	76287.1	114187	31683.1	70794.2	48246.3	84664.7	50900.6	42898.6	94492.1	43071.2
	DCUN1D3	sp|Q8IWE4|DCNL3_HUMAN	DCN1-like protein 3 OS=Homo sapiens OX=9606 GN=DCUN1D3 PE=1 SV=1	6	4	13.82	59542	50988.9	44201.2	62622.4	59492.1	42470	58645.5	39879	45236.1	52009.7
	DCX	sp|O43602|DCX_HUMAN	Neuronal migration protein doublecortin OS=Homo sapiens OX=9606 GN=DCX PE=1 SV=4	26	10	27.4	582597	449653	443960	380370	629273	504428	858715	343012	649009	579264
	DCXR	sp|Q7Z4W1|DCXR_HUMAN	L-xylulose reductase OS=Homo sapiens OX=9606 GN=DCXR PE=1 SV=2	68	17	70.08	1.68127e+06	1.8591e+06	1.71646e+06	2.02322e+06	1.93411e+06	1.59573e+06	1.53889e+06	1.95889e+06	1.61779e+06	2.20664e+06
	DDAH1	sp|O94760|DDAH1_HUMAN	N(G),N(G)-dimethylarginine dimethylaminohydrolase 1 OS=Homo sapiens OX=9606 GN=DDAH1 PE=1 SV=3	395	39	75.09	4.49175e+06	6.5781e+06	6.28048e+06	4.79456e+06	5.81746e+06	8.63536e+06	5.54457e+06	6.04828e+06	8.81328e+06	8.30222e+06
	DDAH2	sp|O95865|DDAH2_HUMAN	N(G),N(G)-dimethylarginine dimethylaminohydrolase 2 OS=Homo sapiens OX=9606 GN=DDAH2 PE=1 SV=1	64	13	57.54	5.31932e+06	4.21732e+06	3.54107e+06	3.79327e+06	4.46897e+06	6.57846e+06	3.66451e+06	4.67782e+06	4.81376e+06	4.18822e+06
	DDB1	sp|Q16531|DDB1_HUMAN	DNA damage-binding protein 1 OS=Homo sapiens OX=9606 GN=DDB1 PE=1 SV=1	255	65	47.63	575636	1.31998e+06	1.02174e+06	991227	867828	748253	1.00657e+06	818206	821138	860267
	DDHD1	sp|Q8NEL9|DDHD1_HUMAN	Phospholipase DDHD1 OS=Homo sapiens OX=9606 GN=DDHD1 PE=1 SV=2	19	11	12.67	153470	139649	166774	145849	191074	104840	161312	124289	151347	140507
	DDHD2	sp|O94830|DDHD2_HUMAN	Phospholipase DDHD2 OS=Homo sapiens OX=9606 GN=DDHD2 PE=1 SV=2	52	24	32.07	211803	192349	241456	237670	281467	212384	267939	290788	249621	255086
	DDI2	sp|Q5TDH0|DDI2_HUMAN	Protein DDI1 homolog 2 OS=Homo sapiens OX=9606 GN=DDI2 PE=1 SV=1	27	11	37.34	177810	129847	163187	149946	155261	153702	153784	218250	162602	121149
	DDN	sp|O94850|DEND_HUMAN	Dendrin OS=Homo sapiens OX=9606 GN=DDN PE=1 SV=3	2	2	3.52	46536.3	44252.4	37678.4	22964	76085.6	33958.7	116354	23280.8	67929.8	76136.4
	DDOST	sp|P39656|OST48_HUMAN	Dolichyl-diphosphooligosaccharide--protein glycosyltransferase 48 kDa subunit OS=Homo sapiens OX=9606 GN=DDOST PE=1 SV=4	42	11	26.53	480927	424194	389199	362936	370061	381114	415806	576103	369291	449405
	DDR1	sp|Q08345|DDR1_HUMAN	Epithelial discoidin domain-containing receptor 1 OS=Homo sapiens OX=9606 GN=DDR1 PE=1 SV=1	28	20	22.56	620845	540162	508119	729415	383882	449026	275302	514715	303976	342207
	DDR1	tr|H0Y9F4|H0Y9F4_HUMAN	Receptor protein-tyrosine kinase (Fragment) OS=Homo sapiens OX=9606 GN=DDR1 PE=1 SV=1	12	9	30.68	182580	168836	163429	234397	106589	151921	87219.2	168491	91331.3	119979
	DDRGK1	sp|Q96HY6|DDRGK_HUMAN	DDRGK domain-containing protein 1 OS=Homo sapiens OX=9606 GN=DDRGK1 PE=1 SV=2	8	4	20.06	68833.6	32065.1	47205.6	64644.4	44277.9	79256.9	58458.8	47429.3	55450.3	51510.6
	DDT	sp|P30046|DOPD_HUMAN	D-dopachrome decarboxylase OS=Homo sapiens OX=9606 GN=DDT PE=1 SV=3	31	5	44.91	752109	1.0862e+06	485364	797851	694549	1.01285e+06	843731	658963	1.03326e+06	811305
	DDX1	sp|Q92499|DDX1_HUMAN	ATP-dependent RNA helicase DDX1 OS=Homo sapiens OX=9606 GN=DDX1 PE=1 SV=2	214	49	67.3	2.69424e+06	2.83929e+06	2.19148e+06	2.01752e+06	2.3375e+06	3.20032e+06	3.21714e+06	2.26411e+06	3.42187e+06	2.80359e+06
	DDX17	sp|Q92841|DDX17_HUMAN	Probable ATP-dependent RNA helicase DDX17 OS=Homo sapiens OX=9606 GN=DDX17 PE=1 SV=2	133	36	50.75	975520	701651	602646	588380	672919	932399	961767	729745	891360	843174
	DDX18	sp|Q9NVP1|DDX18_HUMAN	ATP-dependent RNA helicase DDX18 OS=Homo sapiens OX=9606 GN=DDX18 PE=1 SV=2	12	9	15.22	79742.8	79056.4	54610	88957.3	58368.8	108864	80222.8	62967.7	89942.2	80122.9
	DDX19A	sp|Q9NUU7|DD19A_HUMAN	ATP-dependent RNA helicase DDX19A OS=Homo sapiens OX=9606 GN=DDX19A PE=1 SV=1	59	29	60.25	382958	357451	370646	373004	374312	411081	358171	326047	364553	357483
	DDX19B	sp|Q9UMR2|DD19B_HUMAN	ATP-dependent RNA helicase DDX19B OS=Homo sapiens OX=9606 GN=DDX19B PE=1 SV=1	49	24	50.31	375208	354771	392964	383332	373973	427321	351481	329238	358036	374705
	DDX20	sp|Q9UHI6|DDX20_HUMAN	Probable ATP-dependent RNA helicase DDX20 OS=Homo sapiens OX=9606 GN=DDX20 PE=1 SV=2	4	3	4.85	21972.5	23720.7	26514.2	20994.1	17063	31608.3	39351.7	22365.5	35625.2	25892.6
	DDX21	sp|Q9NR30|DDX21_HUMAN	Nucleolar RNA helicase 2 OS=Homo sapiens OX=9606 GN=DDX21 PE=1 SV=5	7	6	8.68	48931.8	37408.4	44681.7	48414.1	38285.2	47420.5	29433.4	46479.7	46544.1	26247.2
	DDX23	sp|Q9BUQ8|DDX23_HUMAN	Probable ATP-dependent RNA helicase DDX23 OS=Homo sapiens OX=9606 GN=DDX23 PE=1 SV=3	28	17	22.19	142883	120464	111737	140255	117292	147247	128212	128146	147127	124663
	DDX24	sp|Q9GZR7|DDX24_HUMAN	ATP-dependent RNA helicase DDX24 OS=Homo sapiens OX=9606 GN=DDX24 PE=1 SV=1	15	12	13.5	92675.7	72121.5	51967.9	77066.3	82399.2	101848	65321.5	83262.8	83721.5	76363.8
	DDX25	sp|Q9UHL0|DDX25_HUMAN	ATP-dependent RNA helicase DDX25 OS=Homo sapiens OX=9606 GN=DDX25 PE=1 SV=2	10	5	8.9	57293.4	54589.3	53593.4	56177.5	55226.9	54137.9	54214.7	51635.4	46539.5	49413.7
	DDX27	sp|Q96GQ7|DDX27_HUMAN	Probable ATP-dependent RNA helicase DDX27 OS=Homo sapiens OX=9606 GN=DDX27 PE=1 SV=2	4	4	4.65	44367.5	18775.7	29595.2	34626.9	26063.5	32549.9	42989.4	38972.5	36070.6	34436.4
	DDX3X	sp|O00571|DDX3X_HUMAN	ATP-dependent RNA helicase DDX3X OS=Homo sapiens OX=9606 GN=DDX3X PE=1 SV=3	145	41	52.87	828304	677099	819109	677619	654027	857515	835654	901064	813703	803166
	DDX41	sp|Q9UJV9|DDX41_HUMAN	Probable ATP-dependent RNA helicase DDX41 OS=Homo sapiens OX=9606 GN=DDX41 PE=1 SV=2	7	3	4.34	357644	289001	447109	460459	458565	322496	381272	434054	412370	404357
	DDX42	sp|Q86XP3|DDX42_HUMAN	ATP-dependent RNA helicase DDX42 OS=Homo sapiens OX=9606 GN=DDX42 PE=1 SV=1	34	20	24.73	125632	129993	120733	127164	121921	134464	139357	123083	118946	128222
	DDX46	sp|Q7L014|DDX46_HUMAN	Probable ATP-dependent RNA helicase DDX46 OS=Homo sapiens OX=9606 GN=DDX46 PE=1 SV=2	40	24	24.83	229789	216544	240370	235781	234487	284337	205898	255693	198286	243920
	DDX46	tr|A0A0C4DG89|A0A0C4DG89_HUMAN	RNA helicase OS=Homo sapiens OX=9606 GN=DDX46 PE=1 SV=1	41	25	26.74	229911	218455	237929	233725	228813	287903	207712	255488	197773	244797
	DDX47	sp|Q9H0S4|DDX47_HUMAN	Probable ATP-dependent RNA helicase DDX47 OS=Homo sapiens OX=9606 GN=DDX47 PE=1 SV=1	3	3	6.59	37848.5	25356.7	22445.6	31938.4	17951	40534.5	12692.6	29077	25079.2	31332.6
	DDX5	sp|P17844|DDX5_HUMAN	Probable ATP-dependent RNA helicase DDX5 OS=Homo sapiens OX=9606 GN=DDX5 PE=1 SV=1	112	34	49.18	823100	788333	751649	760376	622850	974070	938322	737432	900649	930869
	DDX50	sp|Q9BQ39|DDX50_HUMAN	ATP-dependent RNA helicase DDX50 OS=Homo sapiens OX=9606 GN=DDX50 PE=1 SV=1	3	3	4.48	41233.1	34873.9	38603.3	38108.6	27857.6	35326.6	36451.4	45383.5	41372.2	24234.1
	DDX54	sp|Q8TDD1|DDX54_HUMAN	ATP-dependent RNA helicase DDX54 OS=Homo sapiens OX=9606 GN=DDX54 PE=1 SV=2	3	3	3.18	50644.1	32039.5	59357.2	63134.7	65286.2	32782.2	41102.9	73020.3	20631.1	46596.5
	DDX58	sp|O95786|DDX58_HUMAN	Antiviral innate immune response receptor RIG-I OS=Homo sapiens OX=9606 GN=DDX58 PE=1 SV=2	15	13	14.38	111784	46110	61999.3	65917.4	49355.5	52765.9	67299.6	107449	63530.5	63243.7
	DDX6	sp|P26196|DDX6_HUMAN	Probable ATP-dependent RNA helicase DDX6 OS=Homo sapiens OX=9606 GN=DDX6 PE=1 SV=2	76	23	56.93	352380	348441	303132	283942	356417	528791	417517	326608	424722	454982
	DECR1	sp|Q16698|DECR_HUMAN	2,4-dienoyl-CoA reductase, mitochondrial OS=Homo sapiens OX=9606 GN=DECR1 PE=1 SV=1	105	22	54.92	1.71398e+06	1.54388e+06	532905	2.09086e+06	1.70967e+06	1.46858e+06	1.82875e+06	1.70939e+06	1.86689e+06	2.4888e+06
	DECR2	sp|Q9NUI1|DECR2_HUMAN	Peroxisomal 2,4-dienoyl-CoA reductase OS=Homo sapiens OX=9606 GN=DECR2 PE=1 SV=1	10	7	23.97	56932.2	65071.5	72955.9	74001.7	47672.1	41969.6	46363	75882.2	56929.8	65910.6
	DEGS1	sp|O15121|DEGS1_HUMAN	Sphingolipid delta(4)-desaturase DES1 OS=Homo sapiens OX=9606 GN=DEGS1 PE=1 SV=1	3	3	14.86	24063.5	13193	15979.6	29487.4	11639.6	18168.3	18142.5	15356.2	24611.5	24516.7
	DEK	sp|P35659|DEK_HUMAN	Protein DEK OS=Homo sapiens OX=9606 GN=DEK PE=1 SV=1	25	12	27.73	249458	171573	145636	188115	161460	373031	149615	237614	239144	183631
	DENND10	sp|Q8TCE6|DEN10_HUMAN	DENN domain-containing protein 10 OS=Homo sapiens OX=9606 GN=DENND10 PE=1 SV=1	21	11	28.29	158141	132861	122416	121806	134052	132668	125581	145022	126436	137427
	DENND11	sp|A4D1U4|DEN11_HUMAN	DENN domain-containing protein 11 OS=Homo sapiens OX=9606 GN=DENND11 PE=1 SV=1	4	3	7.47	83041.7	95049	77322.9	86802	56628	94801.5	71886.5	55268.8	72744.3	86593.8
	DENND1A	sp|Q8TEH3|DEN1A_HUMAN	DENN domain-containing protein 1A OS=Homo sapiens OX=9606 GN=DENND1A PE=1 SV=2	35	21	23.79	146660	196326	188929	174824	190734	171949	208085	131000	172357	166079
	DENND4A	sp|Q7Z401|MYCPP_HUMAN	C-myc promoter-binding protein OS=Homo sapiens OX=9606 GN=DENND4A PE=1 SV=2	2	2	1.34	13592.3	12246.3	20704	19776.1	19017.1	15444.1	16275.3	18782.6	18524.1	13087.1
	DENND4B	sp|O75064|DEN4B_HUMAN	DENN domain-containing protein 4B OS=Homo sapiens OX=9606 GN=DENND4B PE=1 SV=4	43	22	18.18	145803	150996	176777	130265	162136	136972	173551	156426	145283	135143
	DENND4C	sp|Q5VZ89|DEN4C_HUMAN	DENN domain-containing protein 4C OS=Homo sapiens OX=9606 GN=DENND4C PE=1 SV=3	17	15	8.64	41840.6	55626.2	53778.2	53704.5	46661.7	53899.7	51470.6	70773.4	46026	50618
	DENND5A	sp|Q6IQ26|DEN5A_HUMAN	DENN domain-containing protein 5A OS=Homo sapiens OX=9606 GN=DENND5A PE=1 SV=2	16	10	8	124748	134350	134907	172362	126749	119736	104487	143542	107312	123901
	DENND5B	sp|Q6ZUT9|DEN5B_HUMAN	DENN domain-containing protein 5B OS=Homo sapiens OX=9606 GN=DENND5B PE=1 SV=2	24	18	12.64	145881	165444	162721	161491	140785	130565	152177	155252	122928	143989
	DENND6B	sp|Q8NEG7|DEN6B_HUMAN	Protein DENND6B OS=Homo sapiens OX=9606 GN=DENND6B PE=2 SV=1	5	5	9.57	115294	106891	100054	109292	136387	74601.4	84046	92889.4	80206.1	92164.4
	DENR	sp|O43583|DENR_HUMAN	Density-regulated protein OS=Homo sapiens OX=9606 GN=DENR PE=1 SV=2	18	5	26.77	375892	493330	215578	263761	359160	393258	334058	143088	375872	247681
	DEPDC5	sp|O75140|DEPD5_HUMAN	GATOR complex protein DEPDC5 OS=Homo sapiens OX=9606 GN=DEPDC5 PE=1 SV=2	18	15	13.54	31300.9	37844.7	42214.9	42343.3	31537.9	51486.8	46213.4	46190.4	43077.4	46430.2
	DEPDC5	tr|A0A2R8Y6H3|A0A2R8Y6H3_HUMAN	GATOR complex protein DEPDC5 OS=Homo sapiens OX=9606 GN=DEPDC5 PE=1 SV=1	17	14	12.79	31300.9	37844.7	42214.9	42343.3	31537.9	51486.8	46213.4	46190.4	43077.4	46430.2
	DEPTOR	sp|Q8TB45|DPTOR_HUMAN	DEP domain-containing mTOR-interacting protein OS=Homo sapiens OX=9606 GN=DEPTOR PE=1 SV=2	8	5	14.67	71190.2	85321	49350.7	112616	78418.7	72695.8	36704.2	68334.5	60822.6	53127.7
	DERA	sp|Q9Y315|DEOC_HUMAN	Deoxyribose-phosphate aldolase OS=Homo sapiens OX=9606 GN=DERA PE=1 SV=2	13	10	45.28	184655	86496.1	88320.7	121713	95332.1	118351	85000.8	171667	92454.5	95410.6
	DERL1	sp|Q9BUN8|DERL1_HUMAN	Derlin-1 OS=Homo sapiens OX=9606 GN=DERL1 PE=1 SV=1	10	3	12.75	231737	160146	134421	143868	146341	173868	159678	149928	176556	147667
	DES	sp|P17661|DESM_HUMAN	Desmin OS=Homo sapiens OX=9606 GN=DES PE=1 SV=3	65	11	21.91	1.29394e+07	5.75733e+06	8.66025e+06	1.00858e+07	8.89434e+06	1.46741e+07	3.14649e+06	2.71163e+07	6.64142e+06	7.13211e+06
	DESI1	sp|Q6ICB0|DESI1_HUMAN	Desumoylating isopeptidase 1 OS=Homo sapiens OX=9606 GN=DESI1 PE=1 SV=1	2	1	4.76	84204.7	112305	78820.6	91733.6	90784.5	66328.4	57536.3	54371.7	59515.1	52484.4
	DFFA	sp|O00273|DFFA_HUMAN	DNA fragmentation factor subunit alpha OS=Homo sapiens OX=9606 GN=DFFA PE=1 SV=1	23	11	39.58	85854.4	68861.2	78005.3	86061.7	71721.3	67929.9	52141.3	82378.4	65640.3	62980.8
	DGAT1	sp|O75907|DGAT1_HUMAN	Diacylglycerol O-acyltransferase 1 OS=Homo sapiens OX=9606 GN=DGAT1 PE=1 SV=2	5	3	8.81	36114.9	37984.2	23170.9	27104.8	25675.9	33742	28494.4	26719.2	27211.9	29293.4
	DGCR2	sp|P98153|IDD_HUMAN	Integral membrane protein DGCR2/IDD OS=Homo sapiens OX=9606 GN=DGCR2 PE=1 SV=1	2	2	4.18	75442.9	57383.4	74854.2	96270.5	74219.7	73531.2	106376	86412.7	63916.7	59847.4
	DGKA	sp|P23743|DGKA_HUMAN	Diacylglycerol kinase alpha OS=Homo sapiens OX=9606 GN=DGKA PE=1 SV=3	48	23	40.14	240534	222459	299210	216298	304745	169215	393754	176738	330259	324568
	DGKB	sp|Q9Y6T7|DGKB_HUMAN	Diacylglycerol kinase beta OS=Homo sapiens OX=9606 GN=DGKB PE=1 SV=2	92	31	36.69	344333	493713	455461	315653	641181	384051	1.09261e+06	356335	807502	924961
	DGKD	sp|Q16760|DGKD_HUMAN	Diacylglycerol kinase delta OS=Homo sapiens OX=9606 GN=DGKD PE=1 SV=4	7	5	5.02	98713.1	253283	211153	130396	158800	170338	161620	207344	201184	249267
	DGKE	sp|P52429|DGKE_HUMAN	Diacylglycerol kinase epsilon OS=Homo sapiens OX=9606 GN=DGKE PE=1 SV=1	21	15	27.16	93517.9	142546	133660	114323	146077	119932	160617	133629	144879	191200
	DGKG	sp|P49619|DGKG_HUMAN	Diacylglycerol kinase gamma OS=Homo sapiens OX=9606 GN=DGKG PE=1 SV=3	59	28	35.4	159671	262485	205066	190243	192323	290273	379707	249870	352586	292929
	DGKH	sp|Q86XP1|DGKH_HUMAN	Diacylglycerol kinase eta OS=Homo sapiens OX=9606 GN=DGKH PE=1 SV=1	18	14	16.48	132713	202071	183853	144275	176871	163910	215349	145842	196479	203275
	DGKI	sp|O75912|DGKI_HUMAN	Diacylglycerol kinase iota OS=Homo sapiens OX=9606 GN=DGKI PE=1 SV=1	27	16	20.94	112920	193326	170241	122613	167642	114425	236428	111298	160776	188459
	DGKI	tr|E7EWQ4|E7EWQ4_HUMAN	Diacylglycerol kinase OS=Homo sapiens OX=9606 GN=DGKI PE=1 SV=2	29	17	21.8	108434	190954	174297	121042	168242	115959	233269	114403	159911	190744
	DGKQ	sp|P52824|DGKQ_HUMAN	Diacylglycerol kinase theta OS=Homo sapiens OX=9606 GN=DGKQ PE=1 SV=2	32	22	26.96	117792	200253	230290	204328	129784	116116	349636	171044	169249	234636
	DGKZ	sp|Q13574|DGKZ_HUMAN	Diacylglycerol kinase zeta OS=Homo sapiens OX=9606 GN=DGKZ PE=1 SV=4	64	26	36.21	251513	350400	335920	286218	339679	316426	447516	236225	382715	450173
	DGKZ	sp|Q13574-3|DGKZ_HUMAN	Isoform 3 of Diacylglycerol kinase zeta OS=Homo sapiens OX=9606 GN=DGKZ	65	27	36.72	252810	351216	336649	286704	341015	318174	446021	237631	384282	448229
	DGLUCY	sp|Q7Z3D6|GLUCM_HUMAN	D-glutamate cyclase, mitochondrial OS=Homo sapiens OX=9606 GN=DGLUCY PE=1 SV=2	132	29	45.45	1.23507e+06	1.80655e+06	654635	589172	680274	1.60033e+06	627570	555912	1.75337e+06	1.7123e+06
	DGLUCY	sp|Q7Z3D6-2|GLUCM_HUMAN	Isoform 2 of D-glutamate cyclase, mitochondrial OS=Homo sapiens OX=9606 GN=DGLUCY	144	32	51.05	1.48079e+06	2.17883e+06	732573	675110	803817	1.8968e+06	757443	623697	2.06636e+06	2.0358e+06
	DGUOK	sp|Q16854|DGUOK_HUMAN	Deoxyguanosine kinase, mitochondrial OS=Homo sapiens OX=9606 GN=DGUOK PE=1 SV=2	17	6	22.74	243416	194218	264562	217881	279549	124513	232848	302624	254554	319665
	DHCR24	sp|Q15392|DHC24_HUMAN	Delta(24)-sterol reductase OS=Homo sapiens OX=9606 GN=DHCR24 PE=1 SV=2	9	6	10.27	220826	186002	175419	136007	171290	148854	132140	156243	157799	157140
	DHCR7	sp|Q9UBM7|DHCR7_HUMAN	7-dehydrocholesterol reductase OS=Homo sapiens OX=9606 GN=DHCR7 PE=1 SV=1	24	8	18.1	78799.9	217512	146762	260985	238616	146188	129935	61361.1	192151	138094
	DHODH	sp|Q02127|PYRD_HUMAN	Dihydroorotate dehydrogenase (quinone), mitochondrial OS=Homo sapiens OX=9606 GN=DHODH PE=1 SV=3	12	9	29.37	57892.1	58071.7	60040.3	97222.9	40704	73558.8	71077.7	77427.3	71289.1	77439.9
	DHRS1	sp|Q96LJ7|DHRS1_HUMAN	Dehydrogenase/reductase SDR family member 1 OS=Homo sapiens OX=9606 GN=DHRS1 PE=1 SV=1	6	4	14.06	175071	69679.1	127075	119588	90173.1	70541.8	59555.9	115312	79273.5	65516.9
	DHRS11	sp|Q6UWP2|DHR11_HUMAN	Dehydrogenase/reductase SDR family member 11 OS=Homo sapiens OX=9606 GN=DHRS11 PE=1 SV=1	19	10	47.69	154471	137380	128103	147149	156825	107004	144129	184318	131968	106749
	DHRS13	sp|Q6UX07|DHR13_HUMAN	Dehydrogenase/reductase SDR family member 13 OS=Homo sapiens OX=9606 GN=DHRS13 PE=2 SV=1	5	4	10.08	43365.5	43191.3	46038.4	36491.5	36530.5	59090.3	33987	52434.1	51220.2	59044.1
	DHRS3	sp|O75911|DHRS3_HUMAN	Short-chain dehydrogenase/reductase 3 OS=Homo sapiens OX=9606 GN=DHRS3 PE=1 SV=2	3	3	12.58	27996.9	24222.9	21340.3	36359.2	22774.5	25656.8	22096.5	26786.9	12752.4	27253.5
	DHRS4	sp|Q9BTZ2|DHRS4_HUMAN	Dehydrogenase/reductase SDR family member 4 OS=Homo sapiens OX=9606 GN=DHRS4 PE=1 SV=3	25	11	38.85	204381	194764	133893	120182	277202	216223	248778	268243	129384	331813
	DHRS7	sp|Q9Y394|DHRS7_HUMAN	Dehydrogenase/reductase SDR family member 7 OS=Homo sapiens OX=9606 GN=DHRS7 PE=1 SV=1	56	18	50.44	904232	559716	570267	673456	609363	640762	456406	695061	357289	532657
	DHRS7B	sp|Q6IAN0|DRS7B_HUMAN	Dehydrogenase/reductase SDR family member 7B OS=Homo sapiens OX=9606 GN=DHRS7B PE=1 SV=2	24	13	35.38	198670	265217	224098	182997	253094	211338	207988	226658	232935	210651
	DHTKD1	sp|Q96HY7|DHTK1_HUMAN	Probable 2-oxoglutarate dehydrogenase E1 component DHKTD1, mitochondrial OS=Homo sapiens OX=9606 GN=DHTKD1 PE=1 SV=2	22	16	15.78	83695.8	143018	61955.7	162634	56709.2	65100.2	92978.3	66935	64273.4	158041
	DHX15	sp|O43143|DHX15_HUMAN	Pre-mRNA-splicing factor ATP-dependent RNA helicase DHX15 OS=Homo sapiens OX=9606 GN=DHX15 PE=1 SV=2	99	43	41.51	297719	227796	185756	214210	201254	312630	247091	246475	328250	252503
	DHX16	sp|O60231|DHX16_HUMAN	Pre-mRNA-splicing factor ATP-dependent RNA helicase DHX16 OS=Homo sapiens OX=9606 GN=DHX16 PE=1 SV=2	5	5	5.57	36191.3	43716.4	31662.5	35655.2	27720.3	45476.2	33228.4	39773	37663.8	36951.2
	DHX29	sp|Q7Z478|DHX29_HUMAN	ATP-dependent RNA helicase DHX29 OS=Homo sapiens OX=9606 GN=DHX29 PE=1 SV=2	26	21	18.48	146198	120719	111980	128877	118176	137964	121782	122269	112688	127713
	DHX30	sp|Q7L2E3|DHX30_HUMAN	ATP-dependent RNA helicase DHX30 OS=Homo sapiens OX=9606 GN=DHX30 PE=1 SV=1	99	50	43.63	130558	273683	215839	207076	166121	216567	184426	186823	191548	201364
	DHX33	sp|Q9H6R0|DHX33_HUMAN	ATP-dependent RNA helicase DHX33 OS=Homo sapiens OX=9606 GN=DHX33 PE=1 SV=2	2	2	2.97	54908.3	21479.2	17240.3	20036.5	17872.8	15628.2	25700.8	24266	20081	10331.4
	DHX36	sp|Q9H2U1|DHX36_HUMAN	ATP-dependent DNA/RNA helicase DHX36 OS=Homo sapiens OX=9606 GN=DHX36 PE=1 SV=2	27	21	20.44	122947	124655	135938	128976	121209	101539	111171	110637	114480	127148
	DHX38	sp|Q92620|PRP16_HUMAN	Pre-mRNA-splicing factor ATP-dependent RNA helicase PRP16 OS=Homo sapiens OX=9606 GN=DHX38 PE=1 SV=2	4	4	3.18	44650.4	45801.5	58509.2	48623.4	28989.9	47356.3	33676.8	37874.3	32185.2	42844.7
	DHX40	sp|Q8IX18|DHX40_HUMAN	Probable ATP-dependent RNA helicase DHX40 OS=Homo sapiens OX=9606 GN=DHX40 PE=1 SV=2	1	1	0.9	13964.3	12149.1	12728.2	13384.6	11222.8	7956.09	11462.3	10479.2	14702	12424.8
	DHX57	sp|Q6P158|DHX57_HUMAN	Putative ATP-dependent RNA helicase DHX57 OS=Homo sapiens OX=9606 GN=DHX57 PE=1 SV=2	10	8	6.13	109415	114506	118567	114409	96502	121351	130138	128393	108519	108441
	DHX9	sp|Q08211|DHX9_HUMAN	ATP-dependent RNA helicase A OS=Homo sapiens OX=9606 GN=DHX9 PE=1 SV=4	196	59	44.25	626451	759503	689716	545123	580992	989945	801930	692057	708475	735973
	DIABLO	sp|Q9NR28|DBLOH_HUMAN	Diablo homolog, mitochondrial OS=Homo sapiens OX=9606 GN=DIABLO PE=1 SV=1	17	8	31.8	309177	246388	268371	311503	294611	206630	212267	278099	238259	240988
	DIAPH1	sp|O60610|DIAP1_HUMAN	Protein diaphanous homolog 1 OS=Homo sapiens OX=9606 GN=DIAPH1 PE=1 SV=2	62	38	27.75	141618	189188	222694	165428	194983	206565	238142	177366	216616	194883
	DIAPH2	sp|O60879|DIAP2_HUMAN	Protein diaphanous homolog 2 OS=Homo sapiens OX=9606 GN=DIAPH2 PE=1 SV=1	29	20	18.17	302830	345657	360837	353928	442100	257428	474825	254502	363651	349644
	DICER1	sp|Q9UPY3|DICER_HUMAN	Endoribonuclease Dicer OS=Homo sapiens OX=9606 GN=DICER1 PE=1 SV=3	3	3	1.72	29414.8	43007.7	46502	34474.4	28989.5	12960.9	45396.3	45122.2	25592.2	40712.5
	DIDO1	sp|Q9BTC0|DIDO1_HUMAN	Death-inducer obliterator 1 OS=Homo sapiens OX=9606 GN=DIDO1 PE=1 SV=5	3	3	2.28	35196.3	44647.6	40591.7	41647.5	30752.9	39521.9	50365	49139.4	43892.6	31609.4
	DIP2A	sp|Q14689|DIP2A_HUMAN	Disco-interacting protein 2 homolog A OS=Homo sapiens OX=9606 GN=DIP2A PE=1 SV=2	75	39	28.33	213047	220417	229315	213286	199061	198877	220231	220235	183104	199357
	DIP2B	sp|Q9P265|DIP2B_HUMAN	Disco-interacting protein 2 homolog B OS=Homo sapiens OX=9606 GN=DIP2B PE=1 SV=3	164	72	46.51	961639	1.36443e+06	1.05114e+06	1.21761e+06	1.08757e+06	1.24316e+06	838190	1.09713e+06	956095	851120
	DIP2C	sp|Q9Y2E4|DIP2C_HUMAN	Disco-interacting protein 2 homolog C OS=Homo sapiens OX=9606 GN=DIP2C PE=1 SV=2	117	51	36.05	366984	390095	406222	396842	412643	348279	466892	405129	338932	381960
	DIP2C	tr|A0A0U1RQW6|A0A0U1RQW6_HUMAN	Disco-interacting protein 2 homolog C OS=Homo sapiens OX=9606 GN=DIP2C PE=1 SV=1	116	51	34.65	366802	392870	406505	396757	410712	344727	464575	407013	333069	383954
	DIPK2A	sp|Q8NDZ4|DIK2A_HUMAN	Divergent protein kinase domain 2A OS=Homo sapiens OX=9606 GN=DIPK2A PE=1 SV=1	9	6	17.21	54155.6	41064	62463.6	60054.6	47269.3	54228.1	47933.9	74877.7	59676.5	71194.8
	DIRAS1	sp|O95057|DIRA1_HUMAN	GTP-binding protein Di-Ras1 OS=Homo sapiens OX=9606 GN=DIRAS1 PE=1 SV=1	47	16	59.59	255363	245667	279892	211830	303840	215694	312607	248540	285897	365273
	DIRAS2	sp|Q96HU8|DIRA2_HUMAN	GTP-binding protein Di-Ras2 OS=Homo sapiens OX=9606 GN=DIRAS2 PE=1 SV=1	56	14	62.31	237624	346974	398038	312161	448392	353421	414318	367646	493097	580363
	DIS3	sp|Q9Y2L1|RRP44_HUMAN	Exosome complex exonuclease RRP44 OS=Homo sapiens OX=9606 GN=DIS3 PE=1 SV=2	10	9	11.17	66622.4	84063.4	81849.2	79717.5	52976.4	42181	62610	85811	65213.1	66399.1
	DIS3L2	sp|Q8IYB7|DI3L2_HUMAN	DIS3-like exonuclease 2 OS=Homo sapiens OX=9606 GN=DIS3L2 PE=1 SV=4	44	21	25.99	209006	158908	188291	192980	195097	137413	199992	168562	173339	177916
	DISP2	sp|A7MBM2|DISP2_HUMAN	Protein dispatched homolog 2 OS=Homo sapiens OX=9606 GN=DISP2 PE=2 SV=2	3	3	2.5	32469.1	30595.1	36933.2	32777.9	26350.7	30197.6	47472	40299.6	35430.3	77187.6
	DIXDC1	sp|Q155Q3|DIXC1_HUMAN	Dixin OS=Homo sapiens OX=9606 GN=DIXDC1 PE=1 SV=2	5	4	5.27	79298.6	48294.6	61394.6	73082.8	88030.7	61987.4	60393.6	73429.9	48867.4	82204.2
	DKC1	sp|O60832|DKC1_HUMAN	H/ACA ribonucleoprotein complex subunit DKC1 OS=Homo sapiens OX=9606 GN=DKC1 PE=1 SV=3	20	11	18.29	195469	156494	125292	171804	170657	213680	165318	174710	184057	158672
	DKFZp434N101	tr|Q9UFY1|Q9UFY1_HUMAN	Phosphoinositide phospholipase C (Fragment) OS=Homo sapiens OX=9606 GN=DKFZp434N101 PE=2 SV=1	51	23	35.77	165022	199070	173953	150045	137609	182639	159607	154153	145302	168815
	DKFZp434O2417	tr|Q9UFA9|Q9UFA9_HUMAN	Uncharacterized protein DKFZp434O2417 (Fragment) OS=Homo sapiens OX=9606 GN=DKFZp434O2417 PE=2 SV=1	68	12	58.33	606886	763947	546914	848418	693022	917004	727393	1.04209e+06	879081	1.00993e+06
	DKFZp451F173	tr|Q86T62|Q86T62_HUMAN	Uncharacterized protein DKFZp451F173 OS=Homo sapiens OX=9606 GN=DKFZp451F173 PE=2 SV=1	15	6	53.21	137301	98139.9	103054	105798	120601	78237.4	119785	75071.3	101775	80369.2
	DKFZp564A026	tr|Q9Y438|Q9Y438_HUMAN	Uncharacterized protein DKFZp564A026 (Fragment) OS=Homo sapiens OX=9606 GN=DKFZp564A026 PE=2 SV=1	44	25	29.15	92060.4	119194	167209	118015	131690	154642	147653	170795	147591	134411
	DKFZp686C02218	tr|Q7Z374|Q7Z374_HUMAN	Uncharacterized protein DKFZp686C02218 (Fragment) OS=Homo sapiens OX=9606 GN=DKFZp686C02218 PE=2 SV=1	58	13	30.49	1.85318e+06	3.00809e+06	7.32987e+06	1.20625e+07	1.33182e+06	3.4714e+06	2.05434e+06	3.24268e+06	877922	1.31055e+06
	DKFZp686G11190	tr|Q6MZQ6|Q6MZQ6_HUMAN	Uncharacterized protein DKFZp686G11190 OS=Homo sapiens OX=9606 GN=DKFZp686G11190 PE=2 SV=1	226	17	42.74	4.34294e+06	1.45602e+06	5.63348e+06	3.73225e+06	2.31079e+06	2.2803e+06	1.39809e+06	1.83055e+07	1.19762e+06	2.71562e+06
	DKFZp686H16220	tr|Q5HYL3|Q5HYL3_HUMAN	Uncharacterized protein DKFZp686H16220 OS=Homo sapiens OX=9606 GN=DKFZp686H16220 PE=2 SV=1	7	4	44.44	146625	159034	116817	128041	139492	105172	128098	156083	127066	136034
	DKFZp686I14200	tr|Q7Z2Z4|Q7Z2Z4_HUMAN	Geranylgeranyl transferase type II subunit alpha (Fragment) OS=Homo sapiens OX=9606 GN=DKFZp686I14200 PE=2 SV=1	14	6	14.8	83612.5	133133	163697	83121.9	127070	155055	93122.8	128814	139484	143649
	DKFZp686J11235	tr|Q6MZW0|Q6MZW0_HUMAN	Uncharacterized protein DKFZp686J11235 (Fragment) OS=Homo sapiens OX=9606 GN=DKFZp686J11235 PE=1 SV=1	105	17	40.71	1.69673e+06	3.34723e+06	8.0171e+06	1.33664e+07	1.40241e+06	4.06611e+06	2.37443e+06	3.14048e+06	905588	1.50308e+06
	DKFZp686K03196	tr|Q6N095|Q6N095_HUMAN	Uncharacterized protein OS=Homo sapiens OX=9606 GN=DKFZp686K03196 PE=1 SV=1	217	16	37.47	4.46692e+06	1.42237e+06	5.74162e+06	3.6098e+06	2.28664e+06	2.2148e+06	1.39275e+06	1.86142e+07	1.1849e+06	2.68832e+06
	DKFZp686N02209	tr|Q7Z351|Q7Z351_HUMAN	Uncharacterized protein DKFZp686N02209 OS=Homo sapiens OX=9606 GN=DKFZp686N02209 PE=2 SV=1	183	12	34.23	3.09474e+06	1.14214e+06	4.56461e+06	2.96018e+06	1.95354e+06	2.14407e+06	972330	1.67478e+07	1.06849e+06	2.02029e+06
	DKFZp686N2312	tr|Q6AI16|Q6AI16_HUMAN	Uncharacterized protein DKFZp686N2312 OS=Homo sapiens OX=9606 GN=DKFZp686N2312 PE=2 SV=1	4	2	21.98	45006.9	25623.6	45818.9	39416.5	54358.8	55148.6	26752.4	59950.8	38374.6	54761.6
	DKFZp686O13149	tr|Q68CX6|Q68CX6_HUMAN	Fibronectin OS=Homo sapiens OX=9606 GN=DKFZp686O13149 PE=2 SV=1	52	26	33.46	5.75136e+06	144877	615826	770306	180283	185489	161089	700550	112088	253183
	DKFZp761L1023	tr|Q8N3E6|Q8N3E6_HUMAN	Uncharacterized protein DKFZp761L1023 (Fragment) OS=Homo sapiens OX=9606 GN=DKFZp761L1023 PE=2 SV=2	34	15	21.58	3.38595e+06	3.10774e+06	3.54753e+06	3.3177e+06	3.61062e+06	2.50206e+06	3.62736e+06	3.32065e+06	2.96958e+06	3.71871e+06
	DKFZp779O048	tr|Q7Z683|Q7Z683_HUMAN	Uncharacterized protein DKFZp779O048 OS=Homo sapiens OX=9606 GN=DKFZp779O048 PE=2 SV=1	62	5	47.27	432475	619380	488491	476369	444672	425021	768789	462774	656074	776264
	DKK3	sp|Q9UBP4|DKK3_HUMAN	Dickkopf-related protein 3 OS=Homo sapiens OX=9606 GN=DKK3 PE=1 SV=2	11	7	22.57	63057.5	97692.7	93585.7	100969	79488.5	124324	89270.2	78018.4	96028.7	94408.4
	DLAT	sp|P10515|ODP2_HUMAN	Dihydrolipoyllysine-residue acetyltransferase component of pyruvate dehydrogenase complex, mitochondrial OS=Homo sapiens OX=9606 GN=DLAT PE=1 SV=3	218	34	46.37	5.25832e+06	4.89863e+06	5.87635e+06	4.46097e+06	6.58207e+06	2.99713e+06	8.75571e+06	4.71066e+06	4.94387e+06	7.05487e+06
	DLC1	sp|Q96QB1|RHG07_HUMAN	Rho GTPase-activating protein 7 OS=Homo sapiens OX=9606 GN=DLC1 PE=1 SV=4	4	4	2.49	18223.4	18551.4	16040.1	19059.3	23356.1	19010.9	17832.6	26727.1	21207	18583.1
	DLD	sp|P09622|DLDH_HUMAN	Dihydrolipoyl dehydrogenase, mitochondrial OS=Homo sapiens OX=9606 GN=DLD PE=1 SV=2	261	35	61.1	7.58066e+06	9.97404e+06	7.70521e+06	7.57677e+06	1.10658e+07	5.98812e+06	9.4372e+06	7.72905e+06	9.42497e+06	1.02592e+07
	DLG1	sp|Q12959|DLG1_HUMAN	Disks large homolog 1 OS=Homo sapiens OX=9606 GN=DLG1 PE=1 SV=2	131	35	43.92	1.3323e+06	1.54976e+06	1.94633e+06	1.50232e+06	2.02328e+06	1.6478e+06	2.4335e+06	1.48178e+06	2.16544e+06	2.25527e+06
	DLG1	sp|Q12959-9|DLG1_HUMAN	Isoform 9 of Disks large homolog 1 OS=Homo sapiens OX=9606 GN=DLG1	126	35	50.37	1.31296e+06	1.55168e+06	1.96355e+06	1.49128e+06	2.04751e+06	1.65131e+06	2.45374e+06	1.49008e+06	2.20451e+06	2.29519e+06
	DLG1	tr|A0A590UK31|A0A590UK31_HUMAN	Disks large homolog 1 (Fragment) OS=Homo sapiens OX=9606 GN=DLG1 PE=1 SV=1	2	1	11.47	24530.8	28256.4	55631.7	22928.4	48441.6	52248.8	36216.5	31148.7	100405	74096.6
	DLG2	sp|Q15700|DLG2_HUMAN	Disks large homolog 2 OS=Homo sapiens OX=9606 GN=DLG2 PE=1 SV=3	240	64	60.34	622437	914322	874676	631388	1.12724e+06	820352	1.6085e+06	733708	1.28188e+06	1.36617e+06
	DLG2	sp|Q15700-2|DLG2_HUMAN	Isoform 2 of Disks large homolog 2 OS=Homo sapiens OX=9606 GN=DLG2	241	65	54.87	622437	914322	874676	631388	1.12724e+06	820352	1.6085e+06	733708	1.28188e+06	1.36617e+06
	DLG2	sp|Q15700-3|DLG2_HUMAN	Isoform 3 of Disks large homolog 2 OS=Homo sapiens OX=9606 GN=DLG2	230	58	60.75	629558	937912	867776	638268	1.09373e+06	818896	1.6343e+06	728711	1.28815e+06	1.35656e+06
	DLG3	sp|Q92796|DLG3_HUMAN	Disks large homolog 3 OS=Homo sapiens OX=9606 GN=DLG3 PE=1 SV=2	111	41	45.78	336077	410242	347133	308339	501614	308895	646315	295122	485908	489959
	DLG3	tr|Q5JUW8|Q5JUW8_HUMAN	Discs, large homolog 3 (Neuroendocrine-dlg, Drosophila), isoform CRA_b OS=Homo sapiens OX=9606 GN=DLG3 PE=1 SV=1	112	42	45.7	333105	413858	344626	303574	506933	309629	638573	292738	486314	494179
	DLG4	sp|P78352|DLG4_HUMAN	Disks large homolog 4 OS=Homo sapiens OX=9606 GN=DLG4 PE=1 SV=3	287	47	62.71	1.83751e+06	2.53696e+06	3.46451e+06	2.23338e+06	4.67803e+06	2.57147e+06	6.47825e+06	2.5813e+06	4.39297e+06	5.36706e+06
	DLG5	sp|Q8TDM6|DLG5_HUMAN	Disks large homolog 5 OS=Homo sapiens OX=9606 GN=DLG5 PE=1 SV=4	5	5	2.92	57495.9	58782	96035.8	75469.2	94495.3	79765	61424.9	71180.8	96995	88487
	DLGAP1	sp|O14490|DLGP1_HUMAN	Disks large-associated protein 1 OS=Homo sapiens OX=9606 GN=DLGAP1 PE=1 SV=1	73	31	33.78	339102	716391	705925	544907	883411	640962	1.17696e+06	572393	821968	917472
	DLGAP1	sp|O14490-2|DLGP1_HUMAN	Isoform 2 of Disks large-associated protein 1 OS=Homo sapiens OX=9606 GN=DLGAP1	60	23	34.67	354832	717220	710648	543286	920644	651161	1.16473e+06	534052	848395	872804
	DLGAP1	sp|O14490-6|DLGP1_HUMAN	Isoform 6 of Disks large-associated protein 1 OS=Homo sapiens OX=9606 GN=DLGAP1	66	25	37.81	355075	724140	714003	548160	943407	626312	1.15129e+06	535974	834245	871999
	DLGAP2	sp|Q9P1A6|DLGP2_HUMAN	Disks large-associated protein 2 OS=Homo sapiens OX=9606 GN=DLGAP2 PE=1 SV=4	64	29	29.7	238123	368854	323290	296560	550387	366724	655627	273156	440062	492623
	DLGAP3	sp|O95886|DLGP3_HUMAN	Disks large-associated protein 3 OS=Homo sapiens OX=9606 GN=DLGAP3 PE=1 SV=3	72	28	35.04	322980	320712	256433	261931	501969	257037	616115	246124	390550	448455
	DLGAP4	sp|Q9Y2H0|DLGP4_HUMAN	Disks large-associated protein 4 OS=Homo sapiens OX=9606 GN=DLGAP4 PE=1 SV=3	29	20	21.67	79743.2	121763	90717.4	76873	147004	144171	187789	75621.8	162593	122754
	DLGAP4	sp|Q9Y2H0-1|DLGP4_HUMAN	Isoform 2 of Disks large-associated protein 4 OS=Homo sapiens OX=9606 GN=DLGAP4	29	20	21.84	80620.2	120590	91956.9	79006.5	144648	141512	189257	75798.5	163699	121705
	DLST	sp|P36957|ODO2_HUMAN	Dihydrolipoyllysine-residue succinyltransferase component of 2-oxoglutarate dehydrogenase complex, mitochondrial OS=Homo sapiens OX=9606 GN=DLST PE=1 SV=4	166	26	41.72	5.99018e+06	5.47725e+06	5.60023e+06	4.94701e+06	7.05022e+06	4.15512e+06	5.76959e+06	6.07713e+06	5.19088e+06	6.4543e+06
	DMAC2L	sp|Q99766|ATP5S_HUMAN	ATP synthase subunit s, mitochondrial OS=Homo sapiens OX=9606 GN=DMAC2L PE=1 SV=3	18	7	24.65	167386	208397	198493	239841	228912	209257	121628	219986	215210	313084
	DMAP1	sp|Q9NPF5|DMAP1_HUMAN	DNA methyltransferase 1-associated protein 1 OS=Homo sapiens OX=9606 GN=DMAP1 PE=1 SV=1	5	4	7.71	96015.3	75921	64725.6	79316.7	56216.6	68978.1	60708.4	46923.8	50546	52807.2
	DMBT1	sp|Q9UGM3|DMBT1_HUMAN	Deleted in malignant brain tumors 1 protein OS=Homo sapiens OX=9606 GN=DMBT1 PE=1 SV=2	2	2	0.87	91434.1	74440	36692.9	100826	73171.2	17926.6	15020	33039.4	24832.8	15063.6
	DMD	sp|P11532|DMD_HUMAN	Dystrophin OS=Homo sapiens OX=9606 GN=DMD PE=1 SV=3	83	42	12.35	261403	262766	364321	260915	293116	301619	323909	384470	237746	351966
	DMTN	sp|Q08495|DEMA_HUMAN	Dematin OS=Homo sapiens OX=9606 GN=DMTN PE=1 SV=3	93	24	49.63	728252	643928	901867	646961	835372	862280	873704	479425	965724	545906
	DMTN	sp|Q08495-2|DEMA_HUMAN	Isoform 2 of Dematin OS=Homo sapiens OX=9606 GN=DMTN	85	22	54.57	726250	621224	928945	654164	845910	866893	876440	490402	969770	539801
	DMTN	sp|Q08495-3|DEMA_HUMAN	Isoform 3 of Dematin OS=Homo sapiens OX=9606 GN=DMTN	81	21	51.4	713324	626270	936053	659629	847114	868331	872002	479725	983845	550698
	DMTN	sp|Q08495-4|DEMA_HUMAN	Isoform 4 of Dematin OS=Homo sapiens OX=9606 GN=DMTN	90	24	50.14	719904	649018	908105	653503	834939	860107	863548	471448	975985	556101
	DMWD	sp|Q09019|DMWD_HUMAN	Dystrophia myotonica WD repeat-containing protein OS=Homo sapiens OX=9606 GN=DMWD PE=1 SV=3	45	21	35.61	245052	343802	332604	305820	307685	263138	409901	237744	355953	345312
	DMXL1	sp|Q9Y485|DMXL1_HUMAN	DmX-like protein 1 OS=Homo sapiens OX=9606 GN=DMXL1 PE=1 SV=3	103	61	21.8	698079	892931	799439	766822	822900	659996	899585	701763	685705	759065
	DMXL2	sp|Q8TDJ6|DMXL2_HUMAN	DmX-like protein 2 OS=Homo sapiens OX=9606 GN=DMXL2 PE=1 SV=2	502	143	47.07	1.2159e+06	1.96926e+06	1.92731e+06	1.3558e+06	1.85234e+06	1.0915e+06	2.46328e+06	1.42243e+06	1.51855e+06	1.6727e+06
	DNA2	sp|P51530|DNA2_HUMAN	DNA replication ATP-dependent helicase/nuclease DNA2 OS=Homo sapiens OX=9606 GN=DNA2 PE=1 SV=3	3	2	1.79	211597	373496	149320	208756	146483	246267	385090	97416.9	344600	131283
[truncated: 6,847 more rows]

## Sheet: S3
	Supplemental Table S3. Insoluble proteome profiling of AD postmortem human brain tissues by TMT-LC/LC-MS/MS
[truncated: 8,917 more rows]

## Sheet: S4
	Supplementary Table S4. Meta-analysis of two detergent-insoluble proteomics datasets of AD.
[truncated: 6,969 more rows]

[truncated: 7 more sheets: S5, S6, S7, S8, S9, S10, S11]
